# Supplementary material for: Resilience of S309 and AZD7442 monoclonal antibody treatments against infection by SARS-CoV-2 Omicron lineage strains
Source: Nat Commun. 2022 Jul 2;13:3824. doi: 10.1038/s41467-022-31615-7 (PMC9250508; doi:10.1038/s41467-022-31615-7)
Supplement: Supplementary file 4 — Source Data [file 41467_2022_31615_MOESM4_ESM.zip]

Archive with 19 entries (18 files):
- Source Data/
- Source Data/Supplementary Figure 7 Source Data.xlsx
- __MACOSX/Source Data/._Supplementary Figure 7 Source Data.xlsx
- Source Data/Figure 1 Source data.xlsx
- __MACOSX/Source Data/._Figure 1 Source data.xlsx
- Source Data/Figure 4 Source data.xlsx
- __MACOSX/Source Data/._Figure 4 Source data.xlsx
- Source Data/Supplementary Figure 2 Source Data.xlsx
- __MACOSX/Source Data/._Supplementary Figure 2 Source Data.xlsx
- Source Data/Supplementary Figure 9 Source Data.xlsx
- __MACOSX/Source Data/._Supplementary Figure 9 Source Data.xlsx
- Source Data/Supplementary Figure 5 Source Data.xlsx
- __MACOSX/Source Data/._Supplementary Figure 5 Source Data.xlsx
- Source Data/Figure 3 Source data.xlsx
- __MACOSX/Source Data/._Figure 3 Source data.xlsx
- Source Data/Supplementary Figure 4 Source Data.xlsx
- __MACOSX/Source Data/._Supplementary Figure 4 Source Data.xlsx
- Source Data/Figure 2 Source data.xlsx
- __MACOSX/Source Data/._Figure 2 Source data.xlsx
