# Supplementary material for: Resilience of S309 and AZD7442 monoclonal antibody treatments against infection by SARS-CoV-2 Omicron lineage strains
Source: Nat Commun. 2022 Jul 2;13:3824. doi: 10.1038/s41467-022-31615-7 (PMC9250508; doi:10.1038/s41467-022-31615-7)
Supplement: Supplementary file 4 — Source Data [file 41467_2022_31615_MOESM4_ESM.zip › Source Data/Supplementary Figure 7 Source Data.xlsx]

## Sheet: Sheet1
D614G
Log [mAb]	S309								S309-GRLR
50000	13.2838	17.9723	12.808	6.40398	8.44872	6.57123	8.97532	6.9808	11.5533	15.4044	10.1311	15.4946
10000	15.6281	22.6607	22.0582	32.0199	5.63248	15.9587	10.9698	12.9643	16.6881	16.0462	28.6055	19.0703
2000	25.0049	32.8189	22.0582	30.5968	15.9587	14.0812	23.9342	11.9671	23.7484	24.3902	26.8176	21.4541
400	32.8189	39.0701	27.7506	44.8279	18.7749	22.5299	19.9452	23.9342	32.7343	26.9576	41.7163	40.5244
80	68.7634	64.8564	66.1745	76.1363	53.5086	51.6311	47.8684	67.8135	70.6033	77.6637	86.4124	81.6448
16	100.02	80.4845	78.2709	101.752	73.2222	73.2222	86.7614	78.7833	96.9191	113.607	94.7557	100.119
3.2	106.271	100.801	98.1944	106.733	107.017	93.8747	80.7779	121.665	97.561	98.8447	103.695	100.119
0.64	97.6753	101.582	97.4829	104.598	97.6297	98.5684	88.7559	104.712	91.7843	103.338	95.3516	100.119
BA.1
Log [mAb]	S309						S309-GRLR
50000	6.66389	8.88519	16.9611	13.5689	12.4101	7.89733	14.569	16.1878	12.9084	14.522
10000	25.5449	24.4343	27.1378	21.4841	19.1792	24.8202	24.2817	22.6629	19.3626	30.6575
2000	35.5407	37.762	38.4452	44.0989	33.8457	32.7175	35.6131	30.7568	40.3388	48.4066
400	47.7579	46.6472	54.2756	49.7527	51.8968	54.1532	53.4197	43.707	41.9524	58.0879
80	56.6431	57.7537	61.0601	62.1908	68.8196	63.1787	63.1323	76.0826	70.9964	82.2912
16	76.6347	82.188	74.629	88.1979	75.5888	76.717	84.1764	71.2262	90.359	82.2912
3.2	86.6306	93.2945	88.1979	83.6749	86.8707	80.1015	89.0328	114.933	108.108	93.5861
0.64	109.954	104.401	109.682	110.813	113.947	111.691	85.7952	108.458	104.881	91.9726
BA.2
Log [mAb]	S309								S309-GRLR
50000	29.7508	32.7259	33.195	18.4417	44.0945	25.1969	26.8456	16.1074	32.15	42.8667	35.9551	31.0521
10000	29.7508	32.7259	47.9484	14.7533	31.4961	50.3937	56.3758	40.2685	48.2251	58.9417	62.1042	63.7385
2000	68.4269	53.5515	73.7667	62.7017	56.6929	59.8425	67.1141	75.1678	75.0167	82.1612	63.7385	71.9101
400	86.2774	92.2276	121.715	99.5851	62.9921	72.4409	83.2215	72.4832	103.595	80.3751	83.3504	80.0817
80	101.153	74.3771	118.027	66.39	72.4409	91.3386	99.3289	80.5369	89.3056	82.1612	75.1788	76.8131
16	86.2774	107.103	129.092	114.338	122.835	85.0394	72.4832	64.4295	94.664	89.3056	94.7906	98.0592
3.2	92.2276	104.128	125.403	77.455	103.937	91.3386	115.436	91.2752	110.739	87.5195	86.619	104.597
0.64	121.978	83.3023	103.273	88.5201	103.937	91.3386	80.5369	112.752	94.664	105.381	114.402	101.328
B.1.351
Log [mAb]	S309						S309-GRLR
50000	10.2612	11.194	14.7583	7.87111			15.5109	17.3358	13.2529	8.5197
10000	19.5896	26.1194	24.5972	20.6617			24.635	21.8978	24.6125	33.1322
2000	13.9925	24.2537	23.6133	39.3556			27.3723	23.7226	22.7192	28.399
400	22.3881	25.1866	31.4844	28.5328			35.5839	25.5474	36.9187	32.1855
80	47.5746	61.5672	66.9044	85.5983			53.8321	72.9927	70.9975	76.6773
16	97.9478	101.679	96.4211	90.5178			78.4672	91.2409	87.0903	106.97
3.2	102.612	108.209	103.308	91.5017			100.365	95.8029	99.3965	107.916
0.64	81.1567	101.679	95.4372	97.405			98.5401	101.277	90.8768	93.7167
