# Supplementary material for: Resilience of S309 and AZD7442 monoclonal antibody treatments against infection by SARS-CoV-2 Omicron lineage strains
Source: Nat Commun. 2022 Jul 2;13:3824. doi: 10.1038/s41467-022-31615-7 (PMC9250508; doi:10.1038/s41467-022-31615-7)
Supplement: Supplementary file 4 — Source Data [file 41467_2022_31615_MOESM4_ESM.zip › Source Data/Figure 1 Source data.xlsx]

## Sheet: 1f
Log [mAb]	D614G								B.1.1.529								B.1.1.529 R346K								BA.2
50000	13.2838	17.9723	12.808	6.40398	8.44872	6.57123	8.97532	6.9808	6.66389	8.88519	16.9611	13.5689	12.4101	7.89733			9.10569	10.4065	9.25926	19.8413	11.2846	12.0907			29.7508	32.7259	33.195	18.4417	44.0945	25.1969	26.8456	16.1074
10000	15.6281	22.6607	22.0582	32.0199	5.63248	15.9587	10.9698	12.9643	25.5449	24.4343	27.1378	21.4841	19.1792	24.8202			16.9106	20.813	25.1323	30.4233	19.3451	16.927			29.7508	32.7259	47.9484	14.7533	31.4961	50.3937	56.3758	40.2685
2000	25.0049	32.8189	22.0582	30.5968	15.9587	14.0812	23.9342	11.9671	35.5407	37.762	38.4452	44.0989	33.8457	32.7175			35.122	24.7154	25.1323	22.4868	27.4055	24.9874			68.4269	53.5515	73.7667	62.7017	56.6929	59.8425	67.1141	75.1678
400	32.8189	39.0701	27.7506	44.8279	18.7749	22.5299	19.9452	23.9342	47.7579	46.6472	54.2756	49.7527	51.8968	54.1532			61.1382	55.935	74.0741	55.5556	54.005	54.8111			86.2774	92.2276	121.715	99.5851	62.9921	72.4409	83.2215	72.4832
80	68.7634	64.8564	66.1745	76.1363	53.5086	51.6311	47.8684	67.8135	56.6431	57.7537	61.0601	62.1908	68.8196	63.1787			85.8537	98.8618	80.6878	80.6878	73.3501	69.3199			101.153	74.3771	118.027	66.39	72.4409	91.3386	99.3289	80.5369
16	100.02	80.4845	78.2709	101.752	73.2222	73.2222	86.7614	78.7833	76.6347	82.188	74.629	88.1979	75.5888	76.717			106.667	94.9593	92.5926	87.3016	91.0831	91.0831			86.2774	107.103	129.092	114.338	122.835	85.0394	72.4832	64.4295
3.2	106.271	100.801	98.1944	106.733	107.017	93.8747	80.7779	121.665	86.6306	93.2945	88.1979	83.6749	86.8707	80.1015			101.463	115.772	99.2063	99.2063	100.756	101.562			92.2276	104.128	125.403	77.455	103.937	91.3386	115.436	91.2752
0.64	97.6753	101.582	97.4829	104.598	97.6297	98.5684	88.7559	104.712	109.954	104.401	109.682	110.813	113.947	111.691			91.0569	98.8618	112.434	93.9153	107.204	87.8589			121.978	83.3023	103.273	88.5201	103.937	91.3386	80.5369	112.752

## Sheet: 1g
Log [mAb]	D614G								B.1.1.529								B.1.1.529 R346K								BA.2
50000	0	0	0	0	0	0	0	0	2.62812	0	1.29786	0	0	0			1.12281	3.36842	1.04794	0	2.54858	0			2.8777	0	0	0	0	0
10000	0	0	0	0	0	0	0	0	0	11.8265	9.08501	7.78715	2.08496	11.4673			7.85965	5.61404	6.28766	6.28766	5.09716	8.92004			5.7554	2.8777	3.37268	0	6.40769	9.61153
2000	0	0	0	0	0	0	0	0	17.0828	23.6531	38.9358	29.8507	23.9771	19.8071			21.3333	20.2105	18.863	29.3424	17.8401	19.1144			20.1439	11.5108	20.2361	10.118	16.0192	35.2423
400	1.23191	0	1.09245	0	0	0	0	0	78.8436	64.389	76.5737	72.6801	57.3365	61.5064			72.9825	74.1053	75.4519	68.1163	48.4231	47.1488			40.2878	25.8993	91.0624	43.8449	41.65	48.0577
80	6.15953	2.46381	2.1849	4.36979	1.87003	3.74007	6.0173	1.50432	34.1656	93.2983	81.7651	111.616	64.6338	69.8462			107.789	111.158	101.651	116.322	72.6346	79.0061			83.4532	57.554	70.8263	64.0809	89.7076	108.931
16	34.4934	11.0872	17.4792	30.5886	20.5704	14.9603	9.02595	16.5476	85.4139	97.2405	103.829	89.5522	78.1861	74.0162			104.421	119.018	114.226	106.89	95.5718	96.8461			57.554	80.5755	87.6897	104.553	83.3	92.9115
3.2	77.6101	70.2187	81.9336	64.4545	59.841	57.971	60.173	42.1211	105.125	35.4796	67.4886	96.0415	91.7383	90.6959			96.5614	104.421	97.4587	102.698	103.218	98.1204			126.619	86.3309	87.6897	80.9444	108.931	80.0961
0.64	96.0887	108.408	121.262	89.5808	102.852	84.1515	117.337	123.355	113.009	126.15	105.127	109.02	100.078	110.503			108.912	85.3333	101.651	101.651	109.589	98.1204			77.6978	109.353	101.18	104.553	115.338	89.7076

## Sheet: 1h
Log [mAb]	D614G								B.1.1.529								B.1.1.529 R346K								BA.2
50000	0	0	0	0	0	0	0	0	17.6899	6.2435	23.166	13.2377	18.0052	8.52878			54.5673	74.8963	59.2242	75.8069	67.0391	52.5797			0	0	0	0	0	0
10000	0	0	0	0	0	0	0	0	56.1915	54.1103	48.5383	54.0541	55.9109	50.2251			102.715	103.785	110.157	97.1276	68.3536	98.5869			0	0	0	0	0	0
2000	0.87127	0	0	0	0	0	0	0	53.0697	54.1103	82.7358	71.7044	57.8062	54.0156			89.8756	112.345	90.0207	133.847	80.184	118.304			0	0	0	0	0	0
400	6.09889	0.87127	4.86677	0.973354	0	0	1.05402	0	89.4901	87.4089	84.9421	82.7358	76.7591	79.602			111.275	108.065	116.079	111.341	70.9826	98.5869			0	3.43053	0	0	0	0
80	28.7519	33.1083	34.0674	29.2006	11.0803	15.1095	18.9723	12.6482	77.0031	71.8002	95.9735	91.5609	79.602	84.3402			127.324	117.694	125.555	118.448	85.442	89.3855			20.5832	20.5832	0	7.39372	9.73631	12.9817
16	75.8005	67.0878	71.0549	69.1082	70.5112	68.4966	62.1871	59.025	100.937	82.206	103.696	93.7672	91.9213	93.8166			110.205	115.554	116.079	103.05	95.9579	106.474			85.7633	89.1938	48.0591	36.9686	84.3813	81.1359
3.2	90.6121	91.4833	83.7085	88.5753	107.781	78.5696	87.4835	81.1594	114.464	105.099	98.1798	100.386	105.188	98.5548			105.925	84.5259	95.9431	92.3897	86.7565	64.4101			82.3328	92.6244	77.634	59.1497	90.8722	84.3813
0.64	101.067	112.394	111.936	88.5753	106.774	101.738	113.834	107.51	101.977	83.2466	101.489	95.9735	96.6596	102.345			102.715	106.995	110.157	92.3897	141.965	113.046			126.93	78.9022	107.209	118.299	120.081	97.3631

## Sheet: 1i
Log [mAb]	D614G										B.1.1.529										B.1.1.529 R346K										BA.2
50000	0	0	0	0	0	0	0	0			0	0	0	0	0	0	0	0			0	0	2.1972	0	0	0	0	0			0	0	0	0	0	0	0	0	0	0
10000	0	0	0	0	0	0	0	0			0	0	0	1.06326	0	0	0	0			0	2.25575	6.5916	2.1972	1.34273	1.34273	2.49377	0			0	0	0	0	0	0	0	0	0	0
2000	0	0	0	0	0	0	0	0			12.3001	4.92005	5.31632	5.31632	8.37477	2.09369	11.6264	2.11389			31.5804	25.9411	24.1692	21.972	22.8265	28.1974	33.6658	24.9377			0	0	0	0	0	0	0	0	0	0
400	0	1.02485	0	1.00263	0	0	0	0			46.7405	31.9803	27.6449	29.7714	29.3117	37.6865	30.6513	35.9361			85.7183	90.2298	99.9725	85.6907	93.9913	85.9349	88.5287	71.0723			0	0	8.82515	0	0	0	0	0	0	0
80	5.12426	7.17397	3.0079	1.00263	0	0	0	0			72.5707	75.0308	89.3142	82.9346	50.2486	53.3892	54.961	53.9041			94.7413	119.554	119.747	115.353	92.6485	65.7939	81.0474	92.2693			41.7655	56.953	39.7132	39.7132	22.5035	25.3165	26.6223	23.2945	18.8605	18.8605
16	24.5965	23.5716	24.0632	30.079	1.52265	7.61325	10.6585	3.0453			91.0209	100.861	87.1877	70.1754	77.4666	75.3729	79.2707	76.0999			102.636	108.276	128.536	93.3809	98.0195	98.0195	94.7631	104.738			83.5311	72.1405	66.1886	66.1886	56.2588	92.827	56.5724	79.8669	44.0079	97.446
3.2	78.9137	96.3362	88.2316	66.1737	60.906	71.5645	54.8154	92.8816			75.0308	97.171	97.8203	103.137	84.7946	93.1693	96.1818	83.4985			90.2298	106.02	101.071	105.466	87.2776	93.9913	93.5162	92.2693			83.5311	83.5311	119.14	114.727	90.0141	118.143	73.2113	76.5391	94.3026	97.446
0.64	99.4107	102.485	104.274	110.29	100.495	108.108	68.5192	124.857			109.471	105.781	104.2	94.6305	103.638	110.966	115.207	101.467			80.079	118.427	98.8739	93.3809	115.475	107.419	108.479	115.96			106.312	106.312	66.1886	75.0138	98.4529	95.6399	119.8	106.489	88.0157	116.306

## Sheet: 1j
D614G	BA.1	BA.1.1	BA.2
342.8	367.3	822.3	5707
89.61	561.1	828.4	5192
123.2	427.7	501.4	6756

## Sheet: 1k
	WA1/2020 D614G	B.1.1.529	B.1.1.529 R346K	BA.2
	6.855	446.7	836.3	167.1
	6.964	1132	867.8	439.9
	4.434	326.4	354.4	487.2
	3.213

## Sheet: 1l
	WA1/2020 D614G	B.1.1.529	B.1.1.529 R346K	BA.2
	36.65	4864	50000	40.73
	34.3	8866	50000	9.868
	25.87	4506	50000	31.96
	21.15

## Sheet: 1m
	WA1/2020 D614G	B.1.1.529	B.1.1.529 R346K	BA.2
	8.869	238.5	1223	35.1
	7.948	222.1	1210	26.51
	4.198	97.42	1141	29.17
	5.072	108.2	1013	50.74
