# Supplementary material for: Resilience of S309 and AZD7442 monoclonal antibody treatments against infection by SARS-CoV-2 Omicron lineage strains
Source: Nat Commun. 2022 Jul 2;13:3824. doi: 10.1038/s41467-022-31615-7 (PMC9250508; doi:10.1038/s41467-022-31615-7)
Supplement: Supplementary file 4 — Source Data [file 41467_2022_31615_MOESM4_ESM.zip › Source Data/Figure 4 Source data.xlsx]

## Sheet: 4a
	Isotype								S309-GRLR
D614G	2.34482e+08	1.103e+08	2.00093e+08	1.08914e+08	1.08183e+08	2.95447e+08	3.40436e+08	5.67322e+08	2.42554e+07	1.78202e+08	10028.7	5.69929e+07	1.17528e+07	2.70201e+07	1.23207e+06	1.3795e+06
BA.1	4.18163e+06	4.32911e+06	2.00975e+06	702496	1.1213e+06	4.38207e+06	2.07944e+06	829317	3.6415e+06	995604	5.77592e+06	2.2059e+06	1.86195e+06	1.92157e+06	2.19035e+06	4.41034e+06
BA.2	5.34682e+07	1.43966e+07	7.61311e+06	4.25484e+07	3.23518e+07	6.00886e+06	2.76741e+07	1.54341e+07	2.07658e+07	2.26088e+07	1.89579e+07	2.24372e+07	1.75037e+07	1.84691e+07	1.9964e+07	1.77964e+07

## Sheet: 4b
	Isotype								S309-GRLR
D614G	8.80597e+06	1.4859e+06	2.56469e+06	5.25619e+06	2.95632e+06	1.38489e+06	695305	637146	350850	279027	194781	177873	1.23289e+06	3190.25	2025.52	2023.03
BA.1	659.018	4914.29	143.689	1250.54	5362.07	2860.37	4423.04	4186.92	6297.2	2821.57	196.278	2695.05	13277.5	2642	101.026	17727.4
BA.2	142505	18830.4	2347.37	4209.29	10905.3	5431.94	41657.8	7358.21	25855.9	5283.69	4480.23	17612.6	56379.7	6179.7	1002.1	2022.52

## Sheet: 4c
	Isotype								S309-GRLR
D614G	2.04358e+07	1.85413e+07	6.11433e+07	1.97155e+06	864891	66539.5	72550.4	284765	643992	153048	1.00004e+06	143619	5.98596e+07	3922.24	2511	2511
BA.1	326998	1.32921e+06	2511	180065	258439	473270	68030.4	187034	639006	5790.69	2511	24968.6	20691.6	1.95978e+06	2511	2.42013e+06
BA.2	293792	685521	20732	592448	885232	107075	96231.4	303496	135978	127799	800939	220335	272983	58511.1	2511	22035.1

## Sheet: 4d
		G-CSF								GM-CSF								IFNγ								IL-1α								IL-1β								IL-6
BA.1	S309-GRLR	3.57083	3.57083	3.98089	3.39593	4.70756	4.88364	4.05179	6.32572	2.94291	3.00761	2.84148	1.91619	2.52875	3.45457	2.4093	3.87863	3.48407	3.17802	3.7168	3.72337	4.24636	3.99322	4.42582	4.84777	2.90115	2.85389	2.47979	2.10483	2.93761	2.22598	1.81775	2.71052	2.89308	2.7885	3.12982	2.0461	3.78578	2.39142	3.4267	3.54699	6.06356	5.53847	5.99671	6.4034	7.03052	7.23216	6.75899	8.52337
	Isotype	5.71722	5.18206	5.28519	5.02509	5.3177	6.0805	6.28085	6.27607	3.82362	3.49394	3.49755	3.87239	3.69593	4.36306	3.91349	3.00127	4.38806	4.02748	4.25432	4.03212	3.81776	5.38132	4.91211	3.73642	2.77168	2.82464	2.5346	3.22702	2.77926	2.30889	2.13174	1.78845	2.90814	2.63408	2.89308	3.00934	2.31818	3.11692	2.87276	2.13409	7.54436	7.12226	7.00091	7.01615	6.44904	8.34259	7.54574	7.43642
D614G	S309-GRLR	8.58804	7.76873	4.11937	7.0642	7.88193	6.67853	5.98622	4.99895	3.88346	2.32853	2.20815	4.20318	3.71543	3.51101	3.50743	3.86542	4.97646	6.29322	1.36827	5.15238	4.83607	4.3034	4.07836	3.51281	2.02971	2.50603	1.40547	2.82716	2.43578	2.3242	2.00041	2.42555	3.74444	2.85733	1.9906	3.2878	3.52438	2.97639	3.12982	3.21703	8.09543	7.96611	3.96302	8.63748	7.94541	7.12544	5.98643	6.27925
	Isotype	7.02561	8.64748	8.13542	7.26821	5.98249	6.56443	7.88792	10.2254	0	0	1.42265	1.38027	3.12426	1.81569	2.8099	1.84148	1.33861	0.245789	4.72583	4.67333	5.54378	5.8733	5.52533	0.930693	2.1494	-0.006506	1.5003	2.17119	2.46312	2.6318	2.36509	1.68273	1.17616	-0.018859	1.33313	2.07306	-0.62293	2.07306	1.71049	1.17616	7.69785	9.1481	6.6541	6.56487	6.66035	5.72317	6.22437	7.31637
[truncated: 88 more columns]

## Sheet: 4e
Viral RNA	hE16										S309 GRLR										S309 LS
	8.189	7.941	7.519	7.342	7.606	8.067	8.14	8.306	8.427	7.997	7.493	7.914	7.894	7.544	6.913	7.879	7.659	7.343	7.562	7.603	6.745	6.443	5.591	6.814	6.853	3.837	6.156	5.553	5.158	5.356
Infectious virus	hE16										S309 GRLR										S309 LS
	7.46982	7.74036	7.74036	7.92942	7.32222	7.25527	7.13033	6.69897	6.74036	6.87506	7.13033	7.19033	6.92942	7.14613	7.16137	5.60206	6.74036	6.8451	6.20412	5.8451	2.69897	5.57403	4.778	4.29003	4.34242	4.95424	4.55023	3.8451	5.41497	5.14613

## Sheet: 4f
Viral RNA	hE16										S309 GRLR										S309 LS
	5.165	6.016	6.278	5.126	6.304	6.965	7.293	7.066	7.148	6.582	5.69	5.804	4.522	5.478	5.398	5.955	7.086	6.261	6.376	5.675	5.381	4.577	4.151	2.486	6.415	4.948	6.093	4.285	3.903	4.775
Infectious virus	Isotype control										S309-GRLR										S309
	4.69897	5.09691	4.70757	4.90309	4.19033	4	4.39794	4.43933	4.11394	3.97772	3.21748	4.36173	3.90309	3.02119	3.81291	3.30103	2.95424	3.02119	2.77815	3.14613	2.69897	2.69897	2.69897	2.69897	2.69897	2.69897	2.69897	2.69897	2.69897	2.69897

## Sheet: 4g
	Isotype control								S309								AZD7442
D614G	79998799683	622009684	38098685109	24970427873	313766759	40174019921	25526558542	28864636089	1235.9	32.3363	198815	393026	628915	4535465563	6.20721e+08	2882873412	346206	2.99728e+06	2.11433e+08	1162221378	6.84604e+07	1392664462	2195309639	3644577031
BA.1	4.00911e+06	689170	4.54879e+06	2.42761e+06	4.19275e+06	694261	1.40999e+07	1.46995e+06	32.3363	36179.4	6169.6	32.3363	123851	50149.4	26256.9	32.3363	55791.5	32.3363	129259	48077.1	700.229	10826.1	476.607	32.3363
BA.1.1	928752	1.58114e+06	2.51672e+06	1.20896e+06	528712	2.45668e+06	462085	332447	23708.4	18746.4	15531.6	18347	46223	2094.34	2764.21	62030.2	361807	32.3363	32345.8	32.3363	799962	361851	119087	569560
BA.2	24962206082	64820768945	50939878892	23972286034	41957067278	15599553516	43224916279	51053658171	1.20526e+06	3.00102e+06	2.46322e+06	152250	1.7026e+06	1.12315e+08	7.3827e+08	1923056052	3703152892	1436008730	1220366457	2.94547e+07	2056832362	7.64968e+08	9.42445e+07	3.97213e+08

## Sheet: 4h
	Isotype control								S309								AZD7442
D614G	1008343971	1.18647e+08	7.40198e+08	7.3647e+08	1.8737e+08	2060690138	1772870771	3.70906e+08	9.5694e+07	7.39341e+07	1.34531e+08	150347730	2.08021e+08	7.74692e+07	7.32695e+07	6.30126e+07	2.61195e+08	3.19508e+08	1.44902e+08	8.31827e+07	4.06665e+08	3.84275e+07	7.12984e+07	7.7908e+07
BA.1	8088.32	28076.8	43216.8	7940.04	61589.2	12849.3	1067.34	81503.2	26339	846.289	60.8883	7901.88	346.901	97.3589	15.7037	7651.74	356.827	826.643	13.3325	13.3325	2012.19	6192.77	348.246	3141.71
BA.1.1	670.842	10621.2	8095.77	12010.6	512.919	45957.4	2504.49	1189.25	13.3325	107.341	3585.92	883.964	100.219	13.3325	13.3325	254.434	40380.1	65.3266	16657.1	13.3325	7203.05	29610.1	32310.6	19195.2
BA.2	4.25802e+07	4.19563e+07	2.58474e+07	3.11626e+07	3.77632e+07	1.32448e+07	9.39623e+06	1.43596e+07	62253.9	4349.8	101492	84649.3	893311	1.14607e+07	2.81923e+06	6.5469e+06	946372	5.96979e+06	2.62279e+06	1.04493e+06	2.67673e+06	236760	3.13806e+06	4.68951e+06

## Sheet: 4i
	Isotype control								S309								AZD7442
D614G	1.22398e+06	1.21473e+08	3.9686e+06	1.53283e+07	1.3306e+08	7.11589e+07	5.03085e+07	9.49573e+06	5604.17	5054.09	10828	8479.7	6131.96	3583.32	55613.7	2511	13471.7	314057	5101.1	336548	35215.1	15209.3	38073.9	25431.2
BA.1	78654.9	286536	463944	254423	5.28778e+06	2.64726e+07	122118	1.10126e+07	2511	2511	2511	6453.19	2511	2942.34	2511	2511	2511	44039.1	2511	2511	26000.2	19409.6	2511	2511
BA.1.1	865466	1.16139e+06	318309	397194	1.9611e+06	1.80564e+06	369234	44915.9	2511	2511	2511	2511	2511	2511	2511	5823.25	30414.1	2511	14931.8	2511	2511	99433.2	2511	11602.7
BA.2	456134	71669.6	51420	721305	92201.4	1.42344e+06	328052	609342	100772	2511	110931	323634	1.28908e+06	351790	194068	264429	10235	104746	25578.9	32905.9	798847	5407.86	72669.5	262889
