# Supplementary material for: Resilience of S309 and AZD7442 monoclonal antibody treatments against infection by SARS-CoV-2 Omicron lineage strains
Source: Nat Commun. 2022 Jul 2;13:3824. doi: 10.1038/s41467-022-31615-7 (PMC9250508; doi:10.1038/s41467-022-31615-7)
Supplement: Supplementary file 4 — Source Data [file 41467_2022_31615_MOESM4_ESM.zip › Source Data/Supplementary Figure 2 Source Data.xlsx]

## Sheet: EDF2a
Time(s)	Wuhan-Hu-1	Wu-fit	BA.1.617.2	BA.1.617.2-fit	BA.1	BA.1-fit	BA.1.1	BA.1.1-fit	BA.2	BA.2-fit
-60.06	0.0835571	0	0.0751953	0	0.0446167	0	0.0025	0	0.0353394	0
-59.96	0.0827637	0	0.0838022	0	0.0325317	0	-0.0178223	0	0.0146484	0
-59.86	0.0562191	0	0.079103	0	0.0116588	0	-0.0259399	0	-0.0241089	0
-59.76	0.0280848	0	0.0427898	0	-0.00226	0	-0.0580444	0	-0.0213015	0
-59.66	0.00659	0	0.0134888	0	-0.0437622	0	-0.088066	0	-0.0772095	0
-59.56	-0.00549	0	0.00604	0	-0.0519409	0	-0.0771484	0	-0.0939941	0
-59.46	-0.00122	0	-0.00604	0	-0.0366821	0	-0.0701294	0	-0.0658569	0
-59.36	-0.00863	0	-0.0025	0	-0.0410751	0	-0.0845337	0	-0.0807495	0
-59.26	0.00196	0	0.000552	0	-0.0644531	0	-0.109955	0	-0.0982625	0
-59.16	0.0066	0	-0.000183	0	-0.101501	0	-0.154906	0	-0.137329	0
-59.06	-0.0441589	0	-0.0216675	0	-0.132446	0	-0.173615	0	-0.165466	0
-58.96	-0.0512085	0	-0.0732224	0	-0.174133	0	-0.247498	0	-0.197083	0
-58.86	0.0479722	0	-0.0493807	0	-0.238579	0	-0.280701	0	-0.277222	0
-58.76	0.0851313	0	0.0579385	0	-0.164063	0	-0.109955	0	-0.244739	0
-58.66	0.331931	0	0.143188	0	-0.00977	0	-0.0103346	0	-0.0611572	0
-58.56	0.471832	0	0.399841	0	0.230896	0	0.396667	0	0.0963135	0
-58.46	0.742126	0	0.549346	0	0.527771	0	0.502136	0	0.486877	0
-58.36	0.852715	0	0.809883	0	0.427763	0	0.298218	0	0.438843	0
-58.26	0.842932	0	0.849082	0	0.225769	0	0.142395	0	0.213802	0
-58.16	0.689042	0	0.7901	0	0.0859985	0	-0.0162431	0	0.0892334	0
-58.06	0.297211	0	0.552917	0	-0.0455933	0	-0.123291	0	-0.0634766	0
-57.96	-0.0242615	0	0.140049	0	-0.142212	0	-0.218536	0	-0.157654	0
-57.86	-0.305852	0	-0.14853	0	-0.192915	0	-0.222473	0	-0.237732	0
-57.76	-0.510172	0	-0.409109	0	-0.177795	0	-0.21344	0	-0.217389	0
-57.66	-0.521505	0	-0.540344	0	-0.151184	0	-0.183766	0	-0.198364	0
-57.56	-0.424622	0	-0.481079	0	-0.131958	0	-0.174835	0	-0.183777	0
-57.46	-0.332458	0	-0.375965	0	-0.1203	0	-0.15918	0	-0.17804	0
-57.36	-0.257868	0	-0.296314	0	-0.106619	0	-0.155273	0	-0.156494	0
-57.26	-0.1961	0	-0.219365	0	-0.105042	0	-0.173645	0	-0.169363	0
-57.16	-0.10785	0	-0.15918	0	-0.118347	0	-0.172845	0	-0.181885	0
-57.06	-0.0449219	0	-0.0717163	0	-0.120667	0	-0.179504	0	-0.186951	0
-56.96	0.0194702	0	-0.018977	0	-0.127258	0	-0.186951	0	-0.197083	0
-56.86	0.0593245	0	0.0408312	0	-0.128965	0	-0.190002	0	-0.213562	0
-56.76	0.051513	0	0.0584108	0	-0.126526	0	-0.177551	0	-0.198669	0
-56.66	0.0511478	0	0.0216675	0	-0.117615	0	-0.173218	0	-0.191284	0
-56.56	0.0523071	0	0.0205078	0	-0.11554	0	-0.179138	0	-0.197083	0
-56.46	0.0304565	0	0.0189209	0	-0.116394	0	-0.172852	0	-0.193604	0
-56.36	0.0319834	0	0.00177	0	-0.102356	0	-0.177917	0	-0.180725	0
-56.26	0.0316197	0	0.00604	0	-0.0882568	0	-0.16153	0	-0.161987	0
-56.16	0.0171522	0	0.00879	0	-0.0808716	0	-0.146667	0	-0.153381	0
-56.06	0.0058	0	-0.00134	0	-0.0698853	0	-0.124817	0	-0.140076	0
-55.96	0.000366	0	-0.00763	0	-0.0776978	0	-0.120911	0	-0.136169	0
-55.86	-0.000427	0	-0.0165988	0	-0.073912	0	-0.122803	0	-0.128418	0
-55.76	-0.00513	0	-0.0177612	0	-0.0588989	0	-0.120544	0	-0.113097	0
-55.66	0.00934	0	-0.0185547	0	-0.0570679	0	-0.11267	0	-0.1073	0
-55.56	0.0374756	0	0.008	0	-0.0549927	0	-0.116638	0	-0.105286	0
-55.46	0.0519409	0	0.0247806	0	-0.0508423	0	-0.109924	0	-0.108093	0
-55.36	0.0604858	0	0.0455292	0	-0.0538938	0	-0.100586	0	-0.0998535	0
-55.26	0.0761704	0	0.0552368	0	-0.0379028	0	-0.0978394	0	-0.0869758	0
-55.16	0.0808105	0	0.0740356	0	-0.0343628	0	-0.106445	0	-0.101807	0
-55.06	0.0948486	0	0.0717163	0	-0.0269165	0	-0.103333	0	-0.101013	0
-54.96	0.0941162	0	0.0802605	0	-0.0320435	0	-0.105652	0	-0.0928345	0
-54.86	0.0910037	0	0.0794687	0	-0.0288706	0	-0.0935669	0	-0.102966	0
-54.76	0.0933228	0	0.081055	0	-0.0288696	0	-0.09552	0	-0.095156	0
-54.66	0.0858768	0	0.0845947	0	-0.0281372	0	-0.0978394	0	-0.0928345	0
-54.56	0.0855103	0	0.0830078	0	-0.0390015	0	-0.115845	0	-0.10022	0
-54.46	0.0776978	0	0.067384	0	-0.055481	0	-0.115417	0	-0.116272	0
-54.36	0.0788571	0	0.0662235	0	-0.0542595	0	-0.115051	0	-0.0990601	0
-54.26	0.0671422	0	0.0603652	0	-0.0523071	0	-0.113098	0	-0.102965	0
-54.16	0.0706787	0	0.0568237	0	-0.0523071	0	-0.117003	0	-0.106873	0
-54.06	0.0664063	0	0.0630493	0	-0.0558472	0	-0.112305	0	-0.0998535	0
-53.96	0.0800171	0	0.0709238	0	-0.0597534	0	-0.120117	0	-0.0959473	0
-53.86	0.0910034	0	0.0794678	0	-0.0597545	0	-0.125977	0	-0.10376	0
-53.76	0.0925295	0	0.0877075	0	-0.0512085	0	-0.116577	0	-0.10144	0
-53.66	0.0960708	0	0.0880737	0	-0.0464478	0	-0.118956	0	-0.0873413	0
-53.56	0.0839233	0	0.0767822	0	-0.0476685	0	-0.115417	0	-0.0908813	0
-53.46	0.0823975	0	0.0880722	0	-0.0441284	0	-0.108398	0	-0.0861816	0
-53.36	0.0690958	0	0.0877076	0	-0.0432732	0	-0.106873	0	-0.0857544	0
-53.26	0.0753794	0	0.0833737	0	-0.0437622	0	-0.109558	0	-0.0850205	0
-53.16	0.0839233	0	0.0982666	0	-0.0547485	0	-0.111878	0	-0.0827026	0
-53.06	0.0796509	0	0.0966797	0	-0.0484009	0	-0.101379	0	-0.0775757	0
-52.96	0.0734253	0	0.0950933	0	-0.0379028	0	-0.0939331	0	-0.0811157	0
-52.86	0.0718417	0	0.0888698	0	-0.0327743	0	-0.0896606	0	-0.0756226	0
-52.76	0.0710459	0	0.0935669	0	-0.0343628	0	-0.0888672	0	-0.0725096	0
-52.66	0.0667738	0	0.0880737	0	-0.0261841	0	-0.0841671	0	-0.0596313	0
-52.56	0.088623	0	0.0877075	0	-0.0343628	0	-0.100586	0	-0.0549316	0
-52.46	0.0765381	0	0.097841	0	-0.0359497	0	-0.0978394	0	-0.0557251	0
-52.36	0.0819705	0	0.100219	0	-0.0343633	0	-0.0986328	0	-0.0588379	0
-52.26	0.0910016	0	0.11267	0	-0.038269	0	-0.0927734	0	-0.0588379	0
-52.16	0.11676	0	0.125977	0	-0.0452271	0	-0.106871	0	-0.0623169	0
-52.06	0.112854	0	0.147461	0	-0.0558472	0	-0.110352	0	-0.0842285	0
-51.96	0.132019	0	0.155638	0	-0.0558472	0	-0.106445	0	-0.0881348	0
-51.86	0.130433	0	0.15332	0	-0.0473034	0	-0.0970459	0	-0.0819092	0
-51.76	0.138242	0	0.15332	0	-0.0363159	0	-0.0947266	0	-0.0666522	0
-51.66	0.138245	0	0.15332	0	-0.0418091	0	-0.0978394	0	-0.0674438	0
-51.56	0.144104	0	0.15918	0	-0.0487671	0	-0.108032	0	-0.072876	0
-51.46	0.139404	0	0.15802	0	-0.0558472	0	-0.110352	0	-0.076416	0
-51.36	0.128846	0	0.147095	0	-0.0519416	0	-0.0966797	0	-0.0744629	0
-51.26	0.118716	0	0.135742	0	-0.0484009	0	-0.111145	0	-0.0853875	0
-51.16	0.114807	0	0.125977	0	-0.0492554	0	-0.102905	0	-0.0877686	0
-51.06	0.112854	0	0.131836	0	-0.0405884	0	-0.101379	0	-0.0795288	0
-50.96	0.108948	0	0.129883	0	-0.0425415	0	-0.101379	0	-0.0775757	0
-50.86	0.0905782	0	0.115056	0	-0.0577978	0	-0.100586	0	-0.0881348	0
-50.76	0.0968637	0	0.110719	0	-0.0578003	0	-0.100586	0	-0.0881348	0
-50.66	0.0972292	0	0.112305	0	-0.0535278	0	-0.0997937	0	-0.0947876	0
-50.56	0.102661	0	0.112732	0	-0.0512085	0	-0.0853271	0	-0.0955811	0
-50.46	0.109375	0	0.115785	0	-0.0455933	0	-0.0861816	0	-0.0810547	0
-50.36	0.110901	0	0.127929	0	-0.0527939	0	-0.0923462	0	-0.088562	0
-50.26	0.11206	0	0.13263	0	-0.0480347	0	-0.0908203	0	-0.0881356	0
-50.16	0.116761	0	0.12793	0	-0.0437622	0	-0.0841687	0	-0.0889282	0
-50.06	0.11676	0	0.12793	0	-0.0390015	0	-0.072876	0	-0.0904541	0
-49.96	0.115967	0	0.132628	0	-0.0320435	0	-0.0685425	0	-0.0772095	0
-49.86	0.11676	0	0.135743	0	-0.0471791	0	-0.0814819	0	-0.0838013	0
-49.76	0.107787	0	0.12909	0	-0.053894	0	-0.0849609	0	-0.0979004	0
-49.66	0.111695	0	0.127136	0	-0.0496216	0	-0.0841677	0	-0.0986938	0
-49.56	0.108154	0	0.130676	0	-0.0574341	0	-0.0802612	0	-0.100647	0
-49.46	0.114807	0	0.125978	0	-0.0562134	0	-0.0838013	0	-0.0971069	0
-49.36	0.0999777	0	0.119326	0	-0.0609741	0	-0.0697021	0	-0.0994873	0
-49.26	0.104677	0	0.116577	0	-0.0448608	0	-0.072876	0	-0.0943604	0
-49.16	0.0968016	0	0.110779	0	-0.0387573	0	-0.064208	0	-0.0834961	0
-49.06	0.0823975	0	0.0978394	0	-0.050354	0	-0.0681763	0	-0.0853882	0
-48.96	0.0983887	0	0.103334	0	-0.0569458	0	-0.0678101	0	-0.0857544	0
-48.86	0.107789	0	0.107606	0	-0.0535271	0	-0.0704956	0	-0.0869751	0
-48.76	0.112062	0	0.1131	0	-0.0578003	0	-0.0693359	0	-0.0822737	0
-48.66	0.0964358	0	0.115051	0	-0.0531616	0	-0.0618906	0	-0.0799561	0
-48.56	0.105835	0	0.117371	0	-0.0585327	0	-0.0689697	0	-0.072876	0
-48.46	0.115967	0	0.122865	0	-0.0535278	0	-0.0529175	0	-0.0791626	0
-48.36	0.113649	0	0.125184	0	-0.0457146	0	-0.0529175	0	-0.0791626	0
-48.26	0.117555	0	0.127136	0	-0.0418091	0	-0.06073	0	-0.0752578	0
-48.16	0.12262	0	0.131836	0	-0.038269	0	-0.0556637	0	-0.0666504	0
-48.06	0.110901	0	0.131836	0	-0.0491333	0	-0.0541382	0	-0.0662231	0
-47.96	0.110901	0	0.131836	0	-0.0437622	0	-0.0529175	0	-0.0654907	0
-47.86	0.115965	0	0.130677	0	-0.0430291	0	-0.0493774	0	-0.0670776	0
-47.76	0.0991849	0	0.116213	0	-0.046814	0	-0.057251	0	-0.06311	0
-47.66	0.0941178	0	0.101746	0	-0.0421753	0	-0.043945	0	-0.0568848	0
-47.56	0.088623	0	0.0974731	0	-0.0405884	0	-0.0447388	0	-0.0424194	0
-47.46	0.0858765	0	0.0924093	0	-0.0402222	0	-0.0400391	0	-0.045166	0
-47.36	0.090212	0	0.0880777	0	-0.0430282	0	-0.0317993	0	-0.0475464	0
-47.26	0.0839863	0	0.0923468	0	-0.0315552	0	-0.0228882	0	-0.0291128	0
-47.16	0.0683017	0	0.0904541	0	-0.0297241	0	-0.00915	0	-0.0389404	0
-47.06	0.0753784	0	0.0892334	0	-0.0194702	0	-0.010376	0	-0.0377197	0
-46.96	0.0772705	0	0.0912503	0	-0.0261841	0	-0.0119019	0	-0.038147	0
-46.86	0.0624404	0	0.0904562	0	-0.0164174	0	0.00177	0	-0.0303345	0
-46.76	0.0672011	0	0.0876464	0	-0.00189	0	0.00134	0	-0.0181882	0
-46.66	0.074158	0	0.0806885	0	-0.000793	0	0.00568	0	-0.0186157	0
-46.56	0.0702515	0	0.0845947	0	0.00507	0	0.0232544	0	-0.00104	0
-46.46	0.071106	0	0.0778836	0	0.00702	0	0.00568	0	0.00677	0
-46.36	0.0811763	0	0.0892943	0	-0.0097	0	0.00916	0	-0.00256	0
-46.26	0.0651873	0	0.0818496	0	-0.0058	0	0.00525	0	-0.0103756	0
-46.16	0.0656137	0	0.0775146	0	-0.0215454	0	0.00922	0	-0.0182495	0
-46.06	0.0718384	0	0.0732422	0	-0.0151978	0	0.013855	0	0.00446	0
-45.96	0.0640259	0	0.073245	0	-0.0160522	0	-0.0033	0	0.00598	0
-45.86	0.0711067	0	0.0739751	0	-0.00812	0	0.00836	0	-0.00372	0
-45.76	0.0655561	0	0.0756241	0	-0.0140991	0	0.0162354	0	-0.00183	0
-45.66	0.0570089	0	0.0704956	0	-0.00897	0	0.00293	0	-0.0022	0
-45.56	0.0565796	0	0.0748291	0	-0.0265503	0	-0.0126953	0	-0.0119629	0
-45.46	0.0484009	0	0.067387	0	-0.0331421	0	-0.00842	0	-0.026001	0
-45.36	0.0593276	0	0.0603671	0	-0.0437611	0	-0.0158081	0	-0.0205688	0
-45.26	0.0546894	0	0.0650041	0	-0.0379028	0	-0.0177612	0	-0.0166624	0
-45.16	0.0562151	0	0.0712891	0	-0.0425415	0	-0.0232527	0	-0.0170288	0
-45.06	0.0562134	0	0.0751953	0	-0.046814	0	-0.026001	0	-0.0240479	0
-44.96	0.0515137	0	0.0701328	0	-0.0492554	0	-0.0228271	0	-0.0311279	0
-44.86	0.0585921	0	0.0669572	0	-0.0421748	0	-0.0166016	0	-0.0217285	0
-44.76	0.0616472	0	0.0658557	0	-0.0441284	0	-0.0205078	0	-0.0217276	0
-44.66	0.074584	0	0.0704956	0	-0.0359497	0	-0.011903	0	-0.0147095	0
-44.56	0.0761108	0	0.0826416	0	-0.0331421	0	-0.0123291	0	-0.0162354	0
-44.46	0.0636597	0	0.0794702	0	-0.0343628	0	-0.0205078	0	-0.00415	0
-44.36	0.0643933	0	0.0728766	0	-0.0382686	0	-0.0283203	0	-0.0197754	0
-44.26	0.070314	0	0.0728159	0	-0.0535278	0	-0.0255737	0	-0.0205693	0
-44.16	0.0640259	0	0.0791016	0	-0.0441284	0	-0.0283188	0	-0.0158691	0
-44.06	0.0546265	0	0.0767822	0	-0.0386353	0	-0.0369263	0	-0.00726	0
-43.96	0.0585327	0	0.0689726	0	-0.0379028	0	-0.0392456	0	-0.00494	0
-43.86	0.0628654	0	0.0744021	0	-0.0526726	0	-0.0494385	0	-0.010376	0
-43.76	0.045656	0	0.0662247	0	-0.0558472	0	-0.0458984	0	-0.019774	0
-43.66	0.0437015	0	0.0525513	0	-0.0527954	0	-0.0357068	0	-0.0182495	0
-43.56	0.0394287	0	0.0470581	0	-0.0620728	0	-0.0388794	0	-0.0131226	0
-43.46	0.0355225	0	0.0470581	0	-0.0640259	0	-0.0369263	0	-0.0170288	0
-43.36	0.0499862	0	0.0423605	0	-0.0581658	0	-0.0408325	0	-0.00336	0
-43.26	0.0476089	0	0.0564575	0	-0.0617065	0	-0.0498047	0	-0.0197754	0
-43.16	0.0523053	0	0.0478516	0	-0.0698853	0	-0.054503	0	-0.0209351	0
-43.06	0.0476074	0	0.0427856	0	-0.0691528	0	-0.0646362	0	-0.0147095	0
-42.96	0.0585938	0	0.0435186	0	-0.0691528	0	-0.06073	0	-0.0342407	0
-42.86	0.0562124	0	0.0537107	0	-0.063659	0	-0.0673828	0	-0.0373535	0
-42.76	0.0507219	0	0.051392	0	-0.0773315	0	-0.0693359	0	-0.0451646	0
-42.66	0.0397953	0	0.0525513	0	-0.0687866	0	-0.0560315	0	-0.0311279	0
-42.56	0.0405884	0	0.0556641	0	-0.0656128	0	-0.0556641	0	-0.0373535	0
-42.46	0.041748	0	0.0545047	0	-0.0706177	0	-0.0521851	0	-0.0447388	0
-42.36	0.0464463	0	0.0537112	0	-0.0695198	0	-0.0634766	0	-0.0432129	0
-42.26	0.0433359	0	0.045105	0	-0.0680542	0	-0.0603027	0	-0.0424802	0
-42.16	0.0441294	0	0.0501709	0	-0.0631714	0	-0.0568849	0	-0.0380859	0
-42.06	0.0397949	0	0.0427856	0	-0.0656128	0	-0.0576172	0	-0.0412598	0
-41.96	0.0425415	0	0.0380874	0	-0.0558472	0	-0.0634766	0	-0.0412598	0
-41.86	0.0515128	0	0.0388796	0	-0.0698845	0	-0.0701294	0	-0.0599976	0
-41.76	0.0531006	0	0.0548708	0	-0.0703735	0	-0.0532837	0	-0.0631697	0
-41.66	0.0452883	0	0.0529175	0	-0.0656128	0	-0.0595701	0	-0.0627441	0
-41.56	0.0476074	0	0.048645	0	-0.0546265	0	-0.0611572	0	-0.0709229	0
-41.46	0.041748	0	0.048645	0	-0.0581665	0	-0.0662231	0	-0.0658569	0
-41.36	0.0444957	0	0.0439472	0	-0.063293	0	-0.0704956	0	-0.069397	0
-41.26	0.0597521	0	0.0462656	0	-0.071106	0	-0.0783081	0	-0.0772067	0
-41.16	0.0526748	0	0.057251	0	-0.065979	0	-0.0818467	0	-0.0795288	0
-41.06	0.0565796	0	0.0494385	0	-0.062439	0	-0.0787354	0	-0.0826416	0
-40.96	0.0609131	0	0.0548708	0	-0.0593872	0	-0.0802612	0	-0.0772095	0
-40.86	0.0734243	0	0.0540781	0	-0.0512103	0	-0.0716553	0	-0.0858154	0
-40.76	0.0710464	0	0.0662231	0	-0.0515747	0	-0.0724487	0	-0.0772092	0
-40.66	0.0698853	0	0.0615234	0	-0.0476685	0	-0.0685422	0	-0.0791626	0
-40.56	0.0542603	0	0.0595703	0	-0.0409546	0	-0.0611572	0	-0.0904541	0
-40.46	0.0581665	0	0.0478551	0	-0.0457153	0	-0.0685425	0	-0.085022	0
-40.36	0.0534682	0	0.0525498	0	-0.0574334	0	-0.0646362	0	-0.0869751	0
-40.26	0.0625001	0	0.0493777	0	-0.0507202	0	-0.057251	0	-0.080687	0
-40.16	0.0651858	0	0.0545044	0	-0.0355835	0	-0.0423584	0	-0.0721436	0
-40.06	0.0671387	0	0.0505981	0	-0.0269165	0	-0.0447388	0	-0.0619507	0
-39.96	0.0679321	0	0.0478543	0	-0.0272827	0	-0.0338135	0	-0.0592041	0
-39.86	0.071044	0	0.0525498	0	-0.0289912	0	-0.0251465	0	-0.0581055	0
-39.76	0.0667738	0	0.0412022	0	-0.024231	0	-0.0275269	0	-0.053771	0
-39.66	0.0765383	0	0.0431519	0	-0.019104	0	-0.0310655	0	-0.0502319	0
-39.56	0.0698853	0	0.0458984	0	-0.0300903	0	-0.0353394	0	-0.0615845	0
-39.46	0.0679321	0	0.0439459	0	-0.0256958	0	-0.0346069	0	-0.0525513	0
-39.36	0.060122	0	0.0419928	0	-0.0245961	0	-0.0341797	0	-0.0510254	0
-39.26	0.0659784	0	0.0263681	0	-0.0238647	0	-0.0325928	0	-0.0623777	0
-39.16	0.0769057	0	0.0408325	0	-0.0167847	0	-0.0322263	0	-0.060791	0
-39.06	0.0609131	0	0.0353394	0	-0.0136108	0	-0.026001	0	-0.0650635	0
-38.96	0.0628662	0	0.0275292	0	-0.0206909	0	-0.0244141	0	-0.0588379	0
-38.86	0.0636003	0	0.0209352	0	-0.0191052	0	-0.0291138	0	-0.0599976	0
-38.76	0.066772	0	0.0216675	0	-0.0210571	0	-0.0271606	0	-0.0658566	0
-38.66	0.0706787	0	0.0255737	0	-0.0339966	0	-0.0392452	0	-0.0713501	0
-38.56	0.0651855	0	0.0291138	0	-0.0258179	0	-0.0306396	0	-0.0721436	0
-38.46	0.0765381	0	0.0255755	0	-0.022644	0	-0.0478516	0	-0.0646973	0
-38.36	0.0776981	0	0.0185561	0	-0.03119	0	-0.0318604	0	-0.072876	0
-38.26	0.0800183	0	0.035767	0	-0.0304565	0	-0.0439453	0	-0.0686032	0
-38.16	0.0796512	0	0.0341797	0	-0.0316772	0	-0.0364987	0	-0.0799561	0
-38.06	0.0863037	0	0.0255737	0	-0.0324097	0	-0.0341797	0	-0.0646973	0
-37.96	0.0769043	0	0.034975	0	-0.0249634	0	-0.0271606	0	-0.0697632	0
-37.86	0.0878901	0	0.031801	0	-0.0187376	0	-0.0263672	0	-0.060791	0
-37.76	0.0800202	0	0.035767	0	-0.0187378	0	-0.0263672	0	-0.066649	0
-37.66	0.0780643	0	0.0279541	0	-0.0125122	0	-0.0158085	0	-0.0654907	0
-37.56	0.0823975	0	0.0333862	0	-0.0105591	0	-0.02948	0	-0.0615845	0
-37.46	0.0773315	0	0.0306412	0	-0.0097	0	-0.0123291	0	-0.0631104	0
-37.36	0.0792257	0	0.0326566	0	0.000792	0	-0.0107422	0	-0.0568848	0
-37.26	0.0737936	0	0.0341797	0	0.00385	0	-0.00446	0	-0.0553586	0
-37.16	0.0800791	0	0.0357056	0	-0.00153	0	-0.00763	0	-0.0443726	0
-37.06	0.0706787	0	0.0411987	0	-0.00421	0	-0.00726	0	-0.048645	0
-36.96	0.0776978	0	0.0380876	0	0.00275	0	-0.00684	0	-0.0471191	0
-36.86	0.0776985	0	0.0380888	0	0.00116	0	-0.00995	0	-0.0361938	0
-36.76	0.0772702	0	0.0385135	0	0.00116	0	-0.00604	0	-0.045957	0
-36.66	0.0776981	0	0.0283203	0	0.0047	0	-0.00488	0	-0.0412598	0
-36.56	0.0776978	0	0.0263672	0	0.00311	0	-0.008	0	-0.038147	0
-36.46	0.0812378	0	0.0247815	0	0.00238	0	-0.00568	0	-0.0365601	0
-36.36	0.0866709	0	0.0349734	0	0.0047	0	-0.00488	0	-0.0373535	0
-36.26	0.0874636	0	0.0263672	0	0.0105591	0	-0.000977	0	-0.0373521	0
-36.16	0.0757446	0	0.0263672	0	0.00116	0	-0.00799	0	-0.038147	0
-36.06	0.0663452	0	0.0240479	0	0.00433	0	-0.0134888	0	-0.0424194	0
-35.96	0.0734253	0	0.0169706	0	0.0047	0	-0.0224609	0	-0.0373535	0
-35.86	0.0726328	0	0.0314316	0	-0.0120221	0	-0.0346069	0	-0.0447388	0
-35.76	0.0745844	0	0.0216702	0	-0.0047	0	-0.0255737	0	-0.0440047	0
-35.66	0.0800171	0	0.0201416	0	0.00348	0	-0.0169675	0	-0.0447998	0
-35.56	0.081604	0	0.0263672	0	0.000427	0	-0.0154419	0	-0.0365601	0
-35.46	0.0722046	0	0.0299062	0	-0.0047	0	-0.0197144	0	-0.0420532	0
-35.36	0.0792854	0	0.02283	0	-0.00934	0	-0.0252075	0	-0.0463257	0
-35.26	0.0784922	0	0.0255755	0	-0.00433	0	-0.0169678	0	-0.035036	0
-35.16	0.0839233	0	0.0299072	0	-0.00348	0	-0.0193467	0	-0.0267944	0
-35.06	0.0870972	0	0.036499	0	-0.00629	0	-0.0267334	0	-0.0291748	0
-34.96	0.088623	0	0.033024	0	-0.0132446	0	-0.0271606	0	-0.0365601	0
-34.86	0.0827655	0	0.0271624	0	-0.010926	0	-0.0224609	0	-0.029541	0
-34.76	0.0737919	0	0.0263674	0	-0.0148315	0	-0.0478516	0	-0.0314939	0
-34.66	0.0706787	0	0.0197144	0	-0.0171509	0	-0.0545027	0	-0.0404663	0
-34.56	0.0667725	0	0.0216675	0	-0.0175171	0	-0.0494385	0	-0.0377197	0
-34.46	0.0565796	0	0.00842	0	-0.00739	0	-0.0525513	0	-0.0326538	0
-34.36	0.0491966	0	0.00605	0	-0.0125111	0	-0.0568237	0	-0.038147	0
-34.26	0.0578005	0	0.00525	0	-0.0203247	0	-0.0548706	0	-0.0596311	0
-34.16	0.0569472	0	0.013916	0	-0.022644	0	-0.0517588	0	-0.0588379	0
-34.06	0.0562134	0	0.00293	0	-0.0272827	0	-0.0611572	0	-0.0611572	0
-33.96	0.0620728	0	-0.00293	0	-0.0343628	0	-0.0576172	0	-0.0705566	0
-33.86	0.0652485	0	0.00366	0	-0.0277716	0	-0.0618896	0	-0.0584717	0
-33.76	0.0659795	0	0.000979	0	-0.0265503	0	-0.0556641	0	-0.0568824	0
-33.66	0.056581	0	-0.00134	0	-0.0265503	0	-0.069335	0	-0.0568848	0
-33.56	0.0542603	0	-0.00488	0	-0.0292358	0	-0.072876	0	-0.0709229	0
-33.46	0.0542603	0	-0.00488	0	-0.0238647	0	-0.0638428	0	-0.0701904	0
-33.36	0.049562	0	-0.000185	0	-0.0191033	0	-0.0603638	0	-0.0678101	0
-33.26	0.047608	0	-0.00604	0	-0.0210571	0	-0.0525513	0	-0.0580446	0
-33.16	0.0558475	0	-0.00842	0	-0.0187378	0	-0.0595701	0	-0.0549316	0
-33.06	0.0550537	0	0.0119019	0	-0.0164185	0	-0.06073	0	-0.053772	0
-32.96	0.0448608	0	0.00647	0	-0.0245972	0	-0.0537109	0	-0.0510254	0
-32.86	0.045288	0	-0.00372	0	-0.0265508	0	-0.0556641	0	-0.0471191	0
-32.76	0.0476091	0	-0.008	0	-0.024231	0	-0.0509644	0	-0.0459591	0
-32.66	0.0324106	0	-0.0142822	0	-0.0222778	0	-0.066589	0	-0.0420532	0
-32.56	0.0370483	0	-0.0247803	0	-0.015564	0	-0.057251	0	-0.0435791	0
-32.46	0.0339355	0	-0.019714	0	-0.0125122	0	-0.0509644	0	-0.0420532	0
-32.36	0.0358905	0	-0.0197144	0	-0.0112901	0	-0.0505981	0	-0.0521851	0
-32.26	0.0363163	0	-0.010376	0	-0.0148315	0	-0.0556641	0	-0.0490708	0
-32.16	0.0394287	0	-0.00177	0	-0.0171509	0	-0.0603638	0	-0.0502319	0
-32.06	0.0222168	0	-0.00604	0	-0.0117798	0	-0.0513306	0	-0.0494995	0
-31.96	0.0163574	0	-0.008	0	-0.00616	0	-0.0443726	0	-0.0349731	0
-31.86	0.0210557	0	-0.0126939	0	-0.00665	0	-0.0509644	0	-0.0342407	0
-31.76	0.0148335	0	-0.000612	0	-0.0151978	0	-0.0564575	0	-0.0385132	0
-31.66	0.034363	0	-0.0123291	0	-0.022644	0	-0.0576172	0	-0.0432129	0
-31.56	0.0319824	0	-0.00409	0	-0.0101929	0	-0.0306396	0	-0.0408936	0
-31.46	0.0323486	0	-0.00836	0	-0.00702	0	-0.0361328	0	-0.0373535	0
-31.36	0.0339355	0	-0.0197126	0	-0.0167836	0	-0.0458984	0	-0.045166	0
-31.26	0.0296644	0	-0.0252075	0	-0.0324097	0	-0.0576172	0	-0.0471189	0
-31.16	0.0351572	0	-0.0228882	0	-0.031189	0	-0.0533445	0	-0.0533447	0
-31.06	0.0319824	0	-0.0177612	0	-0.0265503	0	-0.0576172	0	-0.0471191	0
-30.96	0.0350952	0	-0.0169675	0	-0.024231	0	-0.0470581	0	-0.0459595	0
-30.86	0.0300313	0	-0.0197116	0	-0.024596	0	-0.0556641	0	-0.0393066	0
-30.76	0.02887	0	-0.0302716	0	-0.0230103	0	-0.0584106	0	-0.0521827	0
-30.66	0.0257578	0	-0.0310669	0	-0.0101929	0	-0.0443127	0	-0.0506592	0
-30.56	0.0171509	0	-0.0361328	0	-0.0132446	0	-0.0466919	0	-0.0482788	0
-30.46	0.0198975	0	-0.0427829	0	-0.00897	0	-0.0322266	0	-0.0490723	0
-30.36	0.0202643	0	-0.0392438	0	-0.00116	0	-0.0361328	0	-0.0412598	0
-30.26	0.0159925	0	-0.0447371	0	-0.0148315	0	-0.0380859	0	-0.0490708	0
-30.16	0.0167239	0	-0.0474243	0	-0.0101929	0	-0.0267352	0	-0.0506592	0
-30.06	0.0179443	0	-0.0466919	0	-0.0047	0	-0.0275269	0	-0.0420532	0
-29.96	0.0265503	0	-0.0474844	0	-0.00848	0	-0.0314941	0	-0.0498047	0
-29.86	0.0202663	0	-0.0392452	0	-0.0109242	0	-0.0380859	0	-0.0529785	0
-29.76	0.00269	0	-0.0451046	0	-0.012146	0	-0.0286865	0	-0.0565186	0
-29.66	0.00153	0	-0.0498047	0	-0.000793	0	-0.0236206	0	-0.053772	0
-29.56	0.00543	0	-0.0498047	0	6.1e-05	0	-0.0240479	0	-0.0552979	0
-29.46	0.0159912	0	-0.0486447	0	-0.00238	0	-0.020874	0	-0.0487061	0
-29.36	0.0171512	0	-0.0478489	0	-0.00702	0	-0.0205078	0	-0.0549316	0
-29.26	0.0124526	0	-0.0431519	0	-0.000305	0	-0.0189819	0	-0.054504	0
-29.16	0.00586	0	-0.0463257	0	0.000793	0	-0.0185543	0	-0.0646973	0
-29.06	0.0136108	0	-0.0384521	0	0.00348	0	-0.00916	0	-0.0623779	0
-28.96	0.012085	0	-0.0330198	0	0.00897	0	0.00763	0	-0.053772	0
-28.86	0.00659	0	-0.0333861	0	0.0112915	0	0.010376	0	-0.0545654	0
-28.76	0.0148319	0	-0.0357652	0	0.00433	0	0.00214	0	-0.0521829	0
-28.66	0.0233765	0	-0.0247803	0	0.00165	0	0.0025	0	-0.0603638	0
-28.56	0.0202637	0	-0.0197144	0	0.00116	0	-0.000183	0	-0.0479126	0
-28.46	0.0159912	0	-0.0310634	0	0.0047	0	-0.00684	0	-0.0432129	0
-28.36	0.0191031	0	-0.0341787	0	0.0047	0	-0.00684	0	-0.0529785	0
-28.26	0.00818	0	-0.0349731	0	0.00934	0	-0.00134	0	-0.0506592	0
-28.16	0.0120864	0	-0.0369263	0	0.0164185	0	0.000977	0	-0.0334473	0
-28.06	0.0132446	0	-0.0361328	0	0.00629	0	0.008	0	-0.0346069	0
-27.96	0.0144043	0	-0.0372921	0	0.000427	0	0.00214	0	-0.0404663	0
-27.86	0.00739	0	-0.0419908	0	-0.00311	0	-0.00293	0	-0.0510254	0
-27.76	0.00891	0	-0.0415646	0	6.1e-05	0	0.0072	0	-0.0494385	0
-27.66	-0.00629	0	-0.0400391	0	0.0047	0	0.00293	0	-0.0432129	0
-27.56	-0.0140991	0	-0.0419922	0	0.00311	0	-0.00409	0	-0.0420532	0
-27.46	-0.0129395	0	-0.0548667	0	-0.0109253	0	0.00293	0	-0.045166	0
-27.36	-0.00586	0	-0.0502326	0	-0.0109253	0	0.00293	0	-0.045166	0
-27.26	-0.0133027	0	-0.0369248	0	-0.0109253	0	0.00293	0	-0.045166	0
-27.16	-0.0117784	0	-0.0384521	0	-0.00629	0	0.00842	0	-0.0311279	0
-27.06	-0.0101929	0	-0.0322266	0	0.00238	0	0.00604	0	-0.0228882	0
-26.96	-0.0144653	0	-0.045531	0	-0.00116	0	0.00488	0	-0.0275879	0
-26.86	-0.0168443	0	-0.0255734	0	-0.00116	0	0.00488	0	-0.0197754	0
-26.76	-0.0125107	0	-0.033812	0	-0.00275	0	-0.00995	0	-0.00885	0
-26.66	-0.0266113	0	-0.0255737	0	-0.0128784	0	0.000977	0	-0.0119629	0
-26.56	-0.0215454	0	-0.0286865	0	-0.0144653	0	-0.00214	0	-0.0186157	0
-26.46	-0.0230713	0	-0.0232542	0	-0.0167847	0	-0.00293	0	-0.0217285	0
-26.36	-0.0266103	0	-0.0372882	0	-0.0136108	0	0.0111084	0	-0.0240479	0
-26.26	-0.032835	0	-0.0349739	0	-0.0058	0	-0.00452	0	-0.0201412	0
-26.16	-0.0367429	0	-0.0427856	0	-0.00592	0	0.0111686	0	-0.0241089	0
-26.06	-0.0281372	0	-0.0435791	0	0.00238	0	0.00409	0	-0.0111694	0
-25.96	-0.0316772	0	-0.0341797	0	-0.0116577	0	-0.00647	0	-0.0181885	0
-25.86	-0.0316772	0	-0.0341797	0	-0.00983	0	-0.0025	0	-0.0182495	0
-25.76	-0.0254517	0	-0.0286865	0	-0.0109253	0	0.0107422	0	-0.0119619	0
-25.66	-0.020752	0	-0.0216675	0	-0.0132446	0	0.00604	0	-0.0131226	0
-25.56	-0.00824	0	-0.0146484	0	-0.0109253	0	0.0107422	0	-0.013916	0
-25.46	-0.0168457	0	-0.0255704	0	-0.0109253	0	0.00488	0	-0.0178223	0
-25.36	-0.0297238	0	-0.030272	0	-0.0109253	0	0.00488	0	-0.0119629	0
-25.26	-0.0250258	0	-0.0291141	0	-0.0109253	0	0.00488	0	-0.0119629	0
-25.16	-0.0250233	0	-0.0232544	0	-0.0148315	0	0.00488	0	-0.0119629	0
-25.06	-0.00745	0	-0.017395	0	-0.0148315	0	0.00488	0	-0.0119629	0
-24.96	-0.0109863	0	-0.0138561	0	-0.0194702	0	-0.00452	0	-0.0142822	0
-24.86	-0.00665	0	-0.0220922	0	-0.0265496	0	-0.00293	0	-0.0197754	0
-24.76	-0.0101918	0	-0.0126967	0	-0.0265503	0	-0.00293	0	-0.019774	0
-24.66	-0.0160505	0	-0.0126953	0	-0.0265503	0	-0.00293	0	-0.0197754	0
-24.56	-0.0148926	0	-0.0197144	0	-0.0265503	0	-0.00879	0	-0.013916	0
-24.46	-0.0109863	0	-0.0119007	0	-0.0258179	0	-0.0072	0	-0.0135498	0
-24.36	-0.0133049	0	-0.025207	0	-0.0269169	0	-0.0115356	0	-0.0131226	0
-24.26	-0.0094	0	-0.0310659	0	-0.0187378	0	-0.0126953	0	-0.0100083	0
-24.16	-0.0187988	0	-0.0275269	0	-0.0187378	0	-0.0126953	0	-0.0100098	0
-24.06	-0.0238647	0	-0.0283203	0	-0.0245972	0	-0.0107422	0	-0.0119629	0
-23.96	-0.00903	0	-0.0197134	0	-0.0308228	0	-0.0232544	0	-0.00726	0
-23.86	-0.0227038	0	-0.0197151	0	-0.0402215	0	-0.0263672	0	-0.0197754	0
-23.76	-0.0191668	0	-0.0349735	0	-0.0238647	0	-0.00916	0	-0.0155032	0
-23.66	-0.0121481	0	-0.0185547	0	-0.0233765	0	-0.0142825	0	-0.00061	0
-23.56	-0.00708	0	-0.0216675	0	-0.0258179	0	-0.0267334	0	-0.0155029	0
-23.46	-0.00629	0	-0.0146506	0	-0.0343628	0	-0.0283203	0	-0.013916	0
-23.36	-0.00549	0	-0.0173942	0	-0.0327759	0	-0.0252075	0	-0.0131226	0
-23.26	0.00427	0	-0.013489	0	-0.0304565	0	-0.0244141	0	-0.0100098	0
-23.16	0.00818	0	-0.0134888	0	-0.0304565	0	-0.0224591	0	-0.0100098	0
-23.06	0.00232	0	-0.0154419	0	-0.0327759	0	-0.0271606	0	-0.0150757	0
-22.96	-0.00281	0	-0.0122697	0	-0.039856	0	-0.0236206	0	-0.0186157	0
-22.86	0.00739	0	-0.0185556	0	-0.0324107	0	-0.0107422	0	0.00366	0
-22.76	0.0167818	0	-0.0162357	0	-0.0363159	0	-0.0166016	0	-0.0022	0
-22.66	0.0183102	0	-0.00995	0	-0.0371704	0	-0.0181274	0	0.0110474	0
-22.56	0.0300293	0	-0.00604	0	-0.0429077	0	-0.026001	0	0.0072	0
-22.46	0.0195313	0	-0.00726	0	-0.0366821	0	-0.0252075	0	-0.00531	0
-22.36	0.0222155	0	-0.00604	0	-0.0390015	0	-0.0338135	0	-0.00842	0
-22.26	0.0347259	0	-0.00293	0	-0.0437622	0	-0.02948	0	-0.0127579	0
-22.16	0.0378405	0	0.00958	0	-0.0508423	0	-0.0298465	0	-0.00848	0
-22.06	0.0362549	0	0.0111694	0	-0.0487671	0	-0.0279541	0	-0.00452	0
-21.96	0.0379028	0	0.00561	0	-0.0409546	0	-0.0279541	0	-0.00061	0
-21.86	0.032777	0	0.00879	0	-0.0512085	0	-0.036499	0	-0.0115967	0
-21.76	0.0366797	0	0.00684	0	-0.0574341	0	-0.045105	0	-0.022522	0
-21.66	0.0366822	0	0.000977	0	-0.0546265	0	-0.0377212	0	-0.0181885	0
-21.56	0.0339355	0	0.00763	0	-0.0519409	0	-0.0302734	0	-0.0178223	0
-21.46	0.0144043	0	0.00763	0	-0.0359497	0	-0.0353394	0	-0.0108032	0
-21.36	0.0191014	0	0.000974	0	-0.0464467	0	-0.03302	0	-0.0228882	0
-21.26	0.0304536	0	0.00915	0	-0.0476685	0	-0.02948	0	-0.0186172	0
-21.16	0.0378414	0	0.00958	0	-0.046936	0	-0.0278955	0	-0.0123901	0
-21.06	0.0327759	0	-0.00684	0	-0.0484009	0	-0.0369263	0	-0.00726	0
-20.96	0.0327759	0	0.000976	0	-0.0487671	0	-0.0240479	0	-0.010376	0
-20.86	0.0468114	0	-0.00525	0	-0.0457167	0	-0.0333862	0	-0.0069	0
-20.76	0.0421748	0	0.0072	0	-0.0499878	0	-0.0224609	0	-0.0158708	0
-20.66	0.0511475	0	0.00214	0	-0.0471802	0	-0.0267947	0	-0.00958	0
-20.56	0.0507202	0	-0.00134	0	-0.046936	0	-0.0337524	0	-0.00458	0
-20.46	0.038269	0	-0.00452	0	-0.0464478	0	-0.0349731	0	-0.00922	0
-20.36	0.0515127	0	-0.00995	0	-0.0523078	0	-0.0388794	0	-0.00726	0
-20.26	0.0601165	0	-0.00293	0	-0.0535278	0	-0.0333862	0	-0.0108036	0
-20.16	0.0554208	0	-0.00214	0	-0.0350952	0	-0.0201411	0	-0.00452	0
-20.06	0.0562134	0	0.000977	0	-0.0289917	0	-0.0153809	0	0.0141602	0
-19.96	0.0578003	0	0.00134	0	-0.0350952	0	-0.0201416	0	0.0150146	0
-19.86	0.0671389	0	0.0154357	0	-0.0496198	0	-0.0177612	0	0.00482	0
-19.76	0.0632308	0	0.0173947	0	-0.0418091	0	-0.0255737	0	0.014587	0
-19.66	0.0617065	0	0.0150146	0	-0.0429077	0	-0.0260023	0	0.0189209	0
-19.56	0.0656128	0	0.0169678	0	-0.0441284	0	-0.0185547	0	0.0114746	0
-19.46	0.0690918	0	0.0193455	0	-0.0308228	0	-0.0134888	0	0.0122681	0
-19.36	0.0671364	0	0.0291101	0	-0.0359513	0	-0.0216675	0	0.0145874	0
-19.26	0.0729955	0	0.027159	0	-0.0386353	0	-0.0154419	0	0.0220327	0
-19.16	0.066345	0	0.0396729	0	-0.0430298	0	-0.0181289	0	0.0110474	0
-19.06	0.0742188	0	0.0181274	0	-0.0409546	0	-0.0162354	0	0.0072	0
-18.96	0.0632324	0	0.0212977	0	-0.0308228	0	-0.0213013	0	0.0122681	0
-18.86	0.0624385	0	0.0181866	0	-0.0410777	0	-0.0122681	0	0.0149536	0
-18.76	0.0656123	0	0.0228262	0	-0.0397339	0	-0.0158691	0	0.00684	0
-18.66	0.0601182	0	0.0166016	0	-0.0453491	0	-0.0286882	0	0.00208	0
-18.56	0.0531006	0	0.0158081	0	-0.0394897	0	-0.0130615	0	-0.00574	0
-18.46	0.0495605	0	0.0173926	0	-0.0338745	0	-0.0197754	0	0.00293	0
-18.36	0.0620697	0	0.0205061	0	-0.0387587	0	-0.0231934	0	0.012207	0
-18.26	0.050354	0	0.020506	0	-0.0452271	0	-0.0209351	0	0.0158067	0
-18.16	0.0565783	0	0.0220947	0	-0.0492554	0	-0.020875	0	0.0157471	0
-18.06	0.0683594	0	0.0278931	0	-0.0546265	0	-0.026001	0	0.0169678	0
-17.96	0.0585327	0	0.025999	0	-0.0519409	0	-0.0263672	0	0.0134277	0
-17.86	0.0675629	0	0.0306349	0	-0.0578017	0	-0.0185547	0	0.0192871	0
-17.76	0.0726298	0	0.037291	0	-0.0448608	0	-0.0299072	0	0.0247788	0
-17.66	0.078855	0	0.03302	0	-0.0563354	0	-0.0173354	0	0.012207	0
-17.56	0.088623	0	0.0427856	0	-0.053894	0	-0.0146484	0	0.0251465	0
-17.46	0.0812378	0	0.0364976	0	-0.0425415	0	-0.0232544	0	0.0161743	0
-17.36	0.0729972	0	0.0310659	0	-0.0496223	0	-0.013855	0	0.0145874	0
-17.26	0.0769024	0	0.0349708	0	-0.0425415	0	0.000183	0	0.0278914	0
-17.16	0.0726316	0	0.0411987	0	-0.0425415	0	-0.00958	0	0.0298462	0
-17.06	0.0718384	0	0.0380859	0	-0.0363159	0	-0.00293	0	0.0290527	0
-16.96	0.0796509	0	0.0400385	0	-0.024231	0	-0.013855	0	0.0477905	0
-16.86	0.0659784	0	0.0439429	0	-0.0304573	0	-0.00684	0	0.032959	0
-16.76	0.0663446	0	0.0279537	0	-0.0180054	0	-0.00525	0	0.0391814	0
-16.66	0.0636584	0	0.0267334	0	-0.0160522	0	-0.0286853	0	0.0372925	0
-16.56	0.062439	0	0.0279541	0	-0.0265503	0	-0.0166016	0	0.0231934	0
-16.46	0.0656128	0	0.0208693	0	-0.0206909	0	-0.0244141	0	0.017334	0
-16.36	0.0659755	0	0.0224579	0	-0.0199603	0	-0.0228271	0	0.0177002	0
-16.26	0.0698822	0	0.020506	0	-0.0233765	0	-0.0181885	0	0.0072	0
-16.16	0.0624388	0	0.0123291	0	-0.0144653	0	-0.0216691	0	0.00482	0
-16.06	0.0636597	0	0.0169678	0	-0.0097	0	-0.0220947	0	0.0130615	0
-15.96	0.050354	0	0.0165986	0	-0.00433	0	-0.020874	0	0.0118408	0
-15.86	0.0515093	0	0.00958	0	0.00397	0	-0.0142822	0	0.0130615	0
-15.76	0.0632305	0	0.00567	0	-0.00629	0	-0.0189209	0	0.0118395	0
-15.66	0.0523062	0	0.0107422	0	-0.0058	0	-0.0123304	0	0.00916	0
-15.56	0.0444946	0	0.00293	0	-0.00269	0	-0.0158386	0	0.0106812	0
-15.46	0.0562134	0	0.00293	0	-0.00433	0	-0.0033	0	0.00793	0
-15.36	0.05621	0	0.00293	0	6.03e-05	0	-0.00842	0	0.00916	0
-15.26	0.0425402	0	0.000975	0	0.00739	0	-0.0072	0	0.00598	0
-15.16	0.0382689	0	-0.0181885	0	-0.00458	0	-0.0236812	0	-0.000977	0
-15.06	0.0370483	0	-0.0130615	0	-0.00555	0	-0.00952	0	-0.00342	0
-14.96	0.0460815	0	-0.0142852	0	-0.00348	0	-0.0115356	0	0.0025	0
-14.86	0.041746	0	-0.0138577	0	0.0160518	0	0.008	0	0.00836	0
-14.76	0.0472412	0	-0.0173965	0	0.0180054	0	0.00604	0	0.0181261	0
-14.66	0.0452261	0	-0.0134277	0	0.0194702	0	-0.00445	0	0.00519	0
-14.56	0.0371094	0	-0.0131226	0	0.0234985	0	-0.00647	0	0.0033	0
-14.46	0.026123	0	-0.0158099	0	0.0249634	0	-0.00525	0	0.00208	0
-14.36	0.0218493	0	-0.0271605	0	0.0117803	0	-0.00256	0	-0.00256	0
-14.26	0.0272813	0	-0.0306399	0	0.00702	0	-0.00604	0	-0.0108036	0
-14.16	0.0230112	0	-0.0322266	0	0.0144653	0	-0.0107417	0	-0.00806	0
-14.06	0.0112915	0	-0.0341797	0	0.0101929	0	-0.00372	0	-0.00726	0
-13.96	0.00781	0	-0.0424222	0	0.012146	0	-0.0134888	0	-0.00531	0
-13.86	0.01129	0	-0.0419942	0	0.00775	0	-0.00836	0	-0.010437	0
-13.76	0.0116547	0	-0.0345476	0	0.00433	0	-0.00568	0	-0.0111694	0
-13.66	0.0277097	0	-0.0349731	0	6.1e-05	0	-0.00647	0	-0.00842	0
-13.56	0.0214233	0	-0.0306396	0	0.00702	0	-0.000183	0	0.00287	0
-13.46	0.0109253	0	-0.0416296	0	0.00897	0	-0.00214	0	0.0106812	0
-13.36	0.00305	0	-0.0532827	0	-0.000306	0	-0.0014	0	0.00604	0
-13.26	0.0047	0	-0.0432154	0	-0.00116	0	-0.00293	0	-0.00415	0
-13.16	0.00464	0	-0.0392456	0	-0.00201	0	0.00141	0	-0.00458	0
-13.06	0.0132446	0	-0.0361328	0	-0.00153	0	0.000183	0	-0.00531	0
-12.96	0.0058	0	-0.030642	0	-0.00385	0	-0.0142822	0	0.00134	0
-12.86	0.00427	0	-0.0310696	0	-0.00983	0	-0.0103149	0	-0.00262	0
-12.76	0.0140368	0	-0.0271621	0	-0.0116577	0	-0.00061	0	-0.00452	0
-12.66	0.0167832	0	-0.0279541	0	-0.00348	0	0.00213	0	-0.00531	0
-12.56	0.0058	0	-0.020874	0	-0.00592	0	0.0014	0	0.00323	0
-12.46	0.010498	0	-0.0216677	0	-0.0100708	0	-0.0014	0	0.000183	0
-12.36	0.0214207	0	-0.0189224	0	-0.00983	0	0.00336	0	-0.0182495	0
-12.26	0.00506	0	-0.0260026	0	-0.019104	0	-0.00763	0	-0.00922	0
-12.16	0.0112913	0	-0.0283203	0	-0.0148315	0	-0.0146484	0	-0.013916	0
-12.06	0.000732	0	-0.02948	0	-0.0202026	0	-0.0061	0	-0.0205078	0
-11.96	0.00897	0	-0.0338155	0	-0.0234985	0	-0.00836	0	-0.0241089	0
-11.86	0.00543	0	-0.0166051	0	-0.0105598	0	0.00372	0	-0.0166626	0
-11.76	0.0011	0	-0.0181277	0	-0.0105591	0	0.00372	0	-0.0108047	0
-11.66	-0.000427	0	-0.0244141	0	0.00238	0	0.00799	0	-0.0111694	0
-11.56	0.0198975	0	-0.0134888	0	-0.00421	0	-0.0014	0	-0.00958	0
-11.46	0.0249634	0	-0.00098	0	-0.0128784	0	-0.00879	0	-0.0158691	0
-11.36	0.0171485	0	-0.00293	0	-0.000427	0	0.0123291	0	-0.0135498	0
-11.26	0.0140378	0	-0.00373	0	-0.000793	0	0.0115356	0	-0.00495	0
-11.16	0.0198971	0	0.000183	0	-0.00665	0	0.0154419	0	0.00482	0
-11.06	0.0144043	0	-0.00409	0	-0.0159302	0	0.00446	0	0.008	0
-10.96	-0.00122	0	-0.0138556	0	-0.0128784	0	0.0107422	0	-0.000244	0
-10.86	0.0132419	0	-0.0166036	0	-0.0105602	0	0.0252075	0	-0.00299	0
-10.76	0.0120834	0	-0.00958	0	0.00385	0	0.0209351	0	0.0130001	0
-10.66	-0.00513	0	-0.00995	0	-0.00616	0	0.0142208	0	0.00995	0
-10.56	-0.00861	0	-0.0142822	0	-0.0125122	0	0.0134888	0	0.00482	0
-10.46	0.000732	0	-0.0119045	0	-0.012146	0	0.00256	0	0.0157471	0
-10.36	-0.00787	0	-0.0072	0	-0.027282	0	-0.00061	0	0.0033	0
-10.26	0.00116	0	-0.0142826	0	-0.0214233	0	0.00134	0	-0.000611	0
-10.16	-0.0125096	0	-0.00647	0	-0.0324097	0	-0.00488	0	-0.0100098	0
-10.06	-0.0164795	0	-0.0142212	0	-0.0316772	0	-0.0033	0	-0.0155029	0
-9.95999	-0.0101929	0	-0.0224613	0	-0.0315552	0	-0.00922	0	-0.00372	0
-9.86002	-0.000427	0	-0.0166034	0	-0.0398549	0	0.00177	0	-0.00885	0
-9.76001	-0.00159	0	0.00213	0	-0.0379028	0	-0.0119019	0	0.000916	0
-9.66	0.00153	0	-0.000977	0	-0.0441284	0	-0.0126953	0	-0.0022	0
-9.56	0.00232	0	-0.00568	0	-0.0394897	0	0.00842	0	-0.00964	0
-9.45999	0.000732	0	0.00763	0	-0.0429077	0	0.00134	0	0.0033	0
-9.36002	0.0120851	0	0.0197142	0	-0.0311883	0	-0.00061	0	0.0033	0
-9.26001	0.0163561	0	0.0134871	0	-0.015686	0	-0.00446	0	0.00323	0
-9.16	0.0249617	0	0.0166016	0	-0.0300903	0	-0.000183	0	0.00287	0
-9.06	0.0257568	0	0.0216675	0	-0.0288696	0	-0.00568	0	0.0025	0
-8.95999	0.0222168	0	0.019347	0	-0.034729	0	0.000183	0	-0.0170288	0
-8.86002	0.0144062	0	0.00568	0	-0.0269172	0	-0.0134888	0	-0.0209351	0
-8.76001	0.0195307	0	0.00836	0	-0.0444946	0	-0.0193481	0	-0.0189818	0
-8.66	0.0253286	0	0.0142822	0	-0.0339966	0	-0.0158078	0	-0.0186157	0
-8.56	0.0327759	0	-0.00293	0	-0.0320435	0	-0.0314331	0	0.0184937	0
-8.45999	0.0167847	0	-0.0201397	0	-0.019104	0	-0.0213013	0	0.0493774	0
-8.36002	0.0144045	0	-0.0411978	0	-0.0187392	0	-0.0185547	0	0.0388184	0
-8.26001	-0.00122	0	-0.0236206	0	-0.00824	0	-0.0345459	0	0.0430924	0
-8.16	0.00818	0	0.0197144	0	-0.0210571	0	-0.0486462	0	0.0396118	0
-8.06	-0.00787	0	0.057251	0	-0.0304565	0	-0.0615234	0	0.0310059	0
-7.95999	-0.00824	0	0.069333	0	-0.0343628	0	-0.0498047	0	0.0231934	0
-7.86002	-0.0378981	0	0.0657929	0	-0.0261844	0	-0.0626831	0	-0.0205688	0
-7.76001	-0.0617636	0	0.0642686	0	-0.0487671	0	-0.12561	0	-0.0552964	0
-7.66	-0.0676219	0	0.0701294	0	-0.0648804	0	-0.182988	0	-0.0838623	0
-7.56	0.0332031	0	0.0942993	0	-0.0581665	0	-0.179504	0	-0.0932007	0
-7.45999	0.199585	0	0.0919776	0	-0.0206909	0	-0.270508	0	-0.0803223	0
-7.36002	-0.0562519	0	0.107662	0	-0.0281265	0	0.048645	0	-0.069397	0
-7.26001	0.210079	0	0.128293	0	-0.024231	0	-0.213074	0	-0.0693964	0
-7.16	0.0830535	0	0.136108	0	-0.0132446	0	-0.386561	0	-0.0502319	0
-7.06	0.00464	0	0.154114	0	-0.0258179	0	-0.134155	0	-0.0291748	0
-6.95999	-0.105469	0	0.180234	0	0.00116	0	0.0857544	0	-0.00885	0
-6.86002	0.0905373	0	0.189262	0	-0.0343568	0	-0.135742	0	0.0543823	0
-6.76001	-0.00591	0	0.100226	0	-0.130798	0	-0.10022	0	-0.0787964	0
-6.66	0.0980097	0	0.0587769	0	0.177307	0	0.483012	0	0.0704346	0
-6.56	-0.235535	0	0.0524902	0	0.612183	0	0.55368	0	0.572083	0
-6.45999	-0.372284	0	-0.277327	0	0.456665	0	0.293549	0	0.424011	0
-6.36002	-0.280098	0	-0.281848	0	-0.252215	0	-0.25528	0	0.0391846	0
-6.26001	-0.130676	0	-0.173202	0	-0.298767	0	0.335327	0	-0.272118	0
-6.16	0.044937	0	-0.0072	0	0.269104	0	0.0768922	0	0.300903	0
-6.06	0.0863037	0	0.117432	0	0.0203247	0	0.0556641	0	-0.111511	0
-5.95999	0.0276489	0	0.0803725	0	0.0386353	0	-0.00525	0	0.000122	0
-5.86002	0.0218581	0	0.0216784	0	-0.0222714	0	0.017395	0	-0.0401001	0
-5.76001	0.00935	0	0.018564	0	-0.0320435	0	0.0564575	0	-0.0732917	0
-5.66	-0.0382912	0	0.0271606	0	-0.0249634	0	0.0568311	0	-0.0639038	0
-5.56	-0.0617676	0	0.00177	0	-0.00824	0	0.0396729	0	-0.0584717	0
-5.45999	-0.0660095	0	0.000191	0	0.0094	0	0.0708923	0	-0.0545044	0
-5.36002	-0.0624844	0	-0.0150663	0	0.0343668	0	0.0447388	0	-0.0440063	0
-5.26001	-0.0582222	0	-0.0017	0	0.0718384	0	0.041626	0	-0.0428391	0
-5.16	-0.0757982	0	-0.00958	0	0.114075	0	0.0556717	0	-0.045166	0
-5.06	-0.078186	0	-0.0072	0	0.154663	0	0.0978699	0	-0.0189819	0
-4.95999	-0.107056	0	-0.0173697	0	-0.0233765	0	0.0404053	0	-0.00256	0
-4.86002	-0.083191	0	-0.0275776	0	-0.0726875	0	0.0240479	0	-0.0545654	0
-4.76001	-0.0719589	0	-0.00171	0	-0.0878906	0	0.00723	0	-0.0552922	0
-4.66	-0.0316781	0	0.0126953	0	-0.125061	0	-0.014217	0	-0.0807495	0
-4.56	-0.0289307	0	0.0177612	0	-0.146484	0	-0.0357361	0	-0.104126	0
-4.45999	-0.0230713	0	0.0411944	0	-0.0995483	0	-0.041626	0	-0.111938	0
-4.36002	-0.00275	0	0.0540715	0	-0.0824578	0	-0.0814209	0	-0.128784	0
-4.26001	-0.00671	0	0.0346072	0	-0.0526733	0	-0.0787354	0	-0.127566	0
-4.16	-0.0238618	0	0.0185547	0	-0.0308228	0	-0.0408351	0	-0.118591	0
-4.06	-0.00275	0	0.00916	0	-0.00189	0	-0.0240479	0	-0.0963745	0
-3.95999	-0.00317	0	0.0271604	0	-0.0144653	0	-0.02948	0	-0.104553	0
-3.86002	-0.023862	0	-0.00488	0	-0.0280149	0	-0.0490723	0	-0.100586	0
-3.76001	-0.014064	0	-0.0205078	0	-0.0352173	0	-0.0845337	0	-0.115905	0
-3.66	-0.0148968	0	-0.00409	0	-0.038269	0	-0.106448	0	-0.12915	0
-3.56	-0.0293579	0	0.00647	0	-0.0565796	0	-0.0904541	0	-0.127563	0
-3.45999	-0.0300903	0	0.0033	0	-0.0339966	0	-0.0900269	0	-0.104553	0
-3.36002	-0.0840096	0	-0.0111035	0	-0.0128814	0	-0.104492	0	-0.0803223	0
-3.26001	-0.121514	0	-0.0458956	0	-0.0233765	0	-0.137329	0	-0.0845973	0
-3.16	-0.133603	0	-0.0533447	0	-0.0187378	0	-0.155273	0	-0.0939941	0
-3.06	-0.172302	0	-0.0439453	0	-0.0125122	0	-0.146667	0	-0.0616455	0
-2.95999	-0.216064	0	-0.0470536	0	0.0192261	0	-0.288513	0	-0.0369263	0
-2.86002	-0.0367633	0	-0.0349733	0	0.0141046	0	-0.238098	0	-0.0267944	0
-2.76001	0.211717	0	-0.0197136	0	-0.00507	0	0.397461	0	-0.0256348	0
-2.66	0.161741	0	-0.00293	0	-0.00238	0	0.205771	0	-0.0174561	0
-2.56	0.221069	0	0.00214	0	-0.0132446	0	0.193542	0	-0.0287476	0
-2.45999	0.106201	0	0.0193453	0	0.00665	0	0.137695	0	-0.013916	0
-2.36002	0.0645175	0	0.0220336	0	0.028505	0	0.0896606	0	-0.00299	0
-2.26001	0.0379019	0	0.034972	0	0.0144653	0	0.0302734	0	-0.0100079	0
-2.16	0.0152299	0	0.0400391	0	0.0230103	0	0.0416536	0	-0.0233154	0
-2.06	0.0148315	0	0.0638428	0	0.0183716	0	-0.0302734	0	-0.00995	0
-1.95999	-0.182434	0	0.0482159	0	-0.114136	0	-0.271637	0	-0.0811157	0
-1.86002	-0.10565	0	-0.0815346	0	-0.303495	0	-0.668182	0	-0.307617	0
-1.76001	-0.540442	0	-0.0568774	0	-0.311707	0	-0.461914	0	-0.277724	0
-1.66	-0.293904	0	-0.102112	0	-0.235168	0	-0.250308	0	-0.178772	0
-1.56	-0.0961304	0	-0.0615845	0	-0.165955	0	-0.152954	0	-0.149109	0
-1.45999	-0.101227	0	-0.0116379	0	-0.0425415	0	0.0411987	0	-0.0151367	0
-1.36002	-0.104027	0	-0.00691	0	0.0605744	0	0.0638428	0	0.0736084	0
-1.26001	-0.0711884	0	0.0227853	0	0.0960693	0	0.0588074	0	0.0708972	0
-1.16	-0.0328985	0	0.0236206	0	-0.0136108	0	-0.0318953	0	-0.0202637	0
-1.06	-0.117981	0	0.00531	0	-0.0761719	0	-0.100189	0	-0.0865479	0
-0.959991	0.226501	0	0.0123026	0	0.093811	0	0.286499	0	0.020874	0
-0.860016	0.465043	0	0.412738	0	0.330931	0	0.286133	0	0.37085	0
-0.76001	0.22127	0	0.467183	0	0.138733	0	0.0267334	0	0.20066	0
-0.660004	0.11835	0	0.177124	0	-0.0211182	0	0.0588512	0	-0.0150757	0
-0.559998	0.175385	0	0.143555	0	-0.00269	0	0.00955	0	0.0341187	0
-0.459991	0.231628	0	0.18105	0	-0.0714722	0	-0.0458984	0	-0.0471191	0
-0.360016	0.177698	0	0.209605	0	-0.073426	0	-0.0224609	0	-0.0393066	0
-0.26001	0.149606	0	0.179078	0	-0.0562134	0	0.0568237	0	-0.0014	0
-0.160004	0.168713	0	0.132629	0	-0.0570068	0	0.149024	0	0.0294189	0
-0.0599976	0.174194	0	0.101746	0	-0.0558472	0	0.209961	0	0.0993652	0
0.0400085	0.163208	0	0.0404593	0	-0.069519	0	0.317383	0	0.116943	0
0.139984	0.232805	0.0344678	-0.0271739	0.0351137	-0.0645218	0.007	0.0599976	0.00652	0.0149536	0.00575
0.23999	0.269505	0.0689361	-0.0756303	0.0702169	0.0796509	0.0139946	0.317017	0.0130464	0.0333198	0.0115028
0.339996	1.04687	0.103394	0.436157	0.10531	0.150024	0.0209919	0.701834	0.0195667	0.365356	0.017254
0.440002	1.23352	0.137843	1.2182	0.140392	-0.00543	0.0279885	1.01971	0.0260884	0.779785	0.0230043
0.540009	-0.173431	0.172281	0.81686	0.175452	-0.303101	0.0349844	0.231049	0.0326094	0.660278	0.028754
0.639984	-0.905637	0.206699	-0.939553	0.210514	-0.376264	0.0419775	-0.15332	0.0391299	-0.101746	0.0345028
0.73999	-0.437143	0.241118	-1.05509	0.245564	-0.323425	0.0489721	-0.243164	0.0456498	-0.416384	0.0402491
0.839996	-0.33959	0.275526	-0.406067	0.280604	-0.335938	0.055966	-0.291657	0.052167	-0.315063	0.0459964
0.940002	-0.194946	0.309925	-0.257568	0.315634	-0.344849	0.0629592	-0.209991	0.0586857	-0.359558	0.051743
1.04001	0.287903	0.344314	-0.10771	0.350642	-0.187439	0.0699517	-0.152954	0.0652037	-0.303467	0.0574888
1.13998	0.150718	0.378682	0.0333384	0.385651	-0.0879046	0.0769414	-0.211517	0.0717212	-0.287659	0.0632338
1.23999	0.115555	0.413051	0.150476	0.420649	-0.0643921	0.0839325	-0.22522	0.078238	-0.260516	0.0689763
1.34	0.0960683	0.447409	0.129028	0.455636	-0.139465	0.0909229	-0.197476	0.0847523	-0.253052	0.0747198
1.44	0.118713	0.481758	0.0849609	0.490613	-0.0979614	0.0979127	-0.143982	0.0912679	-0.187378	0.0804625
1.54001	0.148804	0.516097	0.150614	0.525569	-0.0671997	0.104902	-0.0665894	0.0977829	-0.147461	0.0862045
1.63998	0.221828	0.550416	0.202475	0.560525	-0.0429279	0.111888	0.0462646	0.104297	-0.143311	0.0919457
1.73999	0.236633	0.584735	0.220877	0.595471	-0.0187988	0.118876	0.0478821	0.110811	-0.0978642	0.0976843
1.84	0.296463	0.619044	0.274475	0.630406	-0.00702	0.125863	0.0614957	0.117322	-0.10376	0.103424
1.94	0.318726	0.653343	0.338135	0.66533	0.0293579	0.132849	0.0775146	0.123835	-0.0787354	0.109163
2.04001	0.344086	0.687633	0.384914	0.700234	0.0652466	0.139835	0.102539	0.130347	-0.0588379	0.114901
2.13998	0.38355	0.721902	0.427522	0.735137	0.0862906	0.146818	0.0959167	0.136858	-0.0287476	0.120638
2.23999	0.464384	0.756171	0.499005	0.770031	0.0652466	0.153802	0.0615234	0.143369	-0.0627564	0.126373
2.34	0.558148	0.790431	0.571289	0.804913	0.0386353	0.160785	0.0533366	0.149877	-0.0681763	0.132109
2.44	0.632782	0.82468	0.65094	0.839786	0.0180054	0.167768	0.045105	0.156387	-0.0756226	0.137844
2.54001	0.678497	0.85892	0.724398	0.874637	0.065979	0.17475	0.0689697	0.162896	-0.0622559	0.143579
2.63998	0.752653	0.89314	0.777072	0.909488	0.0804937	0.18173	0.0685425	0.169404	-0.0443726	0.149312
2.73999	0.828834	0.92736	0.845505	0.944329	0.0714722	0.188711	0.0740356	0.175912	-0.020581	0.155043
2.84	0.921033	0.96157	0.932983	0.97916	0.0761108	0.195691	0.0853754	0.182417	-0.00452	0.160775
2.94	0.945313	0.99577	1.00256	1.01398	0.0922241	0.20267	0.136902	0.188924	0.012207	0.166506
3.04001	1.00507	1.02996	1.08921	1.04878	0.115295	0.209649	0.15564	0.19543	0.0462646	0.172237
3.13998	1.06321	1.06413	1.14042	1.08358	0.110586	0.216625	0.185333	0.201935	0.0614624	0.177967
3.23999	1.0984	1.0983	1.18926	1.11837	0.130066	0.223602	0.187317	0.20844	0.0712132	0.183694
3.34	1.14175	1.13246	1.22595	1.15314	0.137146	0.230579	0.215015	0.214942	0.0845337	0.189422
3.44	1.18625	1.16661	1.28107	1.18791	0.152344	0.237555	0.237701	0.221446	0.10675	0.19515
3.54001	1.20972	1.20075	1.30254	1.22266	0.175842	0.244531	0.253296	0.227949	0.132202	0.200876
3.63998	1.23314	1.23487	1.32207	1.25741	0.187921	0.251503	0.238464	0.234451	0.137268	0.206602
3.73999	1.26402	1.26899	1.34198	1.29214	0.182434	0.258477	0.262695	0.240953	0.155996	0.212326
3.84	1.28552	1.30311	1.36542	1.32687	0.219177	0.26545	0.269706	0.247452	0.193909	0.21805
3.94	1.31091	1.33721	1.39673	1.36158	0.263611	0.272423	0.300232	0.253953	0.210266	0.223774
4.04001	1.38397	1.3713	1.41149	1.39628	0.260132	0.279395	0.289276	0.260452	0.242737	0.229497
4.13998	1.41443	1.40537	1.45916	1.43097	0.250793	0.286364	0.305664	0.266952	0.210693	0.235219
4.23999	1.45623	1.43944	1.48187	1.46566	0.268005	0.293335	0.304871	0.273451	0.221249	0.240938
4.34	1.49646	1.4735	1.52167	1.50033	0.267151	0.300304	0.309198	0.279947	0.224731	0.246659
4.44	1.53162	1.50756	1.53925	1.535	0.263611	0.307274	0.288513	0.286444	0.223999	0.252379
4.54001	1.56403	1.5416	1.58105	1.56964	0.274597	0.314242	0.284973	0.292941	0.194275	0.258098
4.63998	1.59447	1.57562	1.62286	1.60428	0.262144	0.321208	0.283386	0.299437	0.193909	0.263816
4.73999	1.64959	1.60964	1.6947	1.63891	0.290222	0.328175	0.294739	0.305933	0.207941	0.269532
4.84	1.68707	1.64366	1.74316	1.67354	0.307068	0.335141	0.287289	0.312426	0.219299	0.275249
4.94	1.75464	1.67766	1.78302	1.70815	0.292542	0.342107	0.289673	0.318921	0.195435	0.280965
5.04001	1.79135	1.71165	1.84197	1.74274	0.309387	0.349072	0.303711	0.325415	0.2146	0.28668
5.13998	1.84606	1.74562	1.88885	1.77733	0.322326	0.356035	0.292358	0.331908	0.222046	0.292394
5.23999	1.88708	1.7796	1.9494	1.81191	0.321472	0.362998	0.290833	0.338401	0.209898	0.298106
5.34	1.91907	1.81356	1.99945	1.84648	0.31958	0.369961	0.296659	0.344891	0.221619	0.303819
5.44	1.94916	1.84752	2.03381	1.88104	0.330139	0.376924	0.27478	0.351382	0.229858	0.309532
5.54001	1.97968	1.88146	2.0697	1.91558	0.31134	0.383885	0.266602	0.357873	0.202881	0.315243
5.63998	2.03668	1.91538	2.12597	1.95012	0.313659	0.390844	0.279114	0.364364	0.205994	0.320954
5.73999	2.07574	1.94931	2.17285	1.98465	0.323059	0.397804	0.28418	0.370853	0.20483	0.326662
5.84	2.11441	1.98322	2.224	2.01917	0.332458	0.404764	0.297058	0.37734	0.211487	0.332371
5.94	2.16791	2.01713	2.26038	2.05367	0.347717	0.411723	0.327515	0.383829	0.231812	0.33808
6.04001	2.20935	2.05102	2.28924	2.08816	0.367493	0.418681	0.334229	0.390317	0.254395	0.343787
6.13998	2.24762	2.0849	2.33496	2.12265	0.386047	0.425637	0.343506	0.396804	0.262695	0.349494
6.23999	2.27887	2.11877	2.37402	2.15713	0.393372	0.432594	0.352539	0.403291	0.273192	0.355199
6.34	2.31482	2.15264	2.40448	2.19159	0.408508	0.43955	0.37329	0.409775	0.283691	0.360904
6.44	2.34723	2.18649	2.44238	2.22605	0.419128	0.446505	0.37677	0.41626	0.291931	0.366609
6.54001	2.38904	2.22034	2.44744	2.26048	0.426941	0.45346	0.37677	0.422745	0.301758	0.372312
6.63998	2.42181	2.25416	2.47326	2.29492	0.438658	0.460412	0.392395	0.429229	0.305603	0.378015
6.73999	2.46283	2.28799	2.48108	2.32934	0.44574	0.467366	0.382996	0.435713	0.311095	0.383716
6.84	2.49176	2.32181	2.52441	2.36376	0.447266	0.474318	0.407621	0.442194	0.319641	0.389418
6.94	2.51715	2.35561	2.5498	2.39816	0.44574	0.48127	0.412292	0.448677	0.318909	0.395118
7.04001	2.55777	2.38941	2.59118	2.43255	0.446106	0.488222	0.415039	0.455159	0.316162	0.400819
7.13998	2.59527	2.42319	2.62988	2.46693	0.447693	0.49517	0.429871	0.46164	0.322815	0.406518
7.23999	2.64837	2.45697	2.651	2.50131	0.457825	0.50212	0.418945	0.468121	0.337645	0.412215
7.34	2.68475	2.49073	2.70251	2.53567	0.464417	0.50907	0.434204	0.474599	0.343872	0.417912
7.44	2.72531	2.52449	2.74982	2.57002	0.473816	0.516019	0.43927	0.481078	0.362305	0.423609
7.54001	2.75153	2.55824	2.79003	2.60435	0.472595	0.522967	0.450623	0.487557	0.360657	0.429306
7.63998	2.82147	2.59197	2.8197	2.63869	0.48407	0.529912	0.453674	0.494035	0.381042	0.435001
7.73999	2.84759	2.6257	2.86584	2.67301	0.492126	0.536858	0.47406	0.500513	0.376283	0.440694
7.84	2.89764	2.65942	2.89587	2.70732	0.51178	0.543804	0.481812	0.506988	0.397827	0.446388
7.94	2.92493	2.69312	2.935	2.74162	0.512878	0.55075	0.474426	0.513464	0.401306	0.452082
8.04001	2.96716	2.72682	3.00604	2.7759	0.50824	0.557694	0.46698	0.51994	0.389221	0.457774
8.13998	3.02026	2.7605	3.05255	2.81019	0.510193	0.564636	0.478699	0.526416	0.391174	0.463466
8.23999	3.06366	2.79418	3.10486	2.84446	0.52533	0.571579	0.493591	0.53289	0.403623	0.469155
8.34	3.10578	2.82785	3.13892	2.87872	0.537537	0.578522	0.496277	0.539362	0.420471	0.474845
8.44	3.16016	2.86151	3.18219	2.91297	0.555847	0.585464	0.515442	0.545836	0.430603	0.480535
8.54001	3.21405	2.89516	3.20447	2.9472	0.566467	0.592405	0.515015	0.552309	0.444702	0.486223
8.63998	3.2558	2.9288	3.2467	2.98143	0.575745	0.599343	0.524048	0.558781	0.451294	0.491911
8.73999	3.29565	2.96243	3.28497	3.01565	0.589905	0.606283	0.538452	0.565253	0.452515	0.497597
8.84	3.32965	2.99605	3.33105	3.04985	0.590271	0.613222	0.541198	0.571722	0.457581	0.503283
8.94	3.36127	3.02966	3.35022	3.08405	0.608948	0.620161	0.549438	0.578192	0.457153	0.508969
9.04001	3.41486	3.06326	3.39429	3.11823	0.614075	0.627098	0.561523	0.584662	0.470459	0.514654
9.13998	3.4519	3.09684	3.44513	3.15241	0.603945	0.634033	0.56073	0.591131	0.481018	0.520338
9.23999	3.45618	3.13043	3.49164	3.18658	0.610168	0.64097	0.557617	0.5976	0.480224	0.526019
9.34	3.48828	3.164	3.51422	3.22074	0.620667	0.647905	0.576781	0.604066	0.480591	0.531702
9.44	3.5097	3.19756	3.55139	3.25488	0.622742	0.65484	0.572815	0.610533	0.484558	0.537384
9.54001	3.5484	3.23112	3.58301	3.28901	0.628479	0.661775	0.56897	0.617	0.496216	0.543065
9.63998	3.5863	3.26465	3.63495	3.32314	0.628966	0.668706	0.579468	0.623467	0.497437	0.548745
9.73999	3.607	3.29818	3.66699	3.35725	0.646057	0.675639	0.582642	0.629932	0.515746	0.554423
9.84	3.64526	3.33171	3.70294	3.39136	0.643738	0.682572	0.585754	0.636395	0.518494	0.560102
9.94	3.66248	3.36522	3.73065	3.42546	0.657532	0.689503	0.603271	0.64286	0.530273	0.56578
10.04	3.69214	3.39873	3.7713	3.45953	0.659363	0.696434	0.607239	0.649324	0.526306	0.571458
10.14	3.71991	3.43221	3.80603	3.49361	0.683898	0.703362	0.611572	0.655787	0.55127	0.577134
10.24	3.74719	3.4657	3.84906	3.52768	0.703186	0.710292	0.636108	0.66225	0.561888	0.582808
10.34	3.7699	3.49917	3.87714	3.56173	0.705139	0.717221	0.636108	0.66871	0.571655	0.588483
10.44	3.78357	3.53264	3.90643	3.59578	0.70343	0.724149	0.644775	0.675171	0.58252	0.594158
10.54	3.8324	3.5661	3.93964	3.6298	0.710632	0.731077	0.643127	0.681632	0.59198	0.599831
10.64	3.85736	3.59953	3.96741	3.66383	0.726989	0.738001	0.658386	0.688092	0.594299	0.605504
10.74	3.91131	3.63297	3.99744	3.69784	0.731262	0.744928	0.661133	0.694552	0.616942	0.611174
10.84	3.9574	3.6664	4.03143	3.73185	0.737854	0.751853	0.662721	0.701009	0.619263	0.616846
10.94	3.99719	3.69982	4.06195	3.76584	0.738342	0.758778	0.675171	0.707467	0.626343	0.622516
11.04	4.05505	3.73323	4.08807	3.79981	0.742615	0.765702	0.679871	0.713925	0.631409	0.628186
11.14	4.073	3.76661	4.14239	3.83379	0.753843	0.772624	0.681091	0.720383	0.634094	0.633855
11.24	4.10468	3.8	4.18689	3.86775	0.752747	0.779546	0.68457	0.726839	0.642334	0.639522
11.34	4.14642	3.83338	4.2135	3.9017	0.760193	0.786468	0.68573	0.733293	0.65094	0.645189
11.44	4.19604	3.86675	4.25177	3.93565	0.771912	0.79339	0.705261	0.739749	0.658752	0.650856
11.54	4.23047	3.90011	4.2857	3.96957	0.783997	0.800311	0.71582	0.746204	0.67749	0.656522
11.64	4.26794	3.93345	4.31464	4.00349	0.810118	0.807229	0.731079	0.752658	0.681763	0.662187
11.74	4.30304	3.96679	4.36938	4.03741	0.81134	0.814148	0.74707	0.759112	0.70288	0.66785
11.84	4.34918	4.00012	4.3916	4.07131	0.809021	0.821067	0.744322	0.765563	0.71344	0.673514
11.94	4.38202	4.03344	4.42517	4.1052	0.81488	0.827985	0.752136	0.772015	0.711487	0.679177
12.04	4.42029	4.06676	4.45526	4.13907	0.832825	0.834902	0.772461	0.778467	0.728271	0.684839
12.14	4.47925	4.10005	4.49786	4.17295	0.83551	0.841817	0.774048	0.784918	0.746216	0.6905
12.24	4.5105	4.13334	4.53888	4.20681	0.846497	0.848733	0.782227	0.791369	0.736084	0.696159
12.34	4.55194	4.16662	4.57947	4.24066	0.857849	0.855648	0.789246	0.797817	0.756409	0.701819
12.44	4.58472	4.1999	4.60529	4.2745	0.852722	0.862563	0.792786	0.804267	0.762634	0.707479
12.54	4.62219	4.23316	4.64593	4.30832	0.863708	0.869477	0.791199	0.810716	0.768127	0.713137
12.64	4.6687	4.2664	4.68146	4.34214	0.869203	0.876388	0.798218	0.817164	0.770874	0.718795
12.74	4.71094	4.29965	4.71735	4.37596	0.864441	0.8833	0.802551	0.823612	0.764587	0.72445
12.84	4.76129	4.33288	4.75879	4.40976	0.876526	0.890212	0.811159	0.830057	0.775513	0.730106
12.94	4.81207	4.36611	4.78027	4.44355	0.879333	0.897123	0.808777	0.836503	0.789612	0.735762
13.04	4.83667	4.39932	4.81622	4.47732	0.889099	0.904034	0.812683	0.842949	0.80719	0.741416
13.14	4.86523	4.43252	4.85016	4.51109	0.89569	0.910942	0.818176	0.849394	0.80365	0.74707
13.24	4.91284	4.46572	4.8924	4.54485	0.901917	0.917851	0.826782	0.855839	0.812623	0.752722
13.34	4.96051	4.4989	4.93457	4.5786	0.907898	0.924759	0.840393	0.862281	0.812683	0.758374
13.44	4.99957	4.53208	4.95996	4.61234	0.913269	0.931667	0.84552	0.868725	0.813416	0.764026
13.54	5.01752	4.56525	4.99085	4.64606	0.916443	0.938575	0.840027	0.875168	0.820862	0.769677
13.64	5.05896	4.5984	5.03339	4.67978	0.921447	0.945479	0.859985	0.88161	0.822388	0.775327
13.74	5.09528	4.63154	5.07324	4.71349	0.93634	0.952385	0.866211	0.888052	0.823973	0.780975
13.84	5.12262	4.66468	5.1084	4.74719	0.941101	0.95929	0.875548	0.894491	0.84198	0.786624
13.94	5.14764	4.69781	5.15759	4.78088	0.93512	0.966194	0.87561	0.900931	0.839966	0.792272
14.04	5.17609	4.73093	5.1897	4.81455	0.937073	0.973098	0.889282	0.907371	0.839966	0.797919
14.14	5.20856	4.76403	5.22558	4.84822	0.953551	0.979999	0.914246	0.913811	0.857971	0.803565
14.24	5.25153	4.79713	5.25098	4.88188	0.959045	0.986901	0.921265	0.920249	0.866576	0.809209
14.34	5.28552	4.83022	5.27753	4.91553	0.959778	0.993803	0.924805	0.926685	0.851318	0.814854
14.44	5.32184	4.8633	5.31738	4.94917	0.956604	1.0007	0.916626	0.933123	0.863403	0.820498
14.54	5.33197	4.89638	5.34046	4.98279	0.963318	1.0076	0.925964	0.93956	0.86969	0.826142
14.64	5.37457	4.92943	5.37012	5.0164	0.965271	1.0145	0.93573	0.945996	0.875549	0.831784
14.74	5.42535	4.96248	5.40527	5.05001	0.969543	1.0214	0.948242	0.952432	0.882567	0.837424
14.84	5.45856	4.99552	5.45215	5.08361	0.972229	1.0283	0.949829	0.958865	0.900513	0.843066
14.94	5.50232	5.02856	5.49237	5.1172	0.966858	1.0352	0.946655	0.9653	0.886108	0.848706
15.04	5.52533	5.06158	5.50842	5.15077	0.96991	1.04209	0.949036	0.971734	0.885681	0.854346
15.14	5.57696	5.09459	5.52515	5.18434	0.976625	1.04899	0.956421	0.978167	0.890015	0.859985
15.24	5.59839	5.12759	5.57794	5.2179	0.978943	1.05588	0.968933	0.9846	0.887268	0.865621
15.34	5.64215	5.16059	5.58887	5.25145	0.975769	1.06278	0.980287	0.99103	0.8974	0.871259
15.44	5.68903	5.19357	5.62012	5.28498	0.9953	1.06967	0.992004	0.997462	0.901306	0.876895
15.54	5.7265	5.22655	5.65296	5.3185	1.00507	1.07657	1.01349	1.00389	0.911072	0.882531
15.64	5.76911	5.2595	5.68262	5.35202	1.01642	1.08346	1.02246	1.01032	0.92749	0.888166
15.74	5.81366	5.29246	5.72009	5.38553	1.02228	1.09035	1.04199	1.01675	0.935304	0.893799
15.84	5.8277	5.32541	5.74707	5.41903	1.03754	1.09724	1.04511	1.02318	0.943909	0.899433
15.94	5.87457	5.35835	5.78613	5.45252	1.03754	1.10413	1.06073	1.02961	0.945862	0.905066
16.04	5.90778	5.39128	5.83301	5.48598	1.04608	1.11102	1.07208	1.03604	0.942322	0.910698
16.14	5.94684	5.42418	5.87793	5.51945	1.05426	1.11791	1.06897	1.04246	0.953247	0.916329
16.24	5.99762	5.45709	5.91699	5.55291	1.0473	1.1248	1.08612	1.04889	0.940004	0.921958
16.34	6.03668	5.48999	5.96777	5.58636	1.06134	1.13169	1.09473	1.05531	0.954834	0.927588
16.44	6.0816	5.52288	6.00293	5.6198	1.06293	1.13857	1.10175	1.06174	0.961487	0.933217
16.54	6.12067	5.55577	6.05371	5.65321	1.07501	1.14546	1.1123	1.06817	0.962646	0.938846
16.64	6.14722	5.58863	6.09747	5.68663	1.08087	1.15235	1.1084	1.07459	0.968506	0.944473
16.74	6.18085	5.62149	6.1283	5.72004	1.09613	1.15923	1.12323	1.08101	0.977112	0.950098
16.84	6.20892	5.65434	6.18616	5.75344	1.11017	1.16612	1.13965	1.08743	0.972412	0.955725
16.94	6.24567	5.68718	6.21582	5.78683	1.10895	1.173	1.13538	1.09386	0.982544	0.96135
17.04	6.27106	5.72002	6.24317	5.82019	1.11603	1.17988	1.15332	1.10028	0.984131	0.966975
17.14	6.29956	5.75283	6.2713	5.85356	1.12311	1.18676	1.15173	1.1067	0.981812	0.972599
17.24	6.32965	5.78565	6.29785	5.88692	1.13202	1.19365	1.16779	1.11312	0.981384	0.97822
17.34	6.36481	5.81845	6.34473	5.92027	1.13556	1.20053	1.1748	1.11954	0.98999	0.983843
17.44	6.39606	5.85125	6.38965	5.95361	1.15277	1.20741	1.18573	1.12596	0.982971	0.989464
17.54	6.42535	5.88403	6.4209	5.98692	1.15582	1.21429	1.19397	1.13238	0.994263	0.995085
17.64	6.47614	5.9168	6.46777	6.02024	1.16608	1.22117	1.20056	1.1388	1.0072	1.00071
17.74	6.50739	5.94957	6.49121	6.05355	1.16718	1.22804	1.21466	1.14522	0.998963	1.00632
17.84	6.55035	5.98232	6.53418	6.08685	1.16998	1.23492	1.20642	1.15163	1.00916	1.01194
17.94	6.59332	6.01507	6.58105	6.12014	1.17694	1.2418	1.22833	1.15805	1.00873	1.01756
18.04	6.61169	6.04781	6.63104	6.1534	1.19415	1.24868	1.24121	1.16446	1.0271	1.02318
18.14	6.64411	6.08053	6.65918	6.18667	1.19452	1.25555	1.24591	1.17088	1.0224	1.02879
18.24	6.68628	6.11325	6.68732	6.21993	1.21173	1.26243	1.25684	1.17729	1.03882	1.03441
18.34	6.72302	6.14596	6.72089	6.25318	1.21368	1.2693	1.26465	1.18371	1.0271	1.04002
18.44	6.76129	6.17866	6.75684	6.28642	1.22931	1.27617	1.27637	1.19012	1.03491	1.04564
18.54	6.78784	6.21135	6.78107	6.31963	1.23712	1.28305	1.28418	1.19653	1.04663	1.05125
18.64	6.82574	6.24402	6.82325	6.35285	1.2547	1.28992	1.29785	1.20295	1.04468	1.05686
18.74	6.85114	6.2767	6.88184	6.38606	1.27545	1.29679	1.29822	1.20936	1.05798	1.06247
18.84	6.87732	6.30936	6.92206	6.41926	1.27777	1.30366	1.29511	1.21577	1.05524	1.06808
18.94	6.93475	6.34201	6.99939	6.45245	1.27618	1.31053	1.30566	1.22218	1.0564	1.07369
19.04	6.97144	6.37466	7.03497	6.48561	1.29181	1.3174	1.31348	1.22859	1.06421	1.0793
19.14	7.00818	6.40728	7.0705	6.51878	1.29767	1.32427	1.3252	1.235	1.07593	1.08491
19.24	7.03705	6.43991	7.10022	6.55194	1.29767	1.33114	1.32715	1.24141	1.07788	1.09052
19.34	7.08905	6.47252	7.12439	6.58509	1.31561	1.33801	1.35138	1.24781	1.09076	1.09613
19.44	7.12732	6.50513	7.18573	6.61823	1.32501	1.34487	1.36426	1.25422	1.10327	1.10173
19.54	7.16754	6.53773	7.22949	6.65135	1.32306	1.35174	1.37207	1.26063	1.10132	1.10734
19.64	7.21362	6.5703	7.25763	6.68446	1.33636	1.3586	1.383	1.26703	1.10211	1.11295
19.74	7.25232	6.60288	7.28534	6.71757	1.33392	1.36547	1.38812	1.27344	1.11652	1.11855
19.84	7.28003	6.63545	7.32794	6.75067	1.34222	1.37233	1.40057	1.27984	1.11578	1.12415
19.94	7.32886	6.66801	7.35138	6.78376	1.35626	1.3792	1.40332	1.28625	1.1189	1.12975
20.04	7.35229	6.70056	7.40607	6.81683	1.35431	1.38606	1.41113	1.29265	1.12671	1.13536
20.14	7.38941	6.73309	7.43146	6.8499	1.36603	1.39292	1.41895	1.29906	1.13257	1.14096
20.24	7.43982	6.76562	7.4787	6.88296	1.38556	1.39978	1.4248	1.30546	1.13257	1.14656
20.34	7.48084	6.79814	7.52948	6.91601	1.38092	1.40664	1.42322	1.31186	1.14392	1.15216
20.44	7.50818	6.83065	7.56073	6.94905	1.38751	1.4135	1.43262	1.31826	1.13452	1.15776
20.54	7.55621	6.86316	7.59278	6.98207	1.38824	1.42036	1.4303	1.32466	1.13879	1.16336
20.64	7.60309	6.89564	7.61621	7.01508	1.39532	1.42722	1.43457	1.33106	1.14429	1.16895
20.74	7.63977	6.92812	7.65961	7.04809	1.4024	1.43408	1.42517	1.33746	1.14978	1.17455
20.84	7.68122	6.9606	7.69043	7.08109	1.40314	1.44094	1.42871	1.34386	1.14038	1.18014
20.94	7.72614	6.99306	7.72949	7.11408	1.42499	1.4478	1.44122	1.35026	1.1474	1.18574
21.04	7.77106	7.02552	7.76074	7.14705	1.43475	1.45465	1.43146	1.35666	1.17084	1.19133
21.14	7.79334	7.05796	7.79315	7.18002	1.43243	1.46151	1.4502	1.36305	1.16577	1.19693
21.24	7.83472	7.09039	7.84161	7.21298	1.44879	1.46836	1.44983	1.36945	1.1759	1.20252
21.34	7.86365	7.12282	7.87909	7.24593	1.44611	1.47521	1.44824	1.37585	1.17554	1.20811
21.44	7.8902	7.15524	7.92676	7.27887	1.45782	1.48207	1.45605	1.38224	1.18335	1.2137
21.54	7.94098	7.18765	7.96582	7.31179	1.46454	1.48892	1.46344	1.38864	1.18768	1.2193
21.64	7.98004	7.22004	7.99317	7.34471	1.47186	1.49577	1.46857	1.39503	1.19818	1.22489
21.74	8.02301	7.25243	8.04395	7.37763	1.48322	1.50262	1.47168	1.40143	1.19702	1.23047
21.84	8.06519	7.28481	8.09552	7.41053	1.48517	1.50947	1.47949	1.40782	1.20874	1.23606
21.94	8.10504	7.31718	8.12598	7.44342	1.49689	1.51633	1.49121	1.41421	1.21655	1.24165
22.04	8.13788	7.34954	8.16931	7.47629	1.50238	1.52318	1.48456	1.4206	1.22711	1.24724
22.14	8.17224	7.38188	8.21307	7.50916	1.50739	1.53002	1.48889	1.42699	1.22083	1.25283
22.24	8.21051	7.41423	8.24902	7.54202	1.51923	1.53687	1.50446	1.43339	1.22479	1.25841
22.34	8.24878	7.44656	8.28693	7.57487	1.53082	1.54372	1.50257	1.43977	1.24036	1.26399
22.44	8.27887	7.47889	8.3291	7.60771	1.54535	1.55057	1.5119	1.44616	1.24469	1.26958
22.54	8.31403	7.5112	8.37207	7.64054	1.55121	1.55741	1.5119	1.45255	1.26617	1.27516
22.64	8.34528	7.5435	8.39941	7.67336	1.54962	1.56426	1.52246	1.45894	1.25562	1.28075
22.74	8.39526	7.57579	8.4549	7.70617	1.54962	1.5711	1.53027	1.46533	1.27515	1.28633
22.84	8.41834	7.60808	8.49628	7.73897	1.55157	1.57794	1.53027	1.47172	1.27515	1.29191
22.94	8.45581	7.64036	8.5213	7.77176	1.56329	1.58479	1.53809	1.4781	1.27905	1.29749
23.04	8.48395	7.67263	8.54785	7.80454	1.5672	1.59163	1.54004	1.48449	1.29077	1.30307
23.14	8.52692	7.70488	8.57324	7.83731	1.58124	1.59847	1.55255	1.49088	1.29974	1.30865
23.24	8.56049	7.73713	8.60217	7.87007	1.5965	1.60531	1.56152	1.49726	1.31226	1.31422
23.34	8.59644	7.76937	8.62482	7.90282	1.60114	1.61215	1.56311	1.50364	1.31653	1.3198
23.44	8.61639	7.8016	8.66931	7.93557	1.61334	1.61899	1.57361	1.51003	1.31384	1.32538
23.54	8.65387	7.83382	8.69824	7.96829	1.62262	1.62583	1.56311	1.51641	1.32629	1.33095
23.64	8.69293	7.86602	8.7334	8.00102	1.62189	1.63267	1.56934	1.52279	1.3396	1.33653
23.74	8.73199	7.89823	8.77246	8.03373	1.63202	1.63951	1.57208	1.52918	1.32904	1.3421
23.84	8.77496	7.93042	8.81738	8.06643	1.63751	1.64635	1.58301	1.53556	1.34546	1.34768
23.94	8.81244	7.96261	8.84241	8.09913	1.63446	1.65318	1.58063	1.54194	1.34003	1.35325
24.04	8.8515	7.99478	8.86975	8.1318	1.64301	1.66002	1.59393	1.54832	1.34625	1.35882
24.14	8.87732	8.02694	8.91034	8.16448	1.65899	1.66685	1.58301	1.5547	1.35718	1.36439
24.24	8.91718	8.05909	8.93103	8.19714	1.65314	1.67369	1.59082	1.56108	1.35718	1.36996
24.34	8.95154	8.09124	8.96503	8.2298	1.66486	1.68052	1.59863	1.56745	1.36499	1.37553
24.44	8.98981	8.12338	9.0127	8.26244	1.67853	1.68736	1.59473	1.57383	1.37671	1.3811
24.54	9.0011	8.15551	9.04632	8.29507	1.6817	1.69419	1.59314	1.58021	1.37439	1.38667
24.64	9.03668	8.18762	9.06153	8.32769	1.68475	1.70102	1.58966	1.58659	1.36224	1.39224
24.74	9.07574	8.21973	9.09473	8.36031	1.70001	1.70785	1.60254	1.59296	1.37866	1.39781
24.84	9.11871	8.25183	9.1377	8.39291	1.70001	1.71468	1.61035	1.59934	1.38647	1.40337
24.94	9.14844	8.28392	9.17438	8.42551	1.70551	1.72151	1.61346	1.60571	1.38922	1.40894
25.04	9.1687	8.316	9.21466	8.45809	1.70197	1.72834	1.61816	1.61208	1.39038	1.4145
25.14	9.21521	8.34807	9.25019	8.49066	1.72614	1.73517	1.63538	1.61846	1.40051	1.42007
25.24	9.24018	8.38013	9.28381	8.52323	1.72772	1.742	1.64044	1.62483	1.41693	1.42563
25.34	9.26752	8.41219	9.30334	8.55579	1.73944	1.74882	1.65216	1.6312	1.42279	1.43119
25.44	9.31598	8.44423	9.32715	8.58833	1.74493	1.75565	1.65527	1.63758	1.42163	1.43675
25.54	9.33514	8.47627	9.36853	8.62086	1.75433	1.76248	1.65839	1.64395	1.42633	1.44232
25.64	9.35779	8.50828	9.40448	8.65339	1.75861	1.7693	1.66895	1.65032	1.44116	1.44788
25.74	9.39447	8.5403	9.42639	8.68591	1.76678	1.77613	1.68146	1.65669	1.45014	1.45343
25.84	9.4234	8.57231	9.44434	8.71842	1.77032	1.78295	1.68457	1.66306	1.45874	1.45899
25.94	9.46051	8.60431	9.4834	8.75092	1.78204	1.78977	1.69238	1.66943	1.4646	1.46455
26.04	9.50348	8.6363	9.51856	8.78339	1.78595	1.7966	1.7002	1.67579	1.4646	1.47011
26.14	9.53473	8.66827	9.5459	8.81587	1.79535	1.80342	1.70721	1.68216	1.46149	1.47567
26.24	9.56989	8.70024	9.57324	8.84834	1.79376	1.81024	1.71387	1.68853	1.46851	1.48122
26.34	9.60895	8.7322	9.60449	8.8808	1.79608	1.81706	1.72443	1.69489	1.47748	1.48678
26.44	9.6402	8.76416	9.66309	8.91325	1.81525	1.82388	1.71973	1.70126	1.48804	1.49233
26.54	9.6734	8.7961	9.68848	8.94568	1.81683	1.8307	1.74237	1.70763	1.49274	1.49789
26.64	9.70661	8.82802	9.72754	8.97811	1.82697	1.83752	1.75488	1.71399	1.50757	1.50344
26.74	9.73938	8.85995	9.76508	9.01053	1.83246	1.84433	1.73456	1.72036	1.51031	1.50899
26.84	9.78082	8.89187	9.79785	9.04294	1.83087	1.85115	1.74316	1.72672	1.50562	1.51454
26.94	9.81677	8.92377	9.83612	9.07535	1.83551	1.85797	1.74475	1.73308	1.49817	1.52009
27.04	9.85815	8.95567	9.87286	9.10773	1.83868	1.86478	1.75098	1.73944	1.51147	1.52564
27.14	9.89801	8.98755	9.90723	9.14011	1.84186	1.8716	1.74744	1.74581	1.50916	1.53119
27.24	9.94098	9.01943	9.93262	9.17248	1.84222	1.87841	1.75018	1.75217	1.51227	1.53674
27.34	9.9668	9.0513	9.97711	9.20484	1.85785	1.88523	1.758	1.75853	1.51813	1.54229
27.44	10.0035	9.08316	10.0107	9.2372	1.86444	1.89204	1.75372	1.76489	1.52045	1.54783
27.54	10.0425	9.11501	10.0322	9.26953	1.85785	1.89885	1.77557	1.77125	1.52985	1.55338
27.64	10.0855	9.14684	10.0635	9.30186	1.86798	1.90566	1.77637	1.77761	1.54077	1.55893
27.74	10.1082	9.17867	10.0975	9.33419	1.8797	1.91247	1.7959	1.78396	1.53491	1.56447
27.84	10.1429	9.2105	10.1252	9.3665	1.8797	1.91929	1.7959	1.79032	1.55444	1.57001
27.94	10.1801	9.24231	10.1701	9.3988	1.88434	1.9261	1.79749	1.79668	1.54895	1.57556
28.04	10.2062	9.27412	10.2084	9.43109	1.8797	1.93291	1.81543	1.80303	1.55444	1.5811
28.14	10.2222	9.3059	10.2158	9.46337	1.88751	1.93971	1.81543	1.80939	1.56226	1.58664
28.24	10.2429	9.33769	10.2518	9.49565	1.89996	1.94652	1.82483	1.81575	1.56848	1.59218
28.34	10.2629	9.36947	10.265	9.52791	1.90277	1.95333	1.84003	1.8221	1.57867	1.59772
28.44	10.3043	9.40124	10.29	9.56017	1.91132	1.96013	1.84943	1.82845	1.59271	1.60326
28.54	10.3433	9.433	10.3174	9.59241	1.9129	1.96694	1.85059	1.83481	1.5896	1.6088
28.64	10.3746	9.46474	10.3506	9.62464	1.93243	1.97374	1.8584	1.84116	1.59546	1.61434
28.74	10.4195	9.49648	10.3896	9.65687	1.93719	1.98055	1.85211	1.84751	1.59003	1.61988
28.84	10.4296	9.52821	10.4205	9.68909	1.92853	1.98735	1.84863	1.85386	1.57593	1.62541
28.94	10.4539	9.55993	10.4529	9.72129	1.94025	1.99416	1.86035	1.86022	1.59546	1.63095
29.04	10.4847	9.59164	10.4885	9.75348	1.94415	2.00096	1.85254	1.86657	1.59351	1.63649
29.14	10.5344	9.62334	10.5463	9.78567	1.94025	2.00776	1.8584	1.87292	1.59741	1.64202
29.24	10.5714	9.65503	10.5991	9.81785	1.94806	2.01456	1.87012	1.87927	1.60522	1.64755
29.34	10.5836	9.68672	10.6162	9.85002	1.96136	2.02136	1.87518	1.88561	1.61774	1.65309
29.44	10.6555	9.7184	10.6517	9.88218	1.97223	2.02816	1.88147	1.89196	1.62122	1.65862
29.54	10.6968	9.75006	10.7119	9.91432	1.96881	2.03496	1.89783	1.89831	1.62439	1.66415
29.64	10.7156	9.78171	10.7479	9.94646	1.99298	2.04176	1.90332	1.90466	1.63062	1.66968
29.74	10.7406	9.81336	10.7658	9.97859	2.0047	2.04856	1.90723	1.911	1.64233	1.67521
29.84	10.7742	9.845	10.8006	10.0107	2.01251	2.05535	1.91895	1.91735	1.65015	1.68074
29.94	10.8058	9.87663	10.8256	10.0428	2.02423	2.06215	1.92676	1.92369	1.66187	1.68627
30.04	10.8472	9.90826	10.8584	10.0749	2.03436	2.06895	1.93536	1.93004	1.65717	1.6918
30.14	10.8863	9.93986	10.9053	10.107	2.034	2.07574	1.92871	1.93638	1.66187	1.69732
30.24	10.9312	9.97146	10.9443	10.1391	2.03986	2.08253	1.93652	1.94273	1.66772	1.70285
30.34	10.9703	10.0031	10.9873	10.1712	2.04767	2.08933	1.94434	1.94907	1.67554	1.70838
30.44	11.0046	10.0346	11.0252	10.2032	2.05939	2.09612	1.95605	1.95541	1.68726	1.7139
30.54	11.0425	10.0662	11.0596	10.2353	2.0672	2.10291	1.96387	1.96175	1.68726	1.71943
30.64	11.0847	10.0978	11.0897	10.2673	2.07269	2.1097	1.95917	1.9681	1.69781	1.72495
30.74	11.1195	10.1293	11.1232	10.2993	2.0816	2.1165	1.9635	1.97444	1.69934	1.73047
30.84	11.1547	10.1609	11.1506	10.3314	2.07697	2.12329	1.96973	1.98078	1.69312	1.73599
30.94	11.2047	10.1924	11.1748	10.3634	2.08868	2.13008	1.98145	1.98711	1.69897	1.74151
31.04	11.2242	10.224	11.2061	10.3954	2.08905	2.13687	1.98419	1.99345	1.70599	1.74704
31.14	11.2691	10.2555	11.2451	10.4274	2.09845	2.14365	1.97949	1.99979	1.7146	1.75256
31.24	11.3082	10.287	11.2803	10.4594	2.10626	2.15044	1.99121	2.00613	1.72241	1.75807
31.34	11.33	10.3185	11.3092	10.4913	2.11798	2.15723	1.99902	2.01247	1.72827	1.76359
31.44	11.3574	10.35	11.3522	10.5233	2.11566	2.16402	2.00995	2.0188	1.72906	1.76911
31.54	11.4117	10.3815	11.3818	10.5552	2.12738	2.1708	2.02557	2.02514	1.74078	1.77463
31.64	11.4507	10.4129	11.415	10.5872	2.14142	2.17758	2.03418	2.03147	1.75171	1.78014
31.74	11.4859	10.4444	11.4658	10.6191	2.15509	2.18437	2.0459	2.03781	1.75952	1.78566
31.84	11.525	10.4758	11.5049	10.6511	2.15509	2.19115	2.05957	2.04414	1.76733	1.79117
31.94	11.55	10.5073	11.5345	10.683	2.15509	2.19794	2.04785	2.05048	1.76733	1.79669
32.04	11.5945	10.5387	11.5779	10.7149	2.1723	2.20472	2.05487	2.05681	1.77789	1.8022
32.14	11.6207	10.5702	11.5928	10.7468	2.18048	2.2115	2.06152	2.06314	1.77515	1.80771
32.24	11.6695	10.6016	11.6514	10.7787	2.18048	2.21828	2.07324	2.06947	1.77515	1.81322
32.34	11.6937	10.633	11.6935	10.8105	2.18243	2.22506	2.07715	2.0758	1.78687	1.81873
32.44	11.7359	10.6644	11.7295	10.8424	2.19415	2.23184	2.08887	2.08213	1.79468	1.82424
32.54	11.7656	10.6958	11.778	10.8743	2.19025	2.23862	2.08887	2.08847	1.8064	1.82975
32.64	11.7898	10.7272	11.8065	10.9061	2.20392	2.2454	2.09473	2.09479	1.80054	1.83526
32.74	11.816	10.7585	11.8525	10.938	2.20392	2.25218	2.10254	2.10112	1.81421	1.84077
32.84	11.8542	10.7899	11.8846	10.9698	2.22345	2.25895	2.11426	2.10745	1.81421	1.84628
32.94	11.8683	10.8213	11.9291	11.0016	2.21954	2.26573	2.12207	2.11378	1.81812	1.85178
33.04	11.9109	10.8526	11.9608	11.0334	2.23126	2.27251	2.12207	2.12011	1.82593	1.85729
33.14	11.941	10.8839	11.9873	11.0652	2.23907	2.27928	2.13379	2.12643	1.83765	1.8628
33.24	11.9605	10.9153	12.0303	11.097	2.25079	2.28606	2.13574	2.13276	1.8396	1.8683
33.34	11.9965	10.9466	12.0568	11.1288	2.24725	2.29283	2.15216	2.13908	1.85248	1.8738
33.44	12.0347	10.9779	12.0947	11.1606	2.26324	2.2996	2.17053	2.14541	1.85364	1.87931
33.54	12.039	11.0092	12.1237	11.1923	2.27618	2.30638	2.18066	2.15173	1.87085	1.88481
33.64	12.0902	11.0405	12.1545	11.2241	2.27936	2.31315	2.17126	2.15806	1.87634	1.89031
33.74	12.1285	11.0718	12.1885	11.2558	2.28558	2.31992	2.16815	2.16438	1.8736	1.89581
33.84	12.1675	11.1031	12.2158	11.2876	2.29572	2.32669	2.18848	2.1707	1.89038	1.90131
33.94	12.1941	11.1343	12.2713	11.3193	2.30353	2.33346	2.18848	2.17702	1.89624	1.90681
34.04	12.2156	11.1656	12.2967	11.351	2.30353	2.34023	2.18848	2.18334	1.89233	1.91231
34.14	12.2457	11.1968	12.3252	11.3827	2.3211	2.34699	2.19629	2.18967	1.90015	1.91781
34.24	12.2754	11.2281	12.3541	11.4144	2.32892	2.35376	2.20801	2.19599	1.90015	1.9233
34.34	12.2957	11.2593	12.3729	11.4461	2.32306	2.36053	2.21582	2.2023	1.90601	1.9288
34.44	12.3316	11.2905	12.4111	11.4778	2.32892	2.3673	2.22754	2.20862	1.90601	1.93429
34.54	12.3687	11.3217	12.4385	11.5095	2.33673	2.37406	2.23926	2.21494	1.91382	1.93979
34.64	12.4078	11.3529	12.458	11.5411	2.34454	2.38083	2.24316	2.22126	1.92163	1.94528
34.74	12.439	11.3841	12.4834	11.5728	2.35236	2.38759	2.24902	2.22758	1.92944	1.95078
34.84	12.4722	11.4153	12.5146	11.6044	2.36407	2.39436	2.25684	2.23389	1.94116	1.95627
34.94	12.5152	11.4465	12.542	11.636	2.36407	2.40112	2.26855	2.24021	1.93726	1.96176
35.04	12.5582	11.4776	12.5811	11.6677	2.38275	2.40788	2.29047	2.24652	1.95245	1.96725
35.14	12.5964	11.5088	12.6209	11.6993	2.39654	2.41464	2.29626	2.25284	1.96619	1.97274
35.24	12.6332	11.5399	12.6486	11.7309	2.39178	2.4214	2.30646	2.25915	1.96381	1.97823
35.34	12.6675	11.5711	12.6846	11.7625	2.40314	2.42816	2.30957	2.26547	1.97632	1.98372
35.44	12.6871	11.6022	12.7178	11.7941	2.41095	2.43492	2.32129	2.27178	1.97632	1.98921
35.54	12.7089	11.6333	12.7428	11.8256	2.41095	2.44168	2.3291	2.27809	1.97827	1.9947
35.64	12.7426	11.6644	12.7736	11.8572	2.41681	2.44844	2.32324	2.2844	1.98608	2.00018
35.74	12.7664	11.6955	12.8104	11.8888	2.41522	2.4552	2.32794	2.29072	1.99701	2.00567
35.84	12.7964	11.7266	12.8369	11.9203	2.4223	2.46196	2.33807	2.29702	1.98492	2.01115
35.94	12.8297	11.7577	12.8818	11.9518	2.43048	2.46871	2.35059	2.30333	1.99585	2.01664
36.04	12.8726	11.7888	12.9072	11.9834	2.43048	2.47547	2.3584	2.30964	2.00757	2.02212
36.14	12.9117	11.8199	12.9463	12.0149	2.44061	2.48222	2.367	2.31595	2.00677	2.02761
36.24	12.9507	11.8509	12.9717	12.0464	2.44611	2.48898	2.36621	2.32226	2.02319	2.03309
36.34	12.9839	11.882	13.0068	12.0779	2.44025	2.49573	2.37207	2.32857	2.01147	2.03857
36.44	13.0269	11.913	13.0459	12.1094	2.45978	2.50248	2.37988	2.33488	2.02319	2.04405
36.54	13.0629	11.9441	13.0842	12.1408	2.45978	2.50924	2.3916	2.34118	2.01929	2.04953
36.64	13.1011	11.9751	13.1318	12.1723	2.47308	2.51599	2.39471	2.34749	2.03375	2.05501
36.74	13.1355	12.0061	13.1639	12.2038	2.48639	2.52274	2.39392	2.35379	2.04626	2.06049
36.84	13.1711	12.0371	13.183	12.2352	2.48395	2.52949	2.41272	2.3601	2.03918	2.06597
36.94	13.1968	12.0681	13.2158	12.2667	2.50006	2.53624	2.41345	2.3664	2.05408	2.07144
37.04	13.2359	12.0991	13.2432	12.2981	2.51166	2.54299	2.44281	2.37271	2.05988	2.07692
37.14	13.2789	12.13	13.2822	12.3295	2.53009	2.54974	2.4541	2.37901	2.07397	2.0824
37.24	13.314	12.161	13.3213	12.3609	2.52618	2.55649	2.46582	2.38531	2.09351	2.08787
37.34	13.3406	12.192	13.3592	12.3924	2.54572	2.56323	2.46582	2.39161	2.08179	2.09335
37.44	13.3785	12.2229	13.3975	12.4237	2.55743	2.56998	2.47363	2.39791	2.09937	2.09882
37.54	13.4332	12.2539	13.4365	12.4551	2.56293	2.57673	2.47675	2.40422	2.10016	2.10429
37.64	13.4519	12.2848	13.4569	12.4865	2.55939	2.58347	2.48145	2.41052	2.11304	2.10977
37.74	13.4973	12.3157	13.4935	12.5179	2.56683	2.59021	2.49237	2.41682	2.11383	2.11524
37.84	13.5292	12.3466	13.5397	12.5492	2.57306	2.59696	2.49707	2.42311	2.13452	2.12071
37.94	13.5613	12.3775	13.5799	12.5806	2.58051	2.6037	2.49823	2.42941	2.13531	2.12618
38.04	13.5933	12.4084	13.6025	12.6119	2.5816	2.61045	2.51233	2.43571	2.1427	2.13165
38.14	13.639	12.4393	13.6525	12.6432	2.58319	2.61719	2.51349	2.44201	2.14154	2.13712
38.24	13.6656	12.4702	13.6885	12.6746	2.5965	2.62393	2.52051	2.4483	2.13843	2.14258
38.34	13.7	12.5011	13.7205	12.7059	2.6004	2.63067	2.52051	2.4546	2.15015	2.14805
38.44	13.7308	12.5319	13.756	12.7372	2.61212	2.63741	2.53223	2.4609	2.15015	2.15352
38.54	13.7711	12.5628	13.8115	12.7685	2.60822	2.64415	2.53613	2.46719	2.15796	2.15898
38.64	13.7976	12.5936	13.8416	12.7997	2.62701	2.65088	2.55408	2.47349	2.15955	2.16445
38.74	13.8355	12.6245	13.8682	12.831	2.63947	2.65762	2.56348	2.47978	2.18335	2.16991
38.84	13.8668	12.6553	13.9072	12.8623	2.64337	2.66436	2.5752	2.48607	2.19116	2.17537
38.94	13.9058	12.6861	13.9424	12.8935	2.6629	2.6711	2.57715	2.49236	2.19116	2.18084
39.04	13.9449	12.7169	13.9873	12.9248	2.65277	2.67783	2.58417	2.49866	2.20172	2.1863
39.14	13.9773	12.7477	14.0311	12.956	2.66876	2.68457	2.58887	2.50495	2.19702	2.19176
39.24	14.0199	12.7785	14.0451	12.9872	2.67267	2.6913	2.59082	2.51124	2.20874	2.19722
39.34	14.0504	12.8093	14.0869	13.0185	2.68439	2.69804	2.6084	2.51753	2.22046	2.20268
39.44	14.0816	12.8401	14.126	13.0497	2.69061	2.70477	2.59943	2.52382	2.23529	2.20814
39.54	14.1207	12.8708	14.1689	13.0809	2.68829	2.7115	2.61621	2.53011	2.2439	2.2136
39.64	14.1597	12.9016	14.208	13.112	2.69611	2.71823	2.61621	2.5364	2.24976	2.21906
39.74	14.1968	12.9323	14.2432	13.1432	2.70197	2.72497	2.61426	2.54268	2.23609	2.22451
39.84	14.2476	12.9631	14.2705	13.1744	2.70978	2.7317	2.63379	2.54897	2.25562	2.22997
39.94	14.2859	12.9938	14.3143	13.2056	2.70978	2.73843	2.62793	2.55526	2.25562	2.23542
40.04	14.3199	13.0245	14.3467	13.2367	2.72931	2.74516	2.63965	2.56154	2.26733	2.24088
40.14	14.3644	13.0552	14.3802	13.2678	2.73554	2.75188	2.63654	2.56783	2.27435	2.24633
40.24	14.3941	13.0859	14.4072	13.299	2.73871	2.75861	2.63885	2.57411	2.2818	2.25178
40.34	14.4394	13.1166	14.4479	13.3301	2.75079	2.76534	2.64941	2.5804	2.28882	2.25724
40.44	14.475	13.1473	14.4767	13.3612	2.76324	2.77207	2.65881	2.58668	2.29114	2.26269
40.54	14.4992	13.178	14.5111	13.3923	2.78204	2.77879	2.66895	2.59296	2.30835	2.26814
40.64	14.5367	13.2086	14.5557	13.4234	2.77972	2.78552	2.67596	2.59925	2.31891	2.27359
40.74	14.5632	13.2393	14.5936	13.4545	2.78632	2.79224	2.6795	2.60553	2.32318	2.27904
40.84	14.5886	13.2699	14.6248	13.4856	2.79572	2.79897	2.70019	2.61181	2.32788	2.28449
40.94	14.6168	13.3006	14.6377	13.5167	2.80511	2.80569	2.6955	2.61809	2.33844	2.28994
41.04	14.6511	13.3312	14.6756	13.5477	2.80939	2.81241	2.70605	2.62437	2.34155	2.29539
41.14	14.6949	13.3618	14.7217	13.5787	2.80939	2.81913	2.71387	2.63065	2.35327	2.30083
41.24	14.7261	13.3924	14.7607	13.6098	2.82111	2.82585	2.71973	2.63693	2.36108	2.30628
41.34	14.7738	13.423	14.8107	13.6408	2.82892	2.83258	2.73145	2.64321	2.3728	2.31172
41.44	14.8101	13.4536	14.8389	13.6718	2.84296	2.8393	2.73615	2.64949	2.37396	2.31717
41.54	14.8492	13.4842	14.8584	13.7028	2.8465	2.84602	2.74512	2.65576	2.39038	2.32261
41.64	14.8671	13.5148	14.8951	13.7339	2.8504	2.85273	2.74512	2.66204	2.39819	2.32806
41.74	14.8914	13.5454	14.9276	13.7648	2.86212	2.85945	2.75684	2.66832	2.39819	2.3335
41.84	14.9254	13.5759	14.9502	13.7958	2.87775	2.86617	2.75684	2.67459	2.40405	2.33894
41.94	14.9527	13.6065	15.0049	13.8268	2.88556	2.87289	2.76465	2.68087	2.41187	2.34438
42.04	14.991	13.637	15.0428	13.8578	2.88556	2.8796	2.76465	2.68714	2.42358	2.34982
42.14	15.0172	13.6675	15.0635	13.8887	2.89655	2.88632	2.78259	2.69342	2.42517	2.35526
42.24	15.048	13.6981	15.099	13.9197	2.909	2.89303	2.78418	2.69969	2.44702	2.3607
42.34	15.0777	13.7286	15.126	13.9506	2.90314	2.89975	2.7959	2.70596	2.44702	2.36614
42.44	15.1066	13.7591	15.1752	13.9815	2.91486	2.90646	2.80371	2.71223	2.45483	2.37157
42.54	15.148	13.7896	15.1963	14.0124	2.92499	2.91317	2.82013	2.71851	2.46771	2.37701
42.64	15.1871	13.8201	15.2393	14.0434	2.94025	2.91988	2.8291	2.72478	2.47241	2.38245
42.74	15.23	13.8505	15.2627	14.0743	2.94025	2.9266	2.82324	2.73105	2.47241	2.38788
42.84	15.2683	13.881	15.2928	14.1051	2.95746	2.93331	2.83026	2.73732	2.49078	2.39331
42.94	15.2867	13.9115	15.3389	14.136	2.95624	2.94002	2.8338	2.74359	2.47748	2.39875
43.04	15.3226	13.9419	15.3654	14.1669	2.97772	2.94673	2.83966	2.74985	2.50092	2.40418
43.14	15.371	13.9724	15.4069	14.1978	2.9715	2.95343	2.84668	2.75612	2.50952	2.40961
43.24	15.4117	14.0028	15.4404	14.2286	2.98322	2.96014	2.84668	2.76239	2.51343	2.41504
43.34	15.4371	14.0332	15.4717	14.2595	2.99103	2.96685	2.8584	2.76866	2.52515	2.42048
43.44	15.4636	14.0637	15.4979	14.2903	3.00043	2.97356	2.8537	2.77492	2.54352	2.42591
43.54	15.4957	14.0941	15.5322	14.3211	3.00787	2.98026	2.86658	2.78119	2.54041	2.43134
43.64	15.5386	14.1245	15.5693	14.3519	3.02423	2.98697	2.87402	2.78745	2.55835	2.43676
43.74	15.5691	14.1549	15.6014	14.3827	3.03278	2.99367	2.89124	2.79372	2.55676	2.44219
43.84	15.5918	14.1852	15.6295	14.4135	3.05084	3.00038	2.89587	2.79998	2.57556	2.44762
43.94	15.6089	14.2156	15.6475	14.4443	3.05157	3.00708	2.89355	2.80625	2.57397	2.45305
44.04	15.648	14.246	15.6631	14.4751	3.05817	3.01379	2.91077	2.81251	2.58801	2.45847
44.14	15.6793	14.2763	15.6943	14.5059	3.08319	3.02049	2.9295	2.81877	2.60638	2.4639
44.24	15.7183	14.3067	15.7334	14.5366	3.09454	3.02719	2.93066	2.82503	2.6228	2.46932
44.34	15.7527	14.337	15.7635	14.5674	3.10626	3.03389	2.94629	2.83129	2.61499	2.47474
44.44	15.7867	14.3673	15.7939	14.5981	3.11993	3.04059	2.94629	2.83755	2.63062	2.48017
44.54	15.8218	14.3977	15.833	14.6289	3.13629	3.04729	2.96741	2.84381	2.64075	2.48559
44.64	15.8453	14.428	15.8721	14.6596	3.14691	3.05399	2.97284	2.85007	2.6568	2.49101
44.74	15.8671	14.4583	15.901	14.6903	3.1535	3.06069	2.97638	2.85633	2.65521	2.49643
44.84	15.9019	14.4886	15.9307	14.721	3.1629	3.06738	2.9834	2.86259	2.67163	2.50185
44.94	15.9214	14.5189	15.9697	14.7517	3.17657	3.07408	2.99121	2.86885	2.67358	2.50727
45.04	15.9543	14.5491	15.9955	14.7824	3.17657	3.08078	3.00293	2.8751	2.6853	2.51269
45.14	15.9918	14.5794	16.0205	14.8131	3.18439	3.08747	3.00293	2.88136	2.6814	2.51811
45.24	16.0347	14.6097	16.0439	14.8437	3.19147	3.09417	3.00134	2.88762	2.69861	2.52352
45.34	16.059	14.6399	16.0803	14.8744	3.18793	3.10086	3.01385	2.89387	2.68414	2.52894
45.44	16.0992	14.6702	16.1279	14.9051	3.19806	3.10756	3.02246	2.90013	2.70679	2.53436
45.54	16.1382	14.7004	16.1748	14.9357	3.20587	3.11425	3.02246	2.90638	2.71851	2.53977
45.64	16.1726	14.7306	16.2147	14.9663	3.23236	3.12094	3.04828	2.91263	2.72394	2.54519
45.74	16.2047	14.7608	16.249	14.9969	3.2547	3.12763	3.06348	2.91889	2.74976	2.5506
45.84	16.2343	14.791	16.2858	15.0276	3.26251	3.13432	3.05762	2.92514	2.75757	2.55601
45.94	16.2773	14.8212	16.3111	15.0582	3.27582	3.14102	3.06854	2.93139	2.7818	2.56142
46.04	16.3105	14.8514	16.3619	15.0888	3.28131	3.14771	3.07166	2.93764	2.7865	2.56683
46.14	16.3355	14.8816	16.3838	15.1193	3.28827	3.15439	3.08185	2.94389	2.78998	2.57225
46.24	16.3621	14.9118	16.4334	15.1499	3.31134	3.16108	3.09082	2.95014	2.8064	2.57765
46.34	16.4047	14.942	16.4572	15.1805	3.32306	3.16777	3.09082	2.95639	2.81421	2.58306
46.44	16.4371	14.9721	16.5049	15.2111	3.33319	3.17446	3.10333	2.96264	2.82318	2.58847
46.54	16.4703	15.0023	16.5322	15.2416	3.35626	3.18114	3.11621	2.96889	2.8396	2.59388
46.64	16.5238	15.0324	16.5646	15.2721	3.35907	3.18783	3.10602	2.97514	2.83221	2.59929
46.74	16.564	15.0625	16.6123	15.3027	3.36676	3.19451	3.13733	2.98139	2.84192	2.60469
46.84	16.6031	15.0926	16.6475	15.3332	3.37506	3.2012	3.12439	2.98763	2.85486	2.6101
46.94	16.6422	15.1228	16.6709	15.3637	3.37579	3.20788	3.13379	2.99388	2.85718	2.6155
47.04	16.6773	15.1529	16.7021	15.3942	3.38361	3.21457	3.1377	3.00012	2.86499	2.62091
47.14	16.7281	15.1829	16.7334	15.4247	3.37775	3.22125	3.14941	3.00637	2.86108	2.62631
47.24	16.7437	15.213	16.7881	15.4552	3.39178	3.22793	3.15411	3.01261	2.8681	2.63171
47.34	16.7867	15.2431	16.8154	15.4857	3.40314	3.23461	3.15918	3.01885	2.88452	2.63712
47.44	16.8257	15.2732	16.8525	15.5161	3.41486	3.24129	3.1748	3.0251	2.89624	2.64252
47.54	16.8629	15.3032	16.8916	15.5466	3.42267	3.24797	3.17676	3.03134	2.89624	2.64792
47.64	16.9078	15.3333	16.9033	15.577	3.42267	3.25465	3.17285	3.03758	2.90405	2.65332
47.74	16.9468	15.3633	16.9541	15.6075	3.43439	3.26133	3.18457	3.04382	2.90405	2.65872
47.84	16.9859	15.3934	16.9893	15.6379	3.43988	3.26801	3.18768	3.05006	2.91656	2.66411
47.94	17.0172	15.4234	17.0244	15.6683	3.45392	3.27468	3.2002	3.0563	2.92358	2.66951
48.04	17.0562	15.4534	17.0596	15.6987	3.46246	3.28136	3.20178	3.06254	2.93372	2.67491
48.14	17.0914	15.4834	17.0986	15.7291	3.46405	3.28804	3.19122	3.06878	2.9267	2.68031
48.24	17.1343	15.5134	17.1416	15.7595	3.46173	3.29471	3.20215	3.07502	2.9353	2.6857
48.34	17.1675	15.5434	17.1729	15.7899	3.47504	3.30139	3.21307	3.08126	2.94391	2.6911
48.44	17.2105	15.5734	17.2119	15.8203	3.48053	3.30806	3.1947	3.0875	2.95056	2.69649
48.54	17.2269	15.6034	17.2443	15.8507	3.48517	3.31473	3.2041	3.09373	2.94116	2.70188
48.64	17.2652	15.6333	17.2783	15.881	3.48199	3.32141	3.20569	3.09997	2.95325	2.70728
48.74	17.2894	15.6633	17.2912	15.9114	3.48126	3.32808	3.21582	3.10621	2.95874	2.71267
48.84	17.3043	15.6932	17.333	15.9417	3.49298	3.33475	3.22363	3.11244	2.95288	2.71806
48.94	17.3331	15.7232	17.353	15.972	3.49847	3.34142	3.22675	3.11867	2.96735	2.72345
49.04	17.357	15.7531	17.3779	16.0024	3.50665	3.34809	3.22949	3.12491	2.96265	2.72884
49.14	17.3882	15.783	17.417	16.0327	3.51251	3.35476	3.24121	3.13114	2.98218	2.73423
49.24	17.4195	15.8129	17.4482	16.063	3.51801	3.36143	3.24432	3.13738	2.98492	2.73962
49.34	17.45	15.8428	17.4686	16.0933	3.534	3.3681	3.24316	3.14361	2.99194	2.745
49.44	17.4582	15.8727	17.5013	16.1236	3.534	3.37476	3.2627	3.14984	2.99585	2.75039
49.54	17.4761	15.9026	17.5205	16.1538	3.54803	3.38143	3.26154	3.15607	2.99701	2.75578
49.64	17.5101	15.9325	17.5568	16.1841	3.55157	3.3881	3.27441	3.1623	3.01733	2.76116
49.74	17.537	15.9623	17.5885	16.2143	3.57111	3.39476	3.27441	3.16853	3.02515	2.76655
49.84	17.5621	15.9922	17.6182	16.2446	3.57111	3.40143	3.28223	3.17476	3.03296	2.77193
49.94	17.6011	16.0221	17.6514	16.2748	3.58282	3.40809	3.29395	3.18099	3.03296	2.77731
50.04	17.6441	16.0519	17.6826	16.3051	3.59064	3.41476	3.29004	3.18721	3.04077	2.7827
50.14	17.6832	16.0817	17.7139	16.3353	3.59174	3.42142	3.29242	3.19344	3.04034	2.78808
50.24	17.716	16.1116	17.7455	16.3655	3.59259	3.42808	3.29785	3.19967	3.03101	2.79346
50.34	17.748	16.1414	17.774	16.3957	3.59967	3.43474	3.30017	3.20589	3.04431	2.79884
50.44	17.7703	16.1712	17.8026	16.4259	3.59808	3.4414	3.28925	3.21212	3.0318	2.80422
50.54	17.7972	16.201	17.8283	16.4561	3.60626	3.44806	3.29395	3.21835	3.0271	2.8096
50.64	17.8269	16.2308	17.8514	16.4863	3.60626	3.45472	3.30566	3.22457	3.03882	2.81498
50.74	17.8687	16.2606	17.8779	16.5164	3.6109	3.46138	3.29944	3.2308	3.03333	2.82035
50.84	17.9078	16.2903	17.9092	16.5466	3.61334	3.46804	3.29626	3.23702	3.0365	2.82573
50.94	17.9468	16.3201	17.9482	16.5767	3.60785	3.4747	3.30878	3.24324	3.03571	2.83111
51.04	17.9918	16.3499	17.9795	16.6069	3.62189	3.48136	3.31348	3.24946	3.04663	2.83648
51.14	18.0125	16.3796	18.0174	16.637	3.62579	3.48801	3.3252	3.25569	3.05835	2.84186
51.24	18.0562	16.4093	18.04	16.6671	3.62115	3.49467	3.32751	3.26191	3.06775	2.84723
51.34	18.1011	16.4391	18.0713	16.6972	3.62579	3.50132	3.33301	3.26813	3.07007	2.8526
51.44	18.1367	16.4688	18.0944	16.7273	3.63361	3.50798	3.33887	3.27435	3.08179	2.85798
51.54	18.1789	16.4985	18.1244	16.7574	3.63043	3.51463	3.34045	3.28057	3.08215	2.86335
51.64	18.2183	16.5282	18.1709	16.7875	3.63751	3.52128	3.35059	3.28679	3.07593	2.86872
51.74	18.2406	16.5579	18.2053	16.8176	3.63947	3.52793	3.36426	3.293	3.08765	2.87409
51.84	18.2691	16.5876	18.2334	16.8477	3.6496	3.53459	3.37286	3.29922	3.10052	2.87946
51.94	18.2964	16.6173	18.2607	16.8777	3.65045	3.54124	3.36658	3.30544	3.10095	2.88483
52.04	18.323	16.6469	18.3026	16.9078	3.65509	3.54789	3.3584	3.31165	3.09155	2.8902
52.14	18.3531	16.6766	18.3252	16.9378	3.67462	3.55454	3.37012	3.31787	3.09546	2.89557
52.24	18.3882	16.7063	18.3564	16.9678	3.68317	3.56119	3.38342	3.32409	3.10168	2.90093
52.34	18.4105	16.7359	18.4006	16.9979	3.67816	3.56784	3.37714	3.3303	3.10992	2.9063
52.44	18.4547	16.7655	18.4229	17.0279	3.68402	3.57448	3.39081	3.33651	3.11188	2.91166
52.54	18.4859	16.7952	18.4521	17.0579	3.69061	3.58113	3.40607	3.34273	3.12006	2.91703
52.64	18.5089	16.8248	18.4819	17.0879	3.68793	3.58778	3.41034	3.34894	3.12555	2.92239
52.74	18.5316	16.8544	18.5099	17.1179	3.69147	3.59442	3.4115	3.35515	3.13025	2.92775
52.84	18.5617	16.884	18.5365	17.1478	3.70392	3.60107	3.41504	3.36136	3.13647	2.93312
52.94	18.5847	16.9136	18.5643	17.1778	3.70392	3.60771	3.42285	3.36758	3.13647	2.93848
53.04	18.6168	16.9432	18.6006	17.2078	3.72345	3.61436	3.42285	3.37379	3.14038	2.94384
53.14	18.648	16.9727	18.6201	17.2377	3.73199	3.621	3.42444	3.38	3.14465	2.9492
53.24	18.6754	17.0023	18.6592	17.2677	3.72272	3.62764	3.42126	3.38621	3.14783	2.95456
53.34	18.7035	17.0319	18.6974	17.2976	3.72345	3.63428	3.43066	3.39242	3.14624	2.95992
53.44	18.73	17.0614	18.7334	17.3275	3.73749	3.64093	3.44318	3.39862	3.1474	2.96528
53.54	18.7538	17.091	18.7662	17.3574	3.75592	3.64757	3.44666	3.40483	3.16931	2.97064
53.64	18.7859	17.1205	18.7869	17.3873	3.74884	3.6542	3.45215	3.41104	3.15015	2.97599
53.74	18.8218	17.15	18.8154	17.4172	3.75739	3.66084	3.45178	3.41725	3.14856	2.98135
53.84	18.8492	17.1795	18.8428	17.4471	3.75702	3.66748	3.46661	3.42345	3.15131	2.9867
53.94	18.8835	17.2091	18.8748	17.477	3.77228	3.67412	3.48145	3.42966	3.15015	2.99206
54.04	18.9234	17.2386	18.917	17.5069	3.76837	3.68076	3.50098	3.43586	3.15796	2.99741
54.14	18.9593	17.268	18.9494	17.5367	3.77387	3.68739	3.49628	3.44207	3.16852	3.00277
54.24	18.9933	17.2975	18.974	17.5666	3.77899	3.69403	3.50055	3.44827	3.17011	3.00812
54.34	19.0199	17.327	18.9982	17.5964	3.77618	3.70067	3.50684	3.45447	3.17554	3.01347
54.44	19.037	17.3565	19.0319	17.6263	3.7879	3.7073	3.51855	3.46068	3.1814	3.01882
54.54	19.0593	17.3859	19.0486	17.6561	3.79572	3.71394	3.52637	3.46688	3.19312	3.02417
54.64	19.0914	17.4154	19.0967	17.6859	3.80743	3.72057	3.53809	3.47308	3.19507	3.02952
54.74	19.1363	17.4448	19.1299	17.7157	3.81757	3.7272	3.5545	3.47928	3.19037	3.03487
54.84	19.1683	17.4742	19.1486	17.7455	3.82892	3.73383	3.55566	3.48548	3.20679	3.04022
54.94	19.1949	17.5037	19.1768	17.7753	3.84222	3.74047	3.56073	3.49168	3.21539	3.04557
55.04	19.2062	17.5331	19.2123	17.8051	3.85309	3.7471	3.57288	3.49788	3.22864	3.05091
55.14	19.2418	17.5625	19.2412	17.8348	3.84686	3.75373	3.57599	3.50408	3.24115	3.05626
55.24	19.2715	17.5919	19.2798	17.8646	3.85785	3.76036	3.58417	3.51028	3.23493	3.0616
55.34	19.3101	17.6213	19.3096	17.8944	3.86798	3.76699	3.59863	3.51647	3.24976	3.06695
55.44	19.3425	17.6507	19.3436	17.9241	3.87506	3.77361	3.59509	3.52267	3.25525	3.07229
55.54	19.3804	17.68	19.3662	17.9538	3.87579	3.78024	3.60449	3.52887	3.24585	3.07764
55.64	19.4148	17.7094	19.41	17.9836	3.88361	3.78687	3.6123	3.53506	3.24976	3.08298
55.74	19.4515	17.7387	19.4396	18.0133	3.88361	3.79349	3.62402	3.54126	3.25366	3.08832
55.84	19.4609	17.7681	19.4655	18.043	3.90155	3.80012	3.62286	3.54745	3.25482	3.09366
55.94	19.4867	17.7974	19.506	18.0727	3.90936	3.80675	3.63068	3.55365	3.25092	3.099
56.04	19.5109	17.8268	19.5267	18.1024	3.9024	3.81337	3.6283	3.55984	3.2533	3.10434
56.14	19.5621	17.8561	19.5596	18.1321	3.91132	3.81999	3.63849	3.56603	3.25677	3.10968
56.24	19.6003	17.8854	19.6092	18.1617	3.92267	3.82662	3.64746	3.57223	3.26538	3.11502
56.34	19.6218	17.9147	19.6307	18.1914	3.93048	3.83324	3.65918	3.57842	3.28101	3.12036
56.44	19.6714	17.944	19.6768	18.2211	3.93903	3.83986	3.66467	3.58461	3.27942	3.12569
56.54	19.7039	17.9733	19.7147	18.2507	3.92853	3.84648	3.6709	3.5908	3.28491	3.13103
56.64	19.7465	18.0025	19.7482	18.2803	3.93866	3.8531	3.68146	3.59699	3.29388	3.13637
56.74	19.7758	18.0318	19.7892	18.31	3.95001	3.85972	3.69043	3.60318	3.30444	3.1417
56.84	19.7984	18.0611	19.8174	18.3396	3.95782	3.86634	3.70801	3.60937	3.30835	3.14703
56.94	19.8492	18.0903	19.8662	18.3692	3.96954	3.87296	3.70215	3.61556	3.32007	3.15237
57.04	19.8788	18.1196	19.903	18.3988	3.98907	3.87958	3.70996	3.62174	3.32007	3.1577
57.14	19.9183	18.1488	19.924	18.4284	3.98907	3.88619	3.72168	3.62793	3.32397	3.16303
57.24	19.9379	18.178	19.9455	18.458	3.99579	3.89281	3.71149	3.63412	3.33221	3.16836
57.34	19.9742	18.2073	19.9658	18.4876	3.99689	3.89943	3.71973	3.6403	3.32007	3.17369
57.44	20.0054	18.2365	20.0049	18.5171	4.0047	3.90604	3.73145	3.64649	3.32593	3.17902
57.54	20.0238	18.2657	20.0353	18.5467	4.02032	3.91266	3.7334	3.65267	3.33374	3.18435
57.64	20.046	18.2949	20.0678	18.5762	4.03046	3.91927	3.74982	3.65886	3.34271	3.18968
57.74	20.0632	18.3241	20.0838	18.6058	4.04108	3.92588	3.74548	3.66504	3.34509	3.19501
57.84	20.1117	18.3532	20.1135	18.6353	4.0379	3.9325	3.75488	3.67123	3.33569	3.20033
57.94	20.1511	18.3824	20.1561	18.6648	4.04413	3.93911	3.76349	3.67741	3.34271	3.20566
58.04	20.1714	18.4116	20.1865	18.6943	4.04767	3.94572	3.76074	3.68359	3.33569	3.21099
58.14	20.2031	18.4407	20.2194	18.7238	4.0578	3.95233	3.78497	3.68977	3.34076	3.21631
58.24	20.216	18.4699	20.2474	18.7533	4.06915	3.95894	3.79785	3.69595	3.35327	3.22164
58.34	20.2711	18.499	20.2881	18.7828	4.07855	3.96555	3.79511	3.70213	3.35992	3.22696
58.44	20.2964	18.5281	20.3193	18.8123	4.08673	3.97216	3.80371	3.70831	3.3689	3.23228
58.54	20.3378	18.5572	20.3561	18.8418	4.09296	3.97877	3.81232	3.71449	3.37592	3.2376
58.64	20.3804	18.5863	20.3818	18.8712	4.09809	3.98537	3.82245	3.72067	3.38531	3.24293
58.74	20.4027	18.6154	20.4201	18.9007	4.10822	3.99198	3.8291	3.72685	3.39624	3.24824
58.84	20.4261	18.6445	20.4474	18.9301	4.11993	3.99859	3.83301	3.73302	3.38843	3.25357
58.94	20.4613	18.6736	20.4826	18.9596	4.12933	4.00519	3.84003	3.7392	3.39899	3.25888
59.04	20.4976	18.7027	20.5029	18.989	4.13129	4.0118	3.83026	3.74538	3.39313	3.2642
59.14	20.5331	18.7318	20.5514	19.0184	4.14179	4.0184	3.85333	3.75155	3.3974	3.26952
59.24	20.566	18.7608	20.5791	19.0478	4.15314	4.025	3.85449	3.75773	3.41382	3.27484
59.34	20.5969	18.7899	20.5892	19.0772	4.16486	4.03161	3.86621	3.7639	3.42163	3.28015
59.44	20.6265	18.8189	20.626	19.1066	4.17499	4.03821	3.87286	3.77008	3.41693	3.28547
59.54	20.6445	18.848	20.6569	19.136	4.17816	4.04481	3.88104	3.77625	3.42633	3.29078
59.64	20.6789	18.877	20.6849	19.1653	4.18829	4.05141	3.87402	3.78242	3.42163	3.2961
59.74	20.7164	18.906	20.7217	19.1947	4.19574	4.05801	3.89667	3.7886	3.43414	3.30141
59.84	20.7593	18.935	20.7549	19.2241	4.20978	4.06461	3.90527	3.79477	3.44507	3.30672
59.94	20.7812	18.964	20.7701	19.2534	4.21759	4.07121	3.91699	3.80094	3.45679	3.31204
60.04	20.816	18.993	20.8037	19.2827	4.22614	4.07781	3.92249	3.80711	3.46301	3.31735
60.14	20.8589	19.022	20.835	19.3121	4.23163	4.08441	3.9295	3.81328	3.45209	3.32266
60.24	20.8691	19.0509	20.8717	19.3414	4.23517	4.091	3.93066	3.81945	3.4685	3.32797
60.34	20.9011	19.0799	20.8885	19.3707	4.24457	4.0976	3.94549	3.82562	3.47711	3.33328
60.44	20.9312	19.1089	20.915	19.4	4.25702	4.1042	3.95294	3.83179	3.47552	3.33859
60.54	20.9523	19.1378	20.933	19.4293	4.27228	4.11079	3.96582	3.83795	3.49194	3.34389
60.64	20.982	19.1668	20.958	19.4586	4.26532	4.11739	3.95172	3.84412	3.49237	3.3492
60.74	21.0144	19.1957	20.9881	19.4879	4.26056	4.12398	3.95215	3.85029	3.48609	3.35451
60.84	21.0429	19.2246	21.0201	19.5171	4.27423	4.13057	3.95801	3.85645	3.48608	3.35981
60.94	21.066	19.2535	21.0498	19.5464	4.27692	4.13717	3.9635	3.86262	3.49622	3.36512
61.04	21.0988	19.2825	21.0795	19.5756	4.27069	4.14376	3.95685	3.86878	3.48334	3.37042
61.14	21.1168	19.3113	21.1143	19.6049	4.27228	4.15035	3.95605	3.87495	3.48804	3.37573
61.24	21.148	19.3402	21.1533	19.6341	4.27814	4.15694	3.97559	3.88111	3.48999	3.38103
61.34	21.1695	19.3691	21.1846	19.6633	4.2735	4.16353	3.96814	3.88727	3.49548	3.38633
61.44	21.1972	19.398	21.2057	19.6925	4.26996	4.17012	3.96893	3.89344	3.48688	3.39163
61.54	21.2144	19.4269	21.2354	19.7217	4.284	4.17671	3.97754	3.8996	3.50562	3.39693
61.64	21.2445	19.4557	21.2775	19.7509	4.2879	4.18329	3.98926	3.90576	3.50952	3.40223
61.74	21.275	19.4846	21.3135	19.7801	4.29877	4.18988	3.99554	3.91192	3.52081	3.40753
61.84	21.3078	19.5134	21.3334	19.8093	4.29767	4.19647	4.00684	3.91808	3.5271	3.41283
61.94	21.3375	19.5422	21.3584	19.8385	4.30353	4.20306	4.0127	3.92424	3.53882	3.41813
62.04	21.3687	19.5711	21.3896	19.8676	4.30084	4.20964	4.0072	3.9304	3.5365	3.42343
62.14	21.382	19.5999	21.4057	19.8968	4.29376	4.21622	4.0166	3.93656	3.53491	3.42872
62.24	21.4097	19.6287	21.4307	19.9259	4.30548	4.22281	4.0166	3.94272	3.53687	3.43402
62.34	21.441	19.6575	21.4619	19.9551	4.31171	4.22939	4.02911	3.94887	3.55365	3.43931
62.44	21.4683	19.6863	21.4932	19.9842	4.32465	4.23598	4.03729	3.95503	3.55328	3.44461
62.54	21.4957	19.7151	21.5205	20.0133	4.32733	4.24256	4.04865	3.96119	3.56927	3.4499
62.64	21.5297	19.7438	21.5549	20.0424	4.32623	4.24914	4.04626	3.96734	3.57947	3.4552
62.74	21.5562	19.7726	21.583	20.0715	4.3277	4.25572	4.04553	3.9735	3.5802	3.46049
62.84	21.5839	19.8014	21.6237	20.1006	4.33087	4.2623	4.05566	3.97965	3.57593	3.46578
62.94	21.6023	19.8301	21.6561	20.1297	4.33673	4.26888	4.05566	3.98581	3.58374	3.47107
63.04	21.6226	19.8589	21.6787	20.1588	4.34845	4.27546	4.06738	3.99196	3.59546	3.47636
63.14	21.6461	19.8876	21.7217	20.1878	4.35626	4.28204	4.07129	3.99811	3.60327	3.48165
63.24	21.6719	19.9163	21.7603	20.2169	4.35626	4.28861	4.08691	4.00427	3.61499	3.48694
63.34	21.7222	19.945	21.7979	20.2459	4.35748	4.29519	4.08142	4.01042	3.61267	3.49223
63.44	21.7535	19.9737	21.8291	20.275	4.3559	4.30177	4.09393	4.01657	3.61383	3.49751
63.54	21.775	20.0024	21.8701	20.304	4.36993	4.30835	4.09473	4.02272	3.63062	3.5028
63.64	21.8269	20.0311	21.9197	20.333	4.37775	4.31492	4.1084	4.02887	3.63647	3.50809
63.74	21.8574	20.0598	21.9713	20.362	4.38947	4.32149	4.12012	4.03502	3.64233	3.51337
63.84	21.8941	20.0885	21.9893	20.3911	4.38947	4.32807	4.12207	4.04117	3.65015	3.51866
63.94	21.9133	20.1172	22.0189	20.42	4.39764	4.33464	4.1463	4.04731	3.66302	3.52394
64.04	21.9507	20.1458	22.0635	20.449	4.40582	4.34121	4.13538	4.05346	3.66809	3.52922
64.14	21.982	20.1745	22.0908	20.478	4.4129	4.34778	4.14551	4.05961	3.67358	3.53451
64.24	22.0062	20.2031	22.1291	20.507	4.42072	4.35436	4.15332	4.06576	3.67749	3.53979
64.34	22.0484	20.2317	22.1689	20.5359	4.41913	4.36093	4.16583	4.0719	3.69818	3.54507
64.44	22.0718	20.2604	22.2158	20.5649	4.43243	4.3675	4.1748	4.07805	3.71069	3.55035
64.54	22.1054	20.289	22.2526	20.5938	4.44183	4.37407	4.18964	4.08419	3.72321	3.55563
64.64	22.1335	20.3176	22.283	20.6228	4.45197	4.38063	4.20215	4.09034	3.73413	3.56091
64.74	22.1773	20.3462	22.3252	20.6517	4.44733	4.3872	4.20056	4.09648	3.73767	3.56619
64.84	22.2015	20.3748	22.3674	20.6806	4.46136	4.39377	4.19745	4.10262	3.72906	3.57146
64.94	22.2398	20.4034	22.4033	20.7095	4.46368	4.40034	4.20215	4.10877	3.74585	3.57674
65.04	22.2648	20.4319	22.433	20.7384	4.47931	4.4069	4.22168	4.11491	3.74585	3.58202
65.14	22.2945	20.4605	22.4658	20.7673	4.47345	4.41347	4.22168	4.12105	3.75366	3.58729
65.24	22.3336	20.4891	22.4873	20.7962	4.48785	4.42003	4.23499	4.12719	3.76575	3.59257
65.34	22.3773	20.5176	22.5139	20.8251	4.48907	4.4266	4.24316	4.13333	3.77905	3.59784
65.44	22.4011	20.5462	22.5486	20.8539	4.49762	4.43316	4.24866	4.13947	3.77356	3.60311
65.54	22.4301	20.5747	22.5607	20.8828	4.49298	4.43972	4.26074	4.14561	3.76929	3.60839
65.64	22.4703	20.6032	22.585	20.9116	4.5141	4.44628	4.27557	4.15175	3.7818	3.61366
65.74	22.4898	20.6317	22.6045	20.9405	4.50787	4.45285	4.27283	4.15789	3.7904	3.61893
65.84	22.5117	20.6602	22.6334	20.9693	4.5047	4.45941	4.27832	4.16402	3.79272	3.6242
65.94	22.5437	20.6888	22.6541	20.9981	4.51642	4.46597	4.28418	4.17016	3.80054	3.62947
66.04	22.5621	20.7172	22.6768	21.0269	4.52069	4.47253	4.28888	4.1763	3.8017	3.63474
66.14	22.5894	20.7457	22.7158	21.0558	4.52619	4.47909	4.28809	4.18243	3.8064	3.64001
66.24	22.6207	20.7742	22.7471	21.0845	4.53326	4.48564	4.2865	4.18857	3.8158	3.64527
66.34	22.6667	20.8027	22.7791	21.1133	4.534	4.4922	4.28809	4.1947	3.81812	3.65054
66.44	22.6898	20.8311	22.8107	21.1421	4.54572	4.49876	4.31152	4.20084	3.81812	3.65581
66.54	22.7277	20.8596	22.8451	21.1709	4.54254	4.50532	4.31311	4.20697	3.82434	3.66107
66.64	22.7535	20.888	22.8584	21.1996	4.54572	4.51187	4.32324	4.2131	3.81812	3.66634
66.74	22.7894	20.9165	22.8908	21.2284	4.54852	4.51843	4.3111	4.21923	3.83612	3.6716
66.84	22.816	20.9449	22.9287	21.2571	4.55548	4.52498	4.32324	4.22537	3.82593	3.67687
66.94	22.837	20.9733	22.9643	21.2859	4.56329	4.53154	4.33496	4.2315	3.83765	3.68213
67.04	22.8668	21.0017	22.9736	21.3146	4.58282	4.53809	4.33887	4.23763	3.84741	3.68739
67.14	22.8886	21.0301	23.0104	21.3433	4.6004	4.54464	4.3584	4.24376	3.85522	3.69265
67.24	22.9089	21.0585	23.0389	21.372	4.59137	4.55119	4.35999	4.24989	3.87121	3.69791
67.34	22.9437	21.0869	23.0607	21.4007	4.59454	4.55774	4.37012	4.25602	3.85913	3.70317
67.44	22.9777	21.1153	23.1088	21.4294	4.60858	4.56429	4.38654	4.26214	3.8681	3.70843
67.54	23.0085	21.1437	23.1326	21.4581	4.61566	4.57084	4.39862	4.26827	3.88141	3.71369
67.64	23.0339	21.172	23.1541	21.4868	4.6297	4.57739	4.41113	4.2744	3.88452	3.71895
67.74	23.0539	21.2004	23.1986	21.5155	4.63593	4.58394	4.41583	4.28053	3.89154	3.72421
67.84	23.0797	21.2287	23.2314	21.5441	4.64301	4.59049	4.42596	4.28665	3.88922	3.72946
67.94	23.1187	21.257	23.2588	21.5728	4.65546	4.59704	4.41779	4.29278	3.89935	3.73472
68.04	23.1359	21.2854	23.3061	21.6014	4.66254	4.60358	4.42792	4.2989	3.89703	3.73997
68.14	23.1714	21.3137	23.3272	21.63	4.67816	4.61013	4.43768	4.30503	3.90289	3.74523
68.24	23.1968	21.342	23.3662	21.6587	4.69061	4.61667	4.44708	4.31115	3.90716	3.75048
68.34	23.2355	21.3703	23.4076	21.6873	4.70819	4.62322	4.46466	4.31727	3.92474	3.75573
68.44	23.2578	21.3986	23.4323	21.7159	4.71954	4.62976	4.46582	4.3234	3.93726	3.76099
68.54	23.2867	21.4269	23.4619	21.7445	4.71954	4.63631	4.47754	4.32952	3.94897	3.76624
68.64	23.3254	21.4552	23.4994	21.7731	4.72308	4.64285	4.47089	4.33564	3.9361	3.77149
68.74	23.3398	21.4834	23.5162	21.8017	4.73358	4.64939	4.47443	4.34176	3.94428	3.77674
68.84	23.3871	21.5117	23.5471	21.8302	4.74103	4.65593	4.4873	4.34788	3.94897	3.78199
68.94	23.4195	21.54	23.5771	21.8588	4.75275	4.66248	4.49512	4.354	3.95679	3.78724
69.04	23.4539	21.5682	23.6151	21.8873	4.76447	4.66902	4.51074	4.36012	3.95874	3.79249
69.14	23.489	21.5964	23.6502	21.9159	4.76447	4.67555	4.51465	4.36624	3.98022	3.79773
69.24	23.4973	21.6247	23.6771	21.9444	4.77618	4.68209	4.53418	4.37236	3.98413	3.80298
69.34	23.5523	21.6529	23.71	21.973	4.78522	4.68863	4.54041	4.37847	3.98962	3.80823
69.44	23.5836	21.6811	23.7432	22.0015	4.78986	4.69517	4.5498	4.38459	3.99194	3.81347
69.54	23.6101	21.7093	23.7752	22.03	4.79999	4.70171	4.56232	4.39071	3.9931	3.81872
69.64	23.6301	21.7375	23.808	22.0585	4.80817	4.70824	4.56897	4.39682	3.99817	3.82396
69.74	23.6675	21.7657	23.8447	22.087	4.81757	4.71478	4.57208	4.40294	4.00482	3.8292
69.84	23.7047	21.7939	23.8721	22.1155	4.82306	4.72131	4.58105	4.40905	4.00952	3.83445
69.94	23.7261	21.8221	23.9092	22.144	4.83636	4.72785	4.59589	4.41517	4.01813	3.83969
70.04	23.7632	21.8502	23.9365	22.1724	4.8465	4.73438	4.59863	4.42128	4.03296	3.84493
70.14	23.7823	21.8784	23.9545	22.2009	4.836	4.74092	4.60095	4.42739	4.03064	3.85017
70.24	23.8019	21.9065	23.9779	22.2293	4.83478	4.74745	4.61035	4.43351	4.03296	3.85541
70.34	23.8136	21.9347	24.0034	22.2578	4.85822	4.75398	4.62598	4.43962	4.04272	3.86065
70.44	23.8414	21.9628	24.0205	22.2862	4.88165	4.76051	4.62793	4.44573	4.05054	3.86589
70.54	23.8734	21.9909	24.0607	22.3146	4.88361	4.76704	4.62402	4.45184	4.05054	3.87112
70.64	23.9058	22.019	24.0967	22.3431	4.89691	4.77357	4.63885	4.45795	4.06305	3.87636
70.74	23.9277	22.0472	24.1139	22.3715	4.89996	4.7801	4.63147	4.46406	4.06457	3.8816
70.84	23.9582	22.0753	24.142	22.3999	4.90704	4.78663	4.62988	4.47017	4.06226	3.88683
70.94	23.9957	22.1034	24.1865	22.4283	4.91412	4.79316	4.64783	4.47628	4.05798	3.89207
71.04	24.0078	22.1314	24.2155	22.4567	4.92804	4.79969	4.65259	4.48239	4.06494	3.8973
71.14	24.0234	22.1595	24.2447	22.485	4.9422	4.80621	4.65527	4.48849	4.06812	3.90254
71.24	24.0644	22.1876	24.2721	22.5134	4.9422	4.81274	4.66309	4.4946	4.07983	3.90777
71.34	24.0769	22.2156	24.2889	22.5418	4.95782	4.81926	4.6709	4.50071	4.08374	3.913
71.44	24.1133	22.2437	24.315	22.5701	4.95782	4.82579	4.68262	4.50681	4.09546	3.91823
71.54	24.1464	22.2717	24.3424	22.5985	4.96259	4.83231	4.68219	4.51292	4.09393	3.92346
71.64	24.1801	22.2998	24.3713	22.6268	4.95978	4.83884	4.68457	4.51902	4.08765	3.92869
71.74	24.2062	22.3278	24.4056	22.6551	4.9715	4.84536	4.67871	4.52513	4.09937	3.93392
71.84	24.2437	22.3558	24.4307	22.6834	4.9715	4.85188	4.69824	4.53123	4.10327	3.93915
71.94	24.2695	22.3838	24.4557	22.7117	4.98517	4.8584	4.7041	4.53733	4.1228	3.94438
72.04	24.3132	22.4118	24.4861	22.74	4.99261	4.86493	4.71893	4.54343	4.13141	3.9496
72.14	24.339	22.4398	24.5131	22.7683	4.99261	4.87144	4.71503	4.54954	4.13336	3.95483
72.24	24.3683	22.4678	24.5404	22.7966	4.99689	4.87797	4.71582	4.55564	4.13062	3.96006
72.34	24.4175	22.4958	24.5615	22.8249	5.00275	4.88448	4.72754	4.56174	4.13843	3.96528
72.44	24.4332	22.5238	24.5889	22.8532	5.00275	4.891	4.72754	4.56784	4.15015	3.97051
72.54	24.4683	22.5517	24.6045	22.8814	5.0191	4.89752	4.72717	4.57394	4.14856	3.97573
72.64	24.4879	22.5797	24.6377	22.9097	5.02264	4.90404	4.7381	4.58004	4.13959	3.98095
72.74	24.5038	22.6076	24.6686	22.9379	5.03717	4.91055	4.7572	4.58613	4.15369	3.98617
72.84	24.523	22.6356	24.6904	22.9661	5.0379	4.91707	4.7666	4.59223	4.17163	3.9914
72.94	24.5707	22.6635	24.7307	22.9944	5.04059	4.92359	4.76038	4.59833	4.17004	3.99662
73.04	24.607	22.6914	24.7666	23.0226	5.03595	4.9301	4.7666	4.60442	4.17554	4.00184
73.14	24.6359	22.7193	24.8041	23.0508	5.05548	4.93661	4.77441	4.61052	4.17749	4.00706
73.24	24.664	22.7472	24.8112	23.079	5.0578	4.94313	4.79083	4.61662	4.17865	4.01228
73.34	24.6871	22.7751	24.833	23.1072	5.06757	4.94964	4.8045	4.62271	4.20404	4.01749
73.44	24.7168	22.803	24.8521	23.1353	5.08282	4.95615	4.81348	4.6288	4.20874	4.02271
73.54	24.7491	22.8309	24.8881	23.1635	5.09222	4.96266	4.82831	4.6349	4.21539	4.02793
73.64	24.7789	22.8588	24.9131	23.1917	5.10077	4.96917	4.82794	4.64099	4.22552	4.03315
73.74	24.8179	22.8866	24.9482	23.2198	5.10712	4.97568	4.83258	4.64709	4.2287	4.03836
73.84	24.8448	22.9145	24.9858	23.248	5.11176	4.98219	4.84198	4.65318	4.23102	4.04357
73.94	24.8589	22.9423	25.0107	23.2761	5.11249	4.9887	4.85138	4.65927	4.24506	4.04879
74.04	24.884	22.9702	25.0404	23.3042	5.10699	4.99521	4.8385	4.66536	4.24622	4.054
74.14	24.9167	22.998	25.0721	23.3324	5.11017	5.00172	4.85645	4.67145	4.2478	4.05922
74.24	24.9531	23.0258	25.0982	23.3605	5.12347	5.00823	4.86737	4.67754	4.26813	4.06443
74.34	24.9839	23.0537	25.124	23.3886	5.12115	5.01473	4.87048	4.68363	4.26892	4.06964
74.44	25.0113	23.0815	25.1553	23.4167	5.11798	5.02124	4.87988	4.68972	4.26343	4.07485
74.54	25.041	23.1093	25.1862	23.4448	5.13202	5.02774	4.88263	4.6958	4.2724	4.08006
74.64	25.0777	23.1371	25.2197	23.4729	5.14728	5.03425	4.88379	4.70189	4.28882	4.08527
74.74	25.0969	23.1648	25.2455	23.5009	5.15155	5.04075	4.90802	4.70798	4.3017	4.09047
74.84	25.1249	23.1926	25.2682	23.529	5.18048	5.04725	4.90332	4.71407	4.31421	4.09568
74.94	25.1511	23.2204	25.2986	23.557	5.18903	5.05376	4.90881	4.72015	4.30676	4.10089
75.04	25.1863	23.2482	25.3201	23.5851	5.19379	5.06026	4.92987	4.72624	4.30719	4.1061
75.14	25.2047	23.2759	25.3467	23.6131	5.20319	5.06676	4.92126	4.73232	4.32166	4.1113
75.24	25.2375	23.3037	25.3646	23.6412	5.19611	5.07326	4.9248	4.73841	4.31812	4.11651
75.34	25.2672	23.3314	25.3975	23.6692	5.20782	5.07976	4.93848	4.74449	4.31226	4.12171
75.44	25.289	23.3591	25.4342	23.6972	5.21722	5.08626	4.9494	4.75057	4.32086	4.12691
75.54	25.314	23.3868	25.4521	23.7252	5.2254	5.09276	4.95801	4.75665	4.33569	4.13212
75.64	25.3469	23.4146	25.4896	23.7532	5.22736	5.09926	4.96973	4.76274	4.34351	4.13732
75.74	25.3668	23.4423	25.5342	23.7812	5.24335	5.10575	4.98224	4.76882	4.35638	4.14252
75.84	25.3886	23.47	25.5573	23.8092	5.24994	5.11225	4.98578	4.7749	4.37042	4.14772
75.94	25.4254	23.4976	25.5869	23.8371	5.24652	5.11875	4.9787	4.78098	4.3736	4.15292
76.04	25.4597	23.5253	25.619	23.8651	5.24847	5.12524	4.99237	4.78706	4.36383	4.15812
76.14	25.4875	23.553	25.6595	23.893	5.25824	5.13174	5.00604	4.79314	4.37946	4.16332
76.24	25.4991	23.5807	25.6772	23.921	5.26642	5.13823	5.01465	4.79922	4.39429	4.16852
76.34	25.5336	23.6083	25.7111	23.9489	5.27423	5.14472	5.01465	4.80529	4.38843	4.17372
76.44	25.5629	23.636	25.7463	23.9769	5.28204	5.15122	5.02051	4.81137	4.38843	4.17891
76.54	25.5816	23.6636	25.7725	24.0048	5.28986	5.15771	5.03418	4.81745	4.39624	4.18411
76.64	25.6125	23.6912	25.8021	24.0327	5.29108	5.1642	5.0365	4.82352	4.40564	4.1893
76.74	25.6445	23.7189	25.8112	24.0606	5.2934	5.17069	5.03143	4.8296	4.39117	4.1945
76.84	25.6648	23.7465	25.8514	24.0885	5.30743	5.17718	5.05176	4.83567	4.39819	4.19969
76.94	25.696	23.7741	25.8651	24.1164	5.31439	5.18367	5.05023	4.84175	4.39777	4.20489
77.04	25.718	23.8017	25.8959	24.1442	5.31525	5.19016	5.05762	4.84782	4.40796	4.21008
77.14	25.7394	23.8293	25.9272	24.1721	5.31525	5.19665	5.06348	4.8539	4.40796	4.21527
77.24	25.7808	23.8569	25.96	24.2	5.33014	5.20314	5.07361	4.85997	4.40564	4.22046
77.34	25.8066	23.8844	25.9986	24.2278	5.33392	5.20963	5.08148	4.86604	4.41534	4.22565
77.44	25.8375	23.912	26.0283	24.2557	5.33673	5.21611	5.08496	4.87211	4.40991	4.23084
77.54	25.8671	23.9396	26.0651	24.2835	5.34381	5.2226	5.08728	4.87819	4.42126	4.23603
77.64	25.884	23.9671	26.0853	24.3113	5.33832	5.22908	5.09589	4.88426	4.41266	4.24122
77.74	25.9156	23.9947	26.0928	24.3392	5.34686	5.23557	5.10529	4.89033	4.4267	4.2464
77.84	25.946	24.0222	26.1248	24.367	5.35626	5.24205	5.11035	4.89639	4.4314	4.25159
77.94	25.9781	24.0497	26.1494	24.3948	5.36212	5.24854	5.12402	4.90246	4.42554	4.25678
78.04	25.9945	24.0773	26.1721	24.4226	5.37225	5.25502	5.12286	4.90853	4.43842	4.26196
78.14	26.0156	24.1048	26.1998	24.4504	5.39069	5.2615	5.13416	4.9146	4.4408	4.26715
78.24	26.0328	24.1323	26.21	24.4781	5.38361	5.26798	5.13184	4.92067	4.43726	4.27233
78.34	26.0718	24.1598	26.2412	24.5059	5.39764	5.27446	5.14825	4.92673	4.43451	4.27752
78.44	26.1031	24.1873	26.2666	24.5337	5.40436	5.28094	5.14001	4.9328	4.4447	4.2827
78.54	26.1359	24.2148	26.3002	24.5614	5.40314	5.28742	5.1416	4.93887	4.4353	4.28788
78.64	26.1734	24.2422	26.333	24.5892	5.41009	5.2939	5.14789	4.94493	4.44269	4.29306
78.74	26.207	24.2697	26.3619	24.6169	5.409	5.30038	5.15527	4.951	4.44311	4.29824
78.84	26.2359	24.2971	26.3916	24.6446	5.4184	5.30686	5.16229	4.95706	4.44196	4.30342
78.94	26.275	24.3246	26.4229	24.6723	5.43439	5.31333	5.16113	4.96312	4.44897	4.3086
79.04	26.3257	24.352	26.4619	24.7001	5.43121	5.31981	5.16077	4.96919	4.44739	4.31378
79.14	26.357	24.3795	26.4932	24.7278	5.44769	5.32628	5.1701	4.97525	4.44196	4.31896
79.24	26.3961	24.4069	26.5205	24.7555	5.44611	5.33276	5.18262	4.98131	4.45288	4.32414
79.34	26.4273	24.4343	26.5518	24.7831	5.45392	5.33923	5.19043	4.98737	4.4646	4.32931
79.44	26.4734	24.4617	26.5897	24.8108	5.46332	5.34571	5.20526	4.99343	4.45953	4.33449
79.54	26.482	24.4891	26.6162	24.8385	5.47968	5.35218	5.21857	4.99949	4.47748	4.33967
79.64	26.525	24.5165	26.6553	24.8661	5.47858	5.35865	5.21814	5.00555	4.49158	4.34484
79.74	26.5531	24.5439	26.6974	24.8938	5.47345	5.36513	5.22363	5.01161	4.48804	4.35001
79.84	26.5824	24.5713	26.7072	24.9215	5.48907	5.3716	5.24316	5.01767	4.48804	4.35519
79.94	26.6097	24.5987	26.7482	24.9491	5.49176	5.37807	5.25061	5.02372	4.49426	4.36036
80.04	26.6363	24.626	26.7705	24.9767	5.50201	5.38454	5.24744	5.02978	4.49744	4.36553
80.14	26.666	24.6534	26.8131	25.0043	5.50238	5.39101	5.25995	5.03584	4.49664	4.3707
80.24	26.6902	24.6807	26.8279	25.0319	5.51166	5.39748	5.26703	5.04189	4.50714	4.37587
80.34	26.7281	24.7081	26.8506	25.0596	5.51605	5.40394	5.26776	5.04795	4.50446	4.38104
80.44	26.7593	24.7354	26.8818	25.0871	5.52032	5.41041	5.27441	5.054	4.50757	4.38621
80.54	26.7984	24.7627	26.9072	25.1147	5.52155	5.41688	5.27673	5.06006	4.50525	4.39138
80.64	26.8105	24.79	26.9498	25.1423	5.51288	5.42334	5.28302	5.06611	4.50677	4.39655
80.74	26.8511	24.8173	26.9853	25.1699	5.53009	5.42981	5.2959	5.07217	4.50562	4.40171
80.84	26.8644	24.8446	27.0092	25.1974	5.5434	5.43627	5.31073	5.07822	4.51813	4.40688
80.94	26.8988	24.8719	27.0217	25.225	5.54962	5.44274	5.31934	5.08427	4.53296	4.41205
81.04	26.9371	24.8992	27.0439	25.2525	5.56134	5.4492	5.31348	5.09032	4.53296	4.41721
81.14	26.9683	24.9265	27.0713	25.2801	5.56915	5.45567	5.3252	5.09637	4.53491	4.42238
81.24	26.996	24.9537	27.1002	25.3076	5.57184	5.46213	5.32678	5.10242	4.54114	4.42754
81.34	27.0132	24.981	27.1221	25.3351	5.56915	5.46859	5.34277	5.10847	4.54272	4.4327
81.44	27.0297	25.0083	27.1603	25.3626	5.58087	5.47505	5.33691	5.11452	4.55444	4.43786
81.54	27.057	25.0355	27.1877	25.3901	5.58087	5.48151	5.34473	5.12057	4.5564	4.44303
81.64	27.0777	25.0627	27.2119	25.4176	5.59576	5.48797	5.34705	5.12662	4.5658	4.44819
81.74	27.1132	25.09	27.2291	25.4451	5.58282	5.49443	5.3584	5.13267	4.57593	4.45335
81.84	27.1422	25.1172	27.2471	25.4726	5.60394	5.50089	5.36151	5.13871	4.58844	4.45851
81.94	27.1734	25.1444	27.2783	25.5001	5.61407	5.50735	5.37402	5.14476	4.59546	4.46366
82.04	27.2094	25.1716	27.3283	25.5275	5.60931	5.51381	5.3764	5.15081	4.60284	4.46882
82.14	27.2398	25.1988	27.3525	25.555	5.61761	5.52026	5.38495	5.15685	4.60992	4.47398
82.24	27.2875	25.226	27.383	25.5824	5.62701	5.52672	5.37634	5.1629	4.62244	4.47914
82.34	27.3171	25.2532	27.4197	25.6099	5.62775	5.53317	5.39355	5.16894	4.60132	4.48429
82.44	27.3476	25.2803	27.4401	25.6373	5.63629	5.53963	5.38733	5.17498	4.61926	4.48945
82.54	27.3765	25.3075	27.4736	25.6647	5.63751	5.54608	5.3877	5.18103	4.61304	4.4946
82.64	27.4156	25.3347	27.501	25.6922	5.64069	5.55253	5.39001	5.18707	4.63025	4.49976
82.74	27.4437	25.3618	27.5256	25.7196	5.64728	5.55899	5.39941	5.19311	4.63843	4.50491
82.84	27.4589	25.389	27.5592	25.747	5.65973	5.56544	5.40881	5.19915	4.64075	4.51006
82.94	27.4988	25.4161	27.5897	25.7743	5.67072	5.57189	5.4209	5.20519	4.65015	4.51521
83.04	27.5328	25.4432	27.624	25.8017	5.67816	5.57834	5.42792	5.21123	4.65875	4.52037
83.14	27.5578	25.4703	27.6576	25.8291	5.68756	5.58479	5.43103	5.21727	4.67126	4.52552
83.24	27.5844	25.4974	27.6818	25.8565	5.68829	5.59124	5.43652	5.22331	4.66382	4.53066
83.34	27.6156	25.5245	27.7228	25.8838	5.70392	5.59769	5.44824	5.22935	4.68726	4.53581
83.44	27.648	25.5516	27.7744	25.9112	5.71564	5.60414	5.46191	5.23539	4.69507	4.54096
83.54	27.6871	25.5787	27.8057	25.9385	5.7215	5.61059	5.46973	5.24143	4.71655	4.54611
83.64	27.7261	25.6058	27.833	25.9658	5.73907	5.61703	5.49121	5.24746	4.73608	4.55126
83.74	27.7722	25.6329	27.8651	25.9932	5.75629	5.62348	5.4826	5.2535	4.73883	4.5564
83.84	27.8085	25.6599	27.8971	26.0205	5.75543	5.62993	5.48694	5.25954	4.7384	4.56155
83.94	27.8277	25.687	27.917	26.0478	5.75861	5.63637	5.48926	5.26557	4.73218	4.56669
84.04	27.8488	25.714	27.9427	26.0751	5.77032	5.64282	5.49512	5.27161	4.75171	4.57184
84.14	27.8757	25.7411	27.9686	26.1024	5.77814	5.64926	5.48926	5.27764	4.75757	4.57698
84.24	27.8984	25.7681	28.0026	26.1297	5.78827	5.6557	5.51349	5.28367	4.7724	4.58212
84.34	27.932	25.7951	28.0139	26.1569	5.80902	5.66215	5.52167	5.28971	4.77008	4.58727
84.44	27.9605	25.8222	28.04	26.1842	5.81329	5.66859	5.52051	5.29574	4.7771	4.59241
84.54	27.9738	25.8492	28.0697	26.2115	5.81915	5.67503	5.52832	5.30177	4.79272	4.59755
84.64	28.0035	25.8762	28.1025	26.2387	5.82928	5.68147	5.53693	5.3078	4.80365	4.60269
84.74	28.0339	25.9032	28.1248	26.2659	5.83478	5.68791	5.54004	5.31383	4.81226	4.60783
84.84	28.0566	25.9301	28.1569	26.2932	5.84186	5.69435	5.54236	5.31986	4.82751	4.61297
84.94	28.0855	25.9571	28.1904	26.3204	5.8371	5.70079	5.55255	5.32589	4.82709	4.61811
85.04	28.1187	25.9841	28.2178	26.3476	5.84918	5.70723	5.5592	5.33192	4.83606	4.62324
85.14	28.15	26.011	28.2451	26.3748	5.85467	5.71367	5.56818	5.33795	4.8349	4.62838
85.24	28.1769	26.038	28.2689	26.402	5.87152	5.7201	5.59198	5.34398	4.85211	4.63352
85.34	28.2066	26.0649	28.2939	26.4292	5.88092	5.72654	5.58923	5.35	4.86658	4.63865
85.44	28.2273	26.0919	28.3123	26.4564	5.88165	5.73298	5.59473	5.35603	4.85718	4.64379
85.54	28.2535	26.1188	28.335	26.4836	5.89337	5.73941	5.60059	5.36206	4.87671	4.64892
85.64	28.2753	26.1457	28.3639	26.5108	5.89764	5.74584	5.6131	5.36808	4.88959	4.65406
85.74	28.3004	26.1727	28.3818	26.5379	5.9129	5.75228	5.62598	5.37411	4.9021	4.65919
85.84	28.3363	26.1996	28.4045	26.5651	5.92072	5.75871	5.63379	5.38013	4.90991	4.66432
85.94	28.3648	26.2265	28.4404	26.5922	5.93243	5.76514	5.63965	5.38616	4.91772	4.66945
86.04	28.3961	26.2534	28.4717	26.6193	5.94147	5.77158	5.64197	5.39218	4.92712	4.67458
86.14	28.4289	26.2802	28.5111	26.6465	5.94611	5.77801	5.64355	5.3982	4.92554	4.67971
86.24	28.4683	26.3071	28.5479	26.6736	5.95074	5.78444	5.64905	5.40423	4.93567	4.68484
86.34	28.5027	26.334	28.5897	26.7007	5.96796	5.79087	5.65607	5.41025	4.94232	4.68997
86.44	28.5414	26.3608	28.6135	26.7278	5.98322	5.7973	5.66895	5.41627	4.94312	4.6951
86.54	28.5785	26.3877	28.6584	26.7549	5.99884	5.80373	5.65723	5.42229	4.95483	4.70022
86.64	28.6035	26.4145	28.7037	26.782	6.0036	5.81015	5.65485	5.42831	4.95721	4.70535
86.74	28.6262	26.4414	28.7142	26.8091	5.99884	5.81658	5.66504	5.43433	4.96265	4.71048
86.84	28.6558	26.4682	28.7393	26.8361	6.0152	5.82301	5.66663	5.44035	4.96887	4.7156
86.94	28.689	26.495	28.7705	26.8632	6.00824	5.82944	5.67401	5.44637	4.9693	4.72073
87.04	28.7164	26.5218	28.7979	26.8903	6.02228	5.83586	5.68652	5.45239	4.98022	4.72585
87.14	28.7468	26.5486	28.8416	26.9173	6.03009	5.84229	5.68848	5.4584	4.98804	4.73097
87.24	28.7773	26.5754	28.8619	26.9443	6.03949	5.84871	5.67987	5.46442	4.98688	4.7361
87.34	28.8062	26.6022	28.8916	26.9714	6.04376	5.85513	5.69043	5.47044	5.00171	4.74122
87.44	28.8375	26.629	28.9229	26.9984	6.0578	5.86156	5.70294	5.47645	5.00287	4.74634
87.54	28.8726	26.6558	28.9502	27.0254	6.06561	5.86798	5.7088	5.48247	5.01459	4.75146
87.64	28.9039	26.6826	28.9932	27.0524	6.07111	5.8744	5.71582	5.48848	5.01929	4.75658
87.74	28.9312	26.7093	29.0205	27.0794	6.07269	5.88082	5.72479	5.4945	5.01422	4.7617
87.84	28.9535	26.7361	29.051	27.1064	6.07855	5.88724	5.7287	5.50051	5.02789	4.76682
87.94	28.9918	26.7628	29.0811	27.1334	6.08282	5.89366	5.73926	5.50652	5.02319	4.77193
88.04	29.023	26.7896	29.1084	27.1604	6.07892	5.90008	5.73926	5.51253	5.02515	4.77705
88.14	29.0543	26.8163	29.1475	27.1873	6.08905	5.9065	5.74786	5.51855	5.03607	4.78217
88.24	29.0863	26.843	29.1799	27.2143	6.08514	5.91292	5.74982	5.52456	5.03412	4.78728
88.34	29.1054	26.8697	29.1998	27.2412	6.0965	5.91934	5.7627	5.53057	5.04663	4.7924
88.44	29.1422	26.8964	29.2217	27.2682	6.1059	5.92575	5.76581	5.53658	5.04547	4.79751
88.54	29.1675	26.9231	29.2607	27.2951	6.10431	5.93217	5.75879	5.54259	5.05249	4.80263
88.64	29.2097	26.9498	29.285	27.322	6.11298	5.93859	5.76031	5.5486	5.05682	4.80774
88.74	29.2355	26.9765	29.3138	27.3489	6.11993	5.945	5.7666	5.55461	5.05835	4.81285
88.84	29.2593	27.0032	29.3389	27.3759	6.12848	5.95142	5.77991	5.56061	5.06262	4.81796
88.94	29.2972	27.0298	29.3713	27.4028	6.14142	5.95783	5.77441	5.56662	5.06421	4.82307
89.04	29.3085	27.0565	29.3951	27.4296	6.14301	5.96424	5.78925	5.57263	5.07086	4.82818
89.14	29.3453	27.0831	29.417	27.4565	6.14533	5.97065	5.7998	5.57863	5.06616	4.83329
89.24	29.3765	27.1098	29.4482	27.4834	6.14996	5.97707	5.80139	5.58464	5.07629	4.8384
89.34	29.3867	27.1364	29.485	27.5103	6.15863	5.98348	5.81073	5.59064	5.07086	4.84351
89.44	29.4203	27.1631	29.4963	27.5371	6.16412	5.98989	5.80212	5.59665	5.07361	4.84862
89.54	29.4449	27.1897	29.5322	27.564	6.16522	5.9963	5.81232	5.60265	5.07123	4.85372
89.64	29.4808	27.2163	29.5607	27.5908	6.16486	6.00271	5.81934	5.60866	5.08765	4.85883
89.74	29.507	27.2429	29.5834	27.6177	6.18121	6.00912	5.81311	5.61466	5.09387	4.86393
89.84	29.5328	27.2695	29.6084	27.6445	6.18048	6.01552	5.83496	5.62066	5.0896	4.86904
89.94	29.5671	27.2961	29.6346	27.6713	6.20587	6.02193	5.83691	5.62666	5.09741	4.87414
90.04	29.5992	27.3227	29.6572	27.6981	6.21295	6.02834	5.83923	5.63266	5.10681	4.87925
90.14	29.6113	27.3492	29.6705	27.7249	6.21368	6.03474	5.84473	5.63866	5.10132	4.88435
90.24	29.6402	27.3758	29.6924	27.7517	6.21954	6.04115	5.84473	5.64466	5.10132	4.88945
90.34	29.673	27.4024	29.7103	27.7785	6.23358	6.04755	5.86114	5.65066	5.1142	4.89455
90.44	29.6968	27.4289	29.7432	27.8053	6.24408	6.05396	5.86859	5.65666	5.11847	4.89965
90.54	29.7234	27.4555	29.7733	27.8321	6.23871	6.06036	5.87128	5.66266	5.12164	4.90475
90.64	29.7371	27.482	29.783	27.8588	6.24811	6.06676	5.86267	5.66866	5.11658	4.90985
90.74	29.7711	27.5085	29.7978	27.8856	6.23871	6.07317	5.87128	5.67466	5.11383	4.91495
90.84	29.7961	27.535	29.8314	27.9123	6.24103	6.07957	5.88379	5.68065	5.11694	4.92005
90.94	29.8218	27.5616	29.8408	27.9391	6.24884	6.08597	5.87988	5.68665	5.12476	4.92515
91.04	29.8511	27.5881	29.876	27.9658	6.26056	6.09237	5.89551	5.69264	5.13647	4.93024
91.14	29.8761	27.6146	29.9057	27.9925	6.25897	6.09877	5.89435	5.69864	5.13177	4.93534
91.24	29.9019	27.641	29.9189	28.0192	6.26569	6.10517	5.89783	5.70464	5.15173	4.94043
91.34	29.9238	27.6675	29.9479	28.046	6.27032	6.11157	5.89746	5.71063	5.14233	4.94553
91.44	29.9488	27.694	29.9541	28.0727	6.27814	6.11797	5.90918	5.71662	5.13647	4.95062
91.54	29.968	27.7205	29.9838	28.0993	6.28046	6.12436	5.92169	5.72261	5.14545	4.95572
91.64	29.9859	27.7469	30.0088	28.126	6.29254	6.13076	5.91663	5.72861	5.14856	4.96081
91.74	30.0156	27.7734	30.0143	28.1527	6.2879	6.13716	5.92676	5.7346	5.14233	4.9659
91.84	30.0383	27.7998	30.0424	28.1794	6.29376	6.14355	5.93066	5.74059	5.15405	4.97099
91.94	30.0699	27.8263	30.0674	28.206	6.29572	6.14995	5.94238	5.74658	5.16187	4.97608
92.04	30.1058	27.8527	30.0998	28.2327	6.29889	6.15634	5.95447	5.75257	5.16345	4.98117
92.14	30.1202	27.8791	30.1205	28.2593	6.31842	6.16273	5.95447	5.75856	5.16345	4.98626
92.24	30.1547	27.9055	30.1467	28.286	6.31134	6.16913	5.96387	5.76455	5.16187	4.99135
92.34	30.184	27.9319	30.1877	28.3126	6.31915	6.17552	5.97168	5.77054	5.16968	4.99644
92.44	30.2094	27.9583	30.2209	28.3392	6.32928	6.18191	5.97638	5.77652	5.18256	5.00153
92.54	30.2277	27.9847	30.2592	28.3658	6.34686	6.1883	5.99396	5.78251	5.18842	5.00661
92.64	30.2476	28.0111	30.292	28.3924	6.34881	6.19469	5.99396	5.7885	5.20013	5.0117
92.74	30.2773	28.0375	30.3111	28.419	6.36603	6.20108	5.99902	5.79449	5.20874	5.01678
92.84	30.3082	28.0638	30.335	28.4456	6.37775	6.20747	6.00293	5.80047	5.2146	5.02187
92.94	30.3437	28.0902	30.3717	28.4722	6.38007	6.21386	6.01544	5.80646	5.22357	5.02695
93.04	30.3687	28.1166	30.3955	28.4988	6.38788	6.22025	6.0213	5.81244	5.22943	5.03203
93.14	30.3906	28.1429	30.4381	28.5253	6.3891	6.22663	6.02362	5.81842	5.23883	5.03712
93.24	30.4367	28.1692	30.474	28.5519	6.40118	6.23302	6.03809	5.82441	5.2439	5.0422
93.34	30.4672	28.1956	30.5021	28.5784	6.41486	6.23941	6.05957	5.83039	5.25952	5.04728
93.44	30.4898	28.2219	30.54	28.605	6.42499	6.24579	6.07599	5.83637	5.26849	5.05236
93.54	30.5125	28.2482	30.5779	28.6315	6.42389	6.25218	6.06189	5.84235	5.28259	5.05744
93.64	30.5305	28.2745	30.6107	28.658	6.42462	6.25856	6.0752	5.84834	5.27319	5.06252
93.74	30.5632	28.3008	30.6307	28.6845	6.43048	6.26494	6.07129	5.85432	5.28101	5.0676
93.84	30.5937	28.3271	30.6764	28.711	6.44611	6.27133	6.08691	5.8603	5.28491	5.07267
93.94	30.6226	28.3534	30.7002	28.7375	6.4566	6.27771	6.09436	5.86628	5.28528	5.07775
94.04	30.6531	28.3797	30.742	28.764	6.44574	6.28409	6.08807	5.87225	5.27789	5.08283
94.14	30.6789	28.4059	30.7748	28.7905	6.44574	6.29047	6.08807	5.87823	5.28375	5.0879
94.24	30.6929	28.4322	30.8193	28.817	6.45001	6.29685	6.08887	5.88421	5.28101	5.09298
94.34	30.7148	28.4584	30.8483	28.8435	6.45941	6.30323	6.1037	5.89019	5.29352	5.09805
94.44	30.7398	28.4847	30.8662	28.8699	6.46405	6.30961	6.117	5.89616	5.29779	5.10312
94.54	30.7813	28.5109	30.9088	28.8964	6.4754	6.31599	6.12988	5.90214	5.3103	5.1082
94.64	30.791	28.5372	30.9322	28.9228	6.47663	6.32237	6.11658	5.90812	5.3197	5.11327
94.74	30.8023	28.5634	30.9424	28.9493	6.47894	6.32875	6.12128	5.91409	5.3111	5.11834
94.84	30.832	28.5896	30.9772	28.9757	6.48944	6.33512	6.13263	5.92007	5.31537	5.12341
94.94	30.8547	28.6158	30.9935	29.0021	6.50311	6.3415	6.13068	5.92604	5.33099	5.12848
95.04	30.8741	28.642	31.017	29.0285	6.50861	6.34787	6.14355	5.93201	5.32788	5.13355
95.14	30.8976	28.6682	31.0482	29.0549	6.52814	6.35425	6.14941	5.93799	5.33374	5.13862
95.24	30.9273	28.6944	31.0615	29.0813	6.53986	6.36062	6.15723	5.94396	5.33765	5.14369
95.34	30.9433	28.7206	31.0963	29.1077	6.53241	6.367	6.16974	5.94993	5.35052	5.14876
95.44	30.9683	28.7467	31.126	29.1341	6.55707	6.37337	6.16229	5.9559	5.35406	5.15382
95.54	30.9973	28.7729	31.1517	29.1605	6.54962	6.37974	6.1748	5.96187	5.35718	5.15889
95.64	31.0269	28.7991	31.1689	29.1868	6.56683	6.38611	6.17401	5.96784	5.36383	5.16396
95.74	31.0331	28.8252	31.194	29.2132	6.57928	6.39248	6.19122	5.97381	5.35639	5.16902
95.84	31.0527	28.8513	31.2096	29.2395	6.5871	6.39885	6.19513	5.97978	5.36224	5.17408
95.94	31.0863	28.8775	31.2326	29.2659	6.59845	6.40522	6.20215	5.98575	5.37866	5.17915
96.04	31.1008	28.9036	31.2689	29.2922	6.61139	6.41159	6.20056	5.99172	5.37634	5.18421
96.14	31.1351	28.9297	31.2951	29.3185	6.6109	6.41796	6.19788	5.99769	5.37708	5.18927
96.24	31.1542	28.9558	31.3248	29.3449	6.62738	6.42433	6.21503	6.00365	5.39703	5.19433
96.34	31.1773	28.9819	31.335	29.3712	6.63239	6.4307	6.22717	6.00962	5.38684	5.19939
96.44	31.2133	29.008	31.3732	29.3975	6.64142	6.43706	6.22949	6.01558	5.38843	5.20445
96.54	31.2515	29.0341	31.3916	29.4238	6.64923	6.44343	6.24121	6.02155	5.40015	5.20951
96.64	31.2734	29.0602	31.4205	29.4501	6.66644	6.44979	6.24432	6.02751	5.41852	5.21457
96.74	31.2964	29.0863	31.4463	29.4763	6.67072	6.45616	6.24902	6.03348	5.42163	5.21963
96.84	31.3414	29.1123	31.4658	29.5026	6.68243	6.46252	6.25684	6.03944	5.42163	5.22469
96.94	31.3547	29.1384	31.4877	29.5289	6.69025	6.46889	6.26074	6.0454	5.42358	5.22974
97.04	31.391	29.1644	31.5256	29.5551	6.69769	6.47525	6.27557	6.05137	5.43219	5.2348
97.14	31.414	29.1905	31.5436	29.5814	6.7121	6.48161	6.26935	6.05733	5.42865	5.23986
97.24	31.4429	29.2165	31.5615	29.6076	6.71686	6.48797	6.27087	6.06329	5.43494	5.24491
97.34	31.4719	29.2425	31.5931	29.6338	6.71759	6.49433	6.2666	6.06925	5.4314	5.24996
97.44	31.5035	29.2686	31.626	29.6601	6.72931	6.50069	6.27832	6.07521	5.4353	5.25502
97.54	31.541	29.2946	31.651	29.6863	6.74884	6.50705	6.27246	6.08117	5.4314	5.26007
97.64	31.5718	29.3206	31.6768	29.7125	6.74884	6.51341	6.28027	6.08713	5.45093	5.26512
97.74	31.5781	29.3466	31.6998	29.7387	6.74884	6.51977	6.28809	6.09309	5.45093	5.27017
97.84	31.6148	29.3726	31.71	29.7649	6.74884	6.52613	6.2959	6.09904	5.46265	5.27522
97.94	31.6429	29.3985	31.7404	29.7911	6.76752	6.53249	6.29633	6.105	5.46417	5.28027
98.04	31.6812	29.4245	31.7646	29.8172	6.77972	6.53884	6.30487	6.11096	5.46539	5.28532
98.14	31.7039	29.4505	31.8065	29.8434	6.78912	6.5452	6.30408	6.11692	5.46814	5.29037
98.24	31.7227	29.4764	31.8287	29.8696	6.79376	6.55155	6.30762	6.12287	5.48218	5.29542
98.34	31.7593	29.5024	31.8584	29.8957	6.7984	6.55791	6.30335	6.12883	5.48059	5.30047
98.44	31.8015	29.5283	31.8904	29.9219	6.80389	6.56426	6.32599	6.13478	5.48138	5.30551
98.54	31.8378	29.5543	31.903	29.948	6.81525	6.57062	6.32715	6.14073	5.4939	5.31056
98.64	31.8594	29.5802	31.9322	29.9741	6.81256	6.57697	6.32361	6.14669	5.48572	5.31561
98.74	31.8691	29.6061	31.9479	30.0002	6.79962	6.58332	6.31934	6.15264	5.48804	5.32065
98.84	31.8863	29.632	31.958	30.0264	6.82074	6.58967	6.33807	6.15859	5.49274	5.32569
98.94	31.9113	29.6579	31.976	30.0525	6.81757	6.59602	6.33966	6.16454	5.50092	5.33074
99.04	31.9488	29.6838	32.0088	30.0786	6.82697	6.60238	6.34668	6.1705	5.50562	5.33578
99.14	31.9706	29.7097	32.026	30.1047	6.83832	6.60872	6.34393	6.17645	5.51617	5.34082
99.24	31.9957	29.7356	32.0479	30.1307	6.83124	6.61507	6.35919	6.1824	5.51654	5.34586
99.34	32.0175	29.7615	32.0807	30.1568	6.83942	6.62142	6.35608	6.18835	5.53528	5.3509
99.44	32.0511	29.7874	32.1017	30.1829	6.8504	6.62777	6.38574	6.1943	5.53882	5.35594
99.54	32.0816	29.8132	32.1299	30.2089	6.85944	6.63412	6.38611	6.20024	5.55212	5.36098
99.64	32.1254	29.8391	32.1584	30.235	6.85785	6.64046	6.39081	6.20619	5.53766	5.36602
99.74	32.1531	29.8649	32.1873	30.261	6.87421	6.64681	6.40411	6.21214	5.56146	5.37106
99.84	32.1832	29.8908	32.2217	30.2871	6.88556	6.65316	6.41113	6.21809	5.57788	5.3761
99.94	32.2164	29.9166	32.2471	30.3131	6.89374	6.6595	6.40997	6.22403	5.57318	5.38113
100.04	32.2414	29.9424	32.2767	30.3391	6.90204	6.66584	6.41266	6.22998	5.59198	5.38617
100.14	32.2664	29.9682	32.2986	30.3651	6.90472	6.67219	6.42792	6.23592	5.59821	5.39121
100.24	32.289	29.994	32.3268	30.3911	6.91168	6.67853	6.4303	6.24187	5.60169	5.39624
100.34	32.3257	30.0198	32.3447	30.4171	6.91949	6.68487	6.44006	6.24781	5.6095	5.40127
100.44	32.3391	30.0456	32.3705	30.4431	6.93439	6.69121	6.4502	6.25376	5.6228	5.40631
100.54	32.3593	30.0714	32.3932	30.4691	6.9422	6.69756	6.46191	6.2597	5.6189	5.41134
100.64	32.3961	30.0972	32.415	30.4951	6.94928	6.70389	6.46033	6.26564	5.6283	5.41637
100.74	32.4187	30.123	32.4373	30.521	6.94098	6.71023	6.45178	6.27158	5.62512	5.4214
100.84	32.4351	30.1487	32.4678	30.547	6.94611	6.71657	6.4541	6.27752	5.62671	5.42643
100.94	32.4625	30.1745	32.4912	30.5729	6.95392	6.72291	6.47168	6.28347	5.64819	5.43146
101.04	32.4863	30.2003	32.528	30.5989	6.96796	6.72925	6.47638	6.28941	5.64935	5.43649
101.14	32.5129	30.226	32.558	30.6248	6.98248	6.73559	6.46814	6.29535	5.65759	5.44152
101.24	32.548	30.2517	32.5873	30.6507	6.98248	6.74192	6.47595	6.30129	5.6615	5.44655
101.34	32.5777	30.2775	32.624	30.6767	6.99139	6.74826	6.48224	6.30722	5.67084	5.45157
101.44	32.6074	30.3032	32.649	30.7026	6.99176	6.7546	6.48889	6.31316	5.68567	5.4566
101.54	32.6394	30.3289	32.6795	30.7285	6.99493	6.76093	6.48926	6.3191	5.68726	5.46163
101.64	32.6793	30.3546	32.7061	30.7544	7.00433	6.76726	6.50409	6.32504	5.69586	5.46665
101.74	32.709	30.3803	32.7252	30.7803	7.00433	6.7736	6.508	6.33097	5.69977	5.47168
101.84	32.7226	30.406	32.7643	30.8061	7.01678	6.77993	6.51935	6.33691	5.70209	5.4767
101.94	32.7632	30.4317	32.7822	30.832	7.03363	6.78626	6.53143	6.34284	5.71539	5.48172
102.04	32.7789	30.4573	32.8076	30.8579	7.04108	6.7926	6.53064	6.34878	5.72009	5.48675
102.14	32.8117	30.483	32.8373	30.8837	7.04095	6.79893	6.52094	6.35471	5.72198	5.49177
102.24	32.8406	30.5087	32.8572	30.9096	7.04413	6.80526	6.53888	6.36065	5.74115	5.49679
102.34	32.8738	30.5343	32.8826	30.9354	7.03717	6.81159	6.53064	6.36658	5.73181	5.50181
102.44	32.8906	30.56	32.8912	30.9613	7.0379	6.81792	6.53418	6.37251	5.74194	5.50683
102.54	32.9211	30.5856	32.9193	30.9871	7.04254	6.82425	6.52795	6.37844	5.75208	5.51185
102.64	32.939	30.6112	32.958	31.0129	7.04181	6.83057	6.53809	6.38438	5.73608	5.51687
102.74	32.9781	30.6369	32.9893	31.0387	7.05084	6.8369	6.54041	6.39031	5.74548	5.52188
102.84	32.9999	30.6625	33.026	31.0645	7.0567	6.84323	6.54431	6.39624	5.75134	5.5269
102.94	33.0246	30.6881	33.0404	31.0903	7.06207	6.84955	6.5592	6.40217	5.75208	5.53192
103.04	33.0562	30.7137	33.0537	31.1161	7.07574	6.85588	6.56311	6.4081	5.77551	5.53693
103.14	33.0781	30.7393	33.0807	31.1419	7.07892	6.8622	6.56934	6.41402	5.76929	5.54195
103.24	33.107	30.7649	33.1025	31.1676	7.09772	6.86853	6.5697	6.41995	5.78455	5.54696
103.34	33.1461	30.7904	33.1416	31.1934	7.10394	6.87485	6.58417	6.42588	5.77789	5.55198
103.44	33.1742	30.816	33.1721	31.2192	7.10822	6.88117	6.59277	6.43181	5.80054	5.55699
103.54	33.2031	30.8416	33.2018	31.2449	7.13007	6.8875	6.60529	6.43773	5.80951	5.562
103.64	33.2398	30.8671	33.2236	31.2706	7.13666	6.89382	6.61273	6.44366	5.82745	5.56702
103.74	33.2672	30.8927	33.2568	31.2964	7.13251	6.90014	6.60602	6.44959	5.82635	5.57203
103.84	33.2922	30.9182	33.2865	31.3221	7.14301	6.90646	6.61932	6.45551	5.83258	5.57704
103.94	33.3168	30.9438	33.3146	31.3478	7.15314	6.91278	6.62793	6.46143	5.84351	5.58205
104.04	33.3492	30.9693	33.3428	31.3735	7.15546	6.9191	6.64435	6.46736	5.85248	5.58706
104.14	33.3757	30.9948	33.3729	31.3992	7.17621	6.92542	6.65643	6.47328	5.86774	5.59206
104.24	33.4011	31.0203	33.3943	31.4249	7.17731	6.93173	6.66858	6.4792	5.86145	5.59707
104.34	33.4316	31.0458	33.4186	31.4506	7.18048	6.93805	6.66895	6.48513	5.85718	5.60208
104.44	33.466	31.0713	33.4545	31.4763	7.18634	6.94437	6.7002	6.49105	5.86694	5.60709
104.54	33.4918	31.0968	33.4834	31.502	7.19537	6.95069	6.6947	6.49697	5.88025	5.61209
104.64	33.5183	31.1223	33.5233	31.5276	7.2016	6.957	6.70721	6.50289	5.88727	5.6171
104.74	33.5535	31.1478	33.5565	31.5533	7.20465	6.96332	6.71545	6.50881	5.90051	5.6221
104.84	33.5742	31.1732	33.5904	31.5789	7.21405	6.96963	6.72247	6.51473	5.90131	5.6271
104.94	33.605	31.1987	33.6025	31.6046	7.22699	6.97594	6.72675	6.52065	5.9068	5.63211
105.04	33.6441	31.2242	33.6475	31.6302	7.22894	6.98226	6.7326	6.52657	5.9068	5.63711
105.14	33.6574	31.2496	33.683	31.6558	7.23554	6.98857	6.7381	6.53248	5.91693	5.64211
105.24	33.6808	31.275	33.7103	31.6814	7.24921	6.99488	6.75568	6.5384	5.92865	5.64711
105.34	33.6972	31.3005	33.733	31.707	7.24884	7.00119	6.7666	6.54432	5.92554	5.65211
105.44	33.732	31.3259	33.7451	31.7327	7.25787	7.0075	6.75525	6.55023	5.92517	5.65711
105.54	33.7605	31.3513	33.7752	31.7582	7.25079	7.01381	6.77246	6.55615	5.92163	5.66211
105.64	33.7847	31.3767	33.8018	31.7838	7.25665	7.02012	6.78418	6.56206	5.92944	5.66711
105.74	33.8098	31.4021	33.8197	31.8094	7.25861	7.02643	6.7959	6.56798	5.94116	5.67211
105.84	33.8355	31.4275	33.8525	31.835	7.26715	7.03274	6.79163	6.57389	5.94739	5.67711
105.94	33.8605	31.4529	33.8764	31.8605	7.27032	7.03905	6.80957	6.5798	5.93921	5.6821
106.04	33.8965	31.4783	33.897	31.8861	7.284	7.04535	6.81543	6.58572	5.95874	5.6871
106.14	33.9273	31.5037	33.9385	31.9116	7.28949	7.05166	6.82245	6.59163	5.95367	5.69209
106.24	33.9722	31.529	33.9736	31.9372	7.29181	7.05796	6.8291	6.59754	5.95679	5.69709
106.34	33.9871	31.5544	34.0115	31.9627	7.28485	7.06427	6.83063	6.60345	5.96698	5.70208
106.44	34.0222	31.5797	34.0389	31.9882	7.28204	7.07057	6.84863	6.60936	5.95679	5.70707
106.54	34.0441	31.6051	34.0795	32.0138	7.29608	7.07688	6.85333	6.61527	5.9599	5.71207
106.64	34.0785	31.6304	34.1017	32.0393	7.31048	7.08318	6.8725	6.62118	5.97589	5.71706
106.74	34.0839	31.6557	34.1315	32.0648	7.3172	7.08948	6.87793	6.62709	5.98218	5.72205
106.84	34.116	31.6811	34.1404	32.0903	7.31415	7.09579	6.87946	6.633	5.99237	5.72704
106.94	34.134	31.7064	34.1654	32.1158	7.3172	7.10209	6.87793	6.63891	5.98608	5.73203
107.04	34.1714	31.7317	34.1787	32.1412	7.32574	7.10839	6.89124	6.64482	6.00598	5.73702
107.14	34.1941	31.757	34.2166	32.1667	7.32696	7.11469	6.89941	6.65072	6.00757	5.74201
107.24	34.2273	31.7823	34.2498	32.1922	7.33014	7.12099	6.89783	6.65663	6.01697	5.747
107.34	34.2394	31.8076	34.2631	32.2176	7.33319	7.12729	6.90021	6.66253	6.01654	5.75198
107.44	34.2722	31.8328	34.2889	32.2431	7.34454	7.13358	6.89551	6.66844	6.02319	5.75697
107.54	34.298	31.8581	34.3041	32.2685	7.35309	7.13988	6.89514	6.67434	6.02161	5.76196
107.64	34.314	31.8834	34.3408	32.2939	7.35431	7.14618	6.90137	6.68025	6.02319	5.76694
107.74	34.3391	31.9086	34.3783	32.3194	7.35394	7.15247	6.9162	6.68615	6.02789	5.77192
107.84	34.3687	31.9339	34.3955	32.3448	7.36371	7.15877	6.92987	6.69205	6.02399	5.77691
107.94	34.4008	31.9591	34.4279	32.3702	7.37384	7.16507	6.93066	6.69796	6.03882	5.78189
108.04	34.4238	31.9844	34.4615	32.3956	7.37311	7.17136	6.94275	6.70386	6.03845	5.78688
108.14	34.4605	32.0096	34.4854	32.421	7.38129	7.17765	6.94159	6.70976	6.05133	5.79186
108.24	34.4738	32.0348	34.5072	32.4464	7.39056	7.18395	6.96039	6.71566	6.06183	5.79684
108.34	34.4988	32.06	34.5389	32.4718	7.39178	7.19024	6.97638	6.72156	6.06342	5.80182
108.44	34.516	32.0852	34.5646	32.4971	7.4024	7.19653	6.97205	6.72746	6.07751	5.8068
108.54	34.5425	32.1104	34.5889	32.5225	7.40314	7.20282	6.96777	6.73336	6.07007	5.81178
108.64	34.5675	32.1356	34.6186	32.5479	7.4035	7.20911	6.97833	6.73926	6.08099	5.81676
108.74	34.6097	32.1608	34.633	32.5732	7.4129	7.2154	6.97754	6.74516	6.08569	5.82173
108.84	34.6269	32.186	34.6705	32.5985	7.41998	7.22169	6.98767	6.75105	6.09705	5.82671
108.94	34.6574	32.2111	34.6791	32.6239	7.42657	7.22798	6.99902	6.75695	6.10718	5.83169
109.04	34.6871	32.2363	34.708	32.6492	7.4328	7.23427	6.992	6.76285	6.10638	5.83666
109.14	34.7136	32.2614	34.7401	32.6745	7.42462	7.24056	6.99316	6.76874	6.10327	5.84164
109.24	34.7336	32.2866	34.7709	32.6998	7.43048	7.24684	7.00488	6.77464	6.11108	5.84661
109.34	34.7644	32.3117	34.7889	32.7251	7.44684	7.25313	7.00647	6.78053	6.1095	5.85159
109.44	34.7883	32.3369	34.8217	32.7504	7.43988	7.25942	7.0119	6.78643	6.11969	5.85656
109.54	34.8004	32.362	34.8467	32.7757	7.44806	7.2657	7.01074	6.79232	6.1228	5.86153
109.64	34.8323	32.3871	34.8655	32.801	7.45282	7.27199	7.02399	6.79821	6.133	5.86651
109.74	34.8707	32.4122	34.9014	32.8263	7.45978	7.27827	7.01855	6.80411	6.13452	5.87148
109.84	34.9019	32.4373	34.9365	32.8515	7.46442	7.28455	7.03186	6.81	6.14465	5.87645
109.94	34.9254	32.4624	34.9561	32.8768	7.46564	7.29084	7.03027	6.81589	6.14624	5.88142
110.04	34.9398	32.4875	34.9728	32.9021	7.46722	7.29712	7.0451	6.82178	6.15875	5.88639
110.14	34.9824	32.5126	35.0065	32.9273	7.4809	7.3034	7.06073	6.82767	6.17242	5.89136
110.24	34.9996	32.5376	35.0166	32.9525	7.47028	7.30968	7.0592	6.83356	6.16614	5.89632
110.34	35.0148	32.5627	35.0482	32.9778	7.47577	7.31596	7.07403	6.83945	6.16498	5.90129
110.44	35.0601	32.5878	35.0771	33.003	7.48798	7.32224	7.07672	6.84534	6.16815	5.90626
110.54	35.0781	32.6128	35.1217	33.0282	7.49493	7.32852	7.08301	6.85123	6.17358	5.91122
110.64	35.1144	32.6379	35.1302	33.0534	7.51093	7.3348	7.09943	6.85711	6.18256	5.91619
110.74	35.1265	32.6629	35.1631	33.0786	7.5152	7.34108	7.09436	6.863	6.17981	5.92115
110.84	35.1531	32.6879	35.1932	33.1038	7.53241	7.34735	7.10529	6.86889	6.18646	5.92612
110.94	35.1832	32.713	35.208	33.129	7.54926	7.35363	7.12128	6.87477	6.1861	5.93108
111.04	35.2097	32.738	35.2225	33.1541	7.56097	7.35991	7.12518	6.88066	6.19586	5.93604
111.14	35.2355	32.763	35.2435	33.1793	7.56207	7.36618	7.12366	6.88654	6.20715	5.94101
111.24	35.239	32.788	35.2674	33.2045	7.57233	7.37246	7.14001	6.89243	6.20837	5.94597
111.34	35.28	32.813	35.2908	33.2296	7.58478	7.37873	7.14941	6.89831	6.22241	5.95093
111.44	35.2925	32.838	35.3135	33.2548	7.59027	7.385	7.15253	6.90419	6.22125	5.95589
111.54	35.3277	32.863	35.3271	33.2799	7.59686	7.39128	7.15802	6.91008	6.22943	5.96085
111.64	35.3261	32.8879	35.3561	33.305	7.60321	7.39755	7.15289	6.91596	6.2326	5.96581
111.74	35.3535	32.9129	35.3697	33.3302	7.60272	7.40382	7.16779	6.92184	6.23529	5.97076
111.84	35.3847	32.9378	35.3795	33.3553	7.62067	7.41009	7.17053	6.92772	6.2345	5.97572
111.94	35.4086	32.9628	35.3928	33.3804	7.62421	7.41636	7.19318	6.9336	6.24115	5.98068
112.04	35.4277	32.9877	35.4264	33.4055	7.64142	7.42263	7.20605	6.93948	6.25366	5.98563
112.14	35.4504	33.0127	35.4349	33.4306	7.63092	7.4289	7.20837	6.94536	6.24548	5.99059
112.24	35.4609	33.0376	35.4401	33.4557	7.64728	7.43517	7.21777	6.95124	6.24976	5.99554
112.34	35.4828	33.0625	35.4631	33.4807	7.64923	7.44144	7.23144	6.95712	6.25757	6.0005
112.44	35.5277	33.0874	35.4924	33.5058	7.66718	7.4477	7.23615	6.963	6.25873	6.00545
112.54	35.5469	33.1123	35.5084	33.5309	7.66486	7.45397	7.24121	6.96887	6.26343	6.0104
112.64	35.5632	33.1372	35.535	33.5559	7.67267	7.46024	7.23535	6.97475	6.26343	6.01536
112.74	35.5937	33.1621	35.5533	33.581	7.68512	7.4665	7.25256	6.98063	6.27161	6.02031
112.84	35.6187	33.187	35.5732	33.606	7.69928	7.47277	7.2533	6.9865	6.28064	6.02526
112.94	35.6519	33.2119	35.6084	33.631	7.71173	7.47903	7.25098	6.99238	6.27124	6.03021
113.04	35.6801	33.2368	35.6389	33.6561	7.71332	7.4853	7.26581	6.99825	6.27985	6.03516
113.14	35.7144	33.2616	35.6631	33.6811	7.7309	7.49156	7.26971	7.00413	6.29156	6.04011
113.24	35.7245	33.2865	35.6803	33.7061	7.74493	7.49782	7.27246	7.01	6.29468	6.04505
113.34	35.7312	33.3113	35.7127	33.7311	7.73907	7.50408	7.27246	7.01587	6.3064	6.05
113.44	35.7574	33.3362	35.7412	33.7561	7.76007	7.51034	7.28345	7.02174	6.30713	6.05495
113.54	35.7863	33.361	35.7806	33.7811	7.76251	7.5166	7.29199	7.02762	6.31421	6.05989
113.64	35.8171	33.3858	35.7986	33.8061	7.78363	7.52286	7.30096	7.03349	6.315	6.06484
113.74	35.8445	33.4107	35.8318	33.831	7.7774	7.52912	7.29626	7.03936	6.32166	6.06978
113.84	35.866	33.4355	35.8651	33.856	7.78436	7.53538	7.29864	7.04523	6.31342	6.07473
113.94	35.8976	33.4603	35.8861	33.881	7.79181	7.54164	7.31152	7.0511	6.32202	6.07967
114.04	35.932	33.4851	35.924	33.9059	7.78595	7.5479	7.31934	7.05697	6.33374	6.08462
114.14	35.9363	33.5099	35.9608	33.9308	7.79926	7.55415	7.32831	7.06284	6.34625	6.08956
114.24	35.9664	33.5347	35.9912	33.9558	7.7973	7.56041	7.34393	7.0687	6.35797	6.0945
114.34	35.9789	33.5594	36.0217	33.9807	7.81451	7.56667	7.34314	7.07457	6.35876	6.09944
114.44	35.9976	33.5842	36.0459	34.0056	7.81207	7.57292	7.35608	7.08044	6.3595	6.10438
114.54	36.0351	33.609	36.0729	34.0305	7.83868	7.57918	7.36621	7.0863	6.3689	6.10932
114.64	36.066	33.6337	36.1025	34.0554	7.84491	7.58543	7.34943	7.09217	6.37787	6.11426
114.74	36.1058	33.6585	36.1428	34.0803	7.84296	7.59168	7.35529	7.09804	6.3681	6.1192
114.84	36.1207	33.6832	36.1787	34.1052	7.85822	7.59793	7.35645	7.1039	6.37671	6.12413
114.94	36.1566	33.708	36.2131	34.1301	7.86603	7.60419	7.36426	7.10976	6.38843	6.12907
115.04	36.162	33.7327	36.235	34.155	7.86993	7.61044	7.37207	7.11563	6.39233	6.13401
115.14	36.1918	33.7574	36.2639	34.1798	7.87897	7.61669	7.36462	7.12149	6.40564	6.13894
115.24	36.2066	33.7821	36.292	34.2047	7.88434	7.62294	7.39124	7.12735	6.39856	6.14388
115.34	36.241	33.8068	36.324	34.2296	7.89618	7.62919	7.39508	7.13321	6.40839	6.14881
115.44	36.2519	33.8315	36.3522	34.2544	7.88788	7.63544	7.40607	7.13908	6.40717	6.15375
115.54	36.2808	33.8562	36.3682	34.2792	7.89996	7.64169	7.40881	7.14494	6.41614	6.15868
115.64	36.3105	33.8809	36.3951	34.3041	7.90704	7.64793	7.41504	7.1508	6.40991	6.16361
115.74	36.3375	33.9056	36.4209	34.3289	7.91095	7.65418	7.42676	7.15666	6.42358	6.16854
115.84	36.3535	33.9303	36.4557	34.3537	7.92426	7.66043	7.43182	7.16252	6.42438	6.17347
115.94	36.3703	33.9549	36.4584	34.3785	7.93011	7.66667	7.44745	7.16837	6.44196	6.17841
116.04	36.4008	33.9796	36.5002	34.4033	7.94098	7.67292	7.44788	7.17423	6.4552	6.18334
116.14	36.4238	34.0042	36.5358	34.4281	7.94647	7.67916	7.4588	7.18009	6.44818	6.18826
116.24	36.4527	34.0289	36.5537	34.4529	7.96173	7.68541	7.47168	7.18595	6.46851	6.19319
116.34	36.4691	34.0535	36.5783	34.4777	7.96649	7.69165	7.46539	7.1918	6.46698	6.19812
116.44	36.4824	34.0781	36.6002	34.5024	7.966	7.69789	7.48029	7.19766	6.46771	6.20305
116.54	36.5136	34.1028	36.6276	34.5272	7.98004	7.70414	7.4635	7.20352	6.47864	6.20797
116.64	36.5383	34.1274	36.6537	34.552	7.97308	7.71038	7.47675	7.20937	6.47321	6.2129
116.74	36.5679	34.152	36.6865	34.5767	7.97736	7.71662	7.4834	7.21523	6.47632	6.21782
116.84	36.6023	34.1766	36.7166	34.6015	7.98676	7.72286	7.49823	7.22108	6.48492	6.22275
116.94	36.6097	34.2012	36.7385	34.6262	7.99847	7.7291	7.50604	7.22693	6.50055	6.22767
117.04	36.6449	34.2258	36.7619	34.6509	8.00397	7.73534	7.49353	7.23278	6.5033	6.2326
117.14	36.6636	34.2503	36.7979	34.6756	7.99603	7.74157	7.50726	7.23864	6.49933	6.23752
117.24	36.6886	34.2749	36.8159	34.7003	8.00665	7.74781	7.50879	7.24449	6.50562	6.24244
117.34	36.7261	34.2995	36.8408	34.725	8.01605	7.75405	7.51776	7.25034	6.51813	6.24736
117.44	36.7453	34.324	36.8842	34.7497	8.02618	7.76029	7.53809	7.25619	6.53687	6.25228
117.54	36.7703	34.3486	36.8904	34.7744	8.03082	7.76652	7.53577	7.26204	6.53528	6.2572
117.64	36.8082	34.3731	36.917	34.7991	8.034	7.77276	7.54004	7.26789	6.53687	6.26212
117.74	36.8265	34.3976	36.9494	34.8238	8.03046	7.77899	7.56427	7.27374	6.5517	6.26704
117.84	36.8675	34.4222	36.9924	34.8485	8.03876	7.78523	7.565	7.27959	6.55682	6.27196
117.94	36.898	34.4467	37.0205	34.8731	8.03986	7.79146	7.5791	7.28543	6.54663	6.27688
118.04	36.9199	34.4712	37.0455	34.8978	8.04608	7.79769	7.5799	7.29128	6.56537	6.28179
118.14	36.9386	34.4957	37.0659	34.9224	8.04804	7.80392	7.59552	7.29713	6.57513	6.28671
118.24	36.9621	34.5202	37.0892	34.947	8.06097	7.81016	7.61151	7.30298	6.58649	6.29162
118.34	36.9761	34.5447	37.1104	34.9717	8.06683	7.81639	7.61932	7.30882	6.58844	6.29654
118.44	37.0105	34.5692	37.1404	34.9963	8.0777	7.82262	7.61584	7.31467	6.58411	6.30145
118.54	37.0273	34.5937	37.1548	35.0209	8.08441	7.82885	7.62128	7.32051	6.59039	6.30637
118.64	37.0582	34.6181	37.1729	35.0455	8.091	7.83508	7.63263	7.32636	6.59467	6.31128
118.74	37.0894	34.6426	37.1924	35.0701	8.11334	7.84131	7.6322	7.3322	6.60486	6.31619
118.84	37.1074	34.6671	37.2155	35.0947	8.10858	7.84753	7.63068	7.33804	6.60248	6.3211
118.94	37.1363	34.6915	37.2197	35.1193	8.11957	7.85376	7.63885	7.34388	6.58844	6.32601
119.04	37.15	34.716	37.2393	35.1439	8.12152	7.85999	7.64667	7.34973	6.60992	6.33092
119.14	37.175	34.7404	37.2689	35.1684	8.13202	7.86621	7.64825	7.35557	6.60638	6.33583
119.24	37.1796	34.7648	37.2799	35.193	8.13629	7.87244	7.64319	7.36141	6.60169	6.34074
119.34	37.2039	34.7893	37.3026	35.2176	8.1391	7.87866	7.66424	7.36725	6.60992	6.34565
119.44	37.2183	34.8137	37.3174	35.2421	8.15155	7.88489	7.6756	7.37309	6.6142	6.35056
119.54	37.2433	34.8381	37.347	35.2667	8.16681	7.89111	7.68066	7.37893	6.63843	6.35546
119.64	37.257	34.8625	37.3666	35.2912	8.16962	7.89734	7.6861	7.38477	6.64471	6.36037
119.74	37.2746	34.8869	37.4017	35.3157	8.17108	7.90356	7.68341	7.3906	6.64154	6.36527
119.84	37.3043	34.9113	37.4229	35.3402	8.18121	7.90978	7.6803	7.39644	6.65051	6.37018
119.94	37.3316	34.9356	37.4424	35.3648	8.18365	7.916	7.68103	7.40228	6.64978	6.37508
120.04	37.3582	34.96	37.4725	35.3893	8.18671	7.92222	7.69904	7.40811	6.6474	6.37999
120.14	37.3835	34.9844	37.4803	35.4138	8.2005	7.92844	7.69702	7.41395	6.66699	6.38489
120.24	37.4004	35.0087	37.4947	35.4382	8.20856	7.93466	7.69788	7.41979	6.66223	6.38979
120.34	37.4101	35.0331	37.5182	35.4627	8.20624	7.94088	7.70294	7.42562	6.66302	6.39469
120.44	37.439	35.0574	37.54	35.4872	8.21954	7.9471	7.71191	7.43146	6.67163	6.39959
120.54	37.4601	35.0818	37.558	35.5117	8.22894	7.95332	7.72089	7.43729	6.66656	6.4045
120.64	37.4859	35.1061	37.5732	35.5361	8.22577	7.95953	7.73029	7.44312	6.67474	6.40939
120.74	37.5109	35.1304	37.603	35.5606	8.24103	7.96575	7.73926	7.44896	6.6814	6.41429
120.84	37.5484	35.1547	37.624	35.585	8.24725	7.97197	7.74786	7.45479	6.68646	6.41919
120.94	37.5605	35.1791	37.649	35.6095	8.25433	7.97818	7.74823	7.46062	6.69196	6.42409
121.04	37.5972	35.2034	37.6846	35.6339	8.27069	7.9844	7.75958	7.46645	6.69623	6.42899
121.14	37.6152	35.2276	37.7115	35.6583	8.27618	7.99061	7.78027	7.47228	6.72046	6.43388
121.24	37.648	35.2519	37.7334	35.6827	8.2934	7.99682	7.77557	7.47811	6.72125	6.43878
121.34	37.6824	35.2762	37.7596	35.7071	8.29572	8.00304	7.78809	7.48394	6.72827	6.44367
121.44	37.698	35.3005	37.7811	35.7315	8.30121	8.00925	7.79901	7.48977	6.72516	6.44857
121.54	37.7238	35.3248	37.8138	35.7559	8.31366	8.01546	7.8006	7.4956	6.72943	6.45346
121.64	37.7535	35.349	37.8311	35.7803	8.31329	8.02167	7.7998	7.50143	6.73804	6.45836
121.74	37.78	35.3733	37.8533	35.8047	8.31879	8.02788	7.80292	7.50725	6.74469	6.46325
121.84	37.8191	35.3975	37.8865	35.8291	8.33124	8.03409	7.81817	7.51308	6.75287	6.46814
121.94	37.8414	35.4218	37.8955	35.8534	8.3465	8.0403	7.81934	7.5189	6.75952	6.47303
122.04	37.8773	35.446	37.9279	35.8778	8.34845	8.04651	7.82324	7.52473	6.76733	6.47792
122.14	37.9035	35.4702	37.9545	35.9022	8.35309	8.05272	7.82874	7.53056	6.76575	6.48281
122.24	37.9152	35.4944	37.9662	35.9265	8.36957	8.05892	7.83807	7.53638	6.76617	6.4877
122.34	37.9406	35.5186	37.9857	35.9508	8.3797	8.06513	7.83496	7.5422	6.77319	6.49259
122.44	37.9527	35.5429	38.0107	35.9752	8.38165	8.07134	7.84082	7.54803	6.78491	6.49748
122.54	37.9965	35.567	38.0392	35.9995	8.39032	8.07754	7.84625	7.55385	6.78339	6.50236
122.64	38.0195	35.5912	38.0846	36.0238	8.39496	8.08375	7.85565	7.55967	6.77985	6.50725
122.74	38.0394	35.6154	38.1018	36.0481	8.40192	8.08995	7.85803	7.5655	6.79309	6.51214
122.84	38.0738	35.6396	38.1299	36.0724	8.40155	8.09615	7.86896	7.57132	6.79584	6.51702
122.94	38.0933	35.6638	38.1553	36.0967	8.41681	8.10236	7.88184	7.57714	6.80835	6.52191
123.04	38.1183	35.6879	38.1674	36.121	8.41217	8.10856	7.87439	7.58296	6.80603	6.52679
123.14	38.1566	35.7121	38.1955	36.1453	8.41791	8.11476	7.88226	7.58878	6.80792	6.53167
123.24	38.1843	35.7362	38.242	36.1695	8.41681	8.12096	7.89355	7.5946	6.80835	6.53656
123.34	38.1965	35.7604	38.2592	36.1938	8.42426	8.12716	7.89472	7.60041	6.82086	6.54144
123.44	38.2281	35.7845	38.2842	36.2181	8.43671	8.13336	7.90607	7.60623	6.83295	6.54632
123.54	38.2441	35.8086	38.3073	36.2423	8.45038	8.13956	7.91974	7.61205	6.84467	6.5512
123.64	38.2644	35.8328	38.326	36.2665	8.461	8.14576	7.92322	7.61787	6.85486	6.55608
123.74	38.2785	35.8569	38.3646	36.2908	8.46173	8.15196	7.92285	7.62369	6.85327	6.56096
123.84	38.2949	35.881	38.3795	36.315	8.46295	8.15816	7.9447	7.6295	6.86267	6.56584
123.94	38.3183	35.9051	38.399	36.3392	8.47614	8.16435	7.94788	7.63532	6.87317	6.57072
124.04	38.341	35.9292	38.4232	36.3634	8.47699	8.17055	7.94745	7.64113	6.8736	6.57559
124.14	38.3668	35.9532	38.4482	36.3876	8.47931	8.17674	7.9541	7.64695	6.87671	6.58047
124.24	38.3945	35.9773	38.4772	36.4118	8.49103	8.18294	7.96582	7.65276	6.88843	6.58535
124.34	38.4058	36.0014	38.4893	36.436	8.49567	8.18914	7.96155	7.65857	6.88098	6.59022
124.44	38.4191	36.0255	38.5189	36.4602	8.49261	8.19533	7.97479	7.66438	6.88336	6.5951
124.54	38.4535	36.0495	38.5529	36.4844	8.5152	8.20152	7.98694	7.6702	6.90637	6.59997
124.64	38.4761	36.0736	38.5771	36.5086	8.52545	8.20771	7.99158	7.67601	6.90759	6.60485
124.74	38.4941	36.0976	38.5885	36.5327	8.51837	8.21391	7.98535	7.68182	6.90601	6.60972
124.84	38.5113	36.1217	38.6064	36.5569	8.51569	8.2201	7.98376	7.68763	6.91541	6.61459
124.94	38.5488	36.1457	38.6255	36.581	8.52264	8.22629	7.99786	7.69344	6.90717	6.61946
125.04	38.5663	36.1697	38.6354	36.6052	8.52814	8.23248	7.99902	7.69925	6.91968	6.62433
125.14	38.5972	36.1937	38.6631	36.6293	8.53986	8.23867	8.01074	7.70506	6.92749	6.6292
125.24	38.6254	36.2177	38.6877	36.6534	8.54767	8.24486	8.00879	7.71087	6.93921	6.63407
125.34	38.6573	36.2417	38.728	36.6775	8.55548	8.25105	8.00879	7.71667	6.94116	6.63894
125.44	38.6718	36.2657	38.7506	36.7016	8.5578	8.25723	8.02521	7.72248	6.95404	6.64381
125.54	38.6906	36.2897	38.7748	36.7257	8.57037	8.26342	8.02087	7.72829	6.96423	6.64868
125.64	38.7308	36.3137	38.8088	36.7498	8.5672	8.26961	8.03223	7.7341	6.95679	6.65355
125.74	38.7527	36.3377	38.826	36.7739	8.58478	8.27579	8.04199	7.7399	6.95874	6.65841
125.84	38.7668	36.3616	38.851	36.798	8.59259	8.28198	8.04785	7.74571	6.96655	6.66328
125.94	38.7902	36.3856	38.8823	36.8221	8.59686	8.28816	8.04865	7.75151	6.96771	6.66814
126.04	38.8199	36.4096	38.8955	36.8461	8.59723	8.29435	8.0553	7.75731	6.97864	6.67301
126.14	38.8457	36.4335	38.9205	36.8702	8.60431	8.30053	8.06152	7.76312	6.97241	6.67787
126.24	38.8593	36.4574	38.9557	36.8943	8.61493	8.30671	8.06696	7.76892	6.9826	6.68273
126.34	38.8867	36.4814	38.9615	36.9183	8.61957	8.3129	8.07635	7.77472	6.97711	6.6876
126.44	38.9148	36.5053	38.992	36.9424	8.62421	8.31908	8.09357	7.78053	6.97748	6.69246
126.54	38.9257	36.5292	39.024	36.9664	8.62189	8.32526	8.11426	7.78633	6.9939	6.69732
126.64	38.9507	36.5531	39.0361	36.9904	8.63043	8.33144	8.10803	7.79213	7.00403	6.70218
126.74	38.9488	36.577	39.0518	37.0144	8.63202	8.33762	8.11896	7.79793	6.99896	6.70704
126.84	38.991	36.6009	39.0682	37.0384	8.64496	8.3438	8.13495	7.80373	7.01031	6.7119
126.94	39.0097	36.6248	39.1002	37.0624	8.65741	8.34998	8.1463	7.80953	7.0224	6.71676
127.04	39.0371	36.6487	39.1099	37.0864	8.66803	8.35616	8.14587	7.81533	7.02087	6.72162
127.14	39.0632	36.6726	39.1385	37.1104	8.66327	8.36233	8.15997	7.82112	7.02435	6.72648
127.24	39.0793	36.6965	39.1595	37.1344	8.67426	8.36851	8.16815	7.82692	7.02984	6.73133
127.34	39.1129	36.7203	39.1963	37.1584	8.69025	8.37469	8.18066	7.83272	7.04077	6.73619
127.44	39.1339	36.7442	39.2221	37.1823	8.69025	8.38086	8.18066	7.83851	7.05249	6.74104
127.54	39.1628	36.768	39.2557	37.2063	8.69806	8.38704	8.18457	7.84431	7.05444	6.7459
127.64	39.1777	36.7919	39.2838	37.2302	8.70746	8.39321	8.18573	7.85011	7.065	6.75075
127.74	39.2012	36.8157	39.3052	37.2542	8.71014	8.39939	8.18927	7.8559	7.05951	6.75561
127.84	39.2226	36.8395	39.3092	37.2781	8.71954	8.40556	8.20606	7.8617	7.06812	6.76046
127.94	39.2336	36.8634	39.3334	37.3021	8.72345	8.41173	8.20605	7.86749	7.07593	6.76531
128.04	39.2652	36.8872	39.3467	37.326	8.72662	8.4179	8.20056	7.87328	7.07361	6.77016
128.14	39.287	36.911	39.3756	37.3499	8.73358	8.42407	8.2088	7.87908	7.07709	6.77501
128.24	39.3168	36.9348	39.3928	37.3738	8.74725	8.43025	8.22247	7.88487	7.07904	6.77986
128.34	39.3508	36.9586	39.4232	37.3977	8.75934	8.43642	8.22327	7.89066	7.08997	6.78471
128.44	39.3679	36.9824	39.4471	37.4216	8.7641	8.44259	8.22479	7.89645	7.08453	6.78956
128.54	39.3879	37.0061	39.4681	37.4455	8.76764	8.44875	8.224	7.90224	7.08728	6.79441
128.64	39.4167	37.0299	39.4901	37.4694	8.7641	8.45492	8.23065	7.90803	7.07867	6.79926
128.74	39.4316	37.0537	39.5221	37.4933	8.77814	8.46109	8.23145	7.91382	7.08374	6.80411
128.84	39.4503	37.0774	39.5248	37.5171	8.78046	8.46726	8.24786	7.91961	7.09662	6.80895
128.94	39.468	37.1012	39.5482	37.541	8.79962	8.47342	8.26074	7.9254	7.09937	6.8138
129.04	39.4976	37.125	39.5811	37.5648	8.80231	8.47959	8.26819	7.93119	7.1134	6.81864
129.14	39.5125	37.1487	39.5994	37.5887	8.79694	8.48575	8.25916	7.93697	7.11658	6.82349
129.24	39.5488	37.1724	39.6334	37.6125	8.80157	8.49192	8.26074	7.94276	7.10913	6.82833
129.34	39.5797	37.1961	39.665	37.6363	8.80939	8.49808	8.27441	7.94855	7.1228	6.83317
129.44	39.5929	37.2199	39.6889	37.6602	8.80939	8.50425	8.27441	7.95433	7.1228	6.83802
129.54	39.6195	37.2436	39.7072	37.684	8.81915	8.51041	8.29785	7.96012	7.13257	6.84286
129.64	39.6582	37.2673	39.7545	37.7078	8.82733	8.51657	8.30646	7.9659	7.1474	6.8477
129.74	39.6796	37.291	39.7662	37.7316	8.84723	8.52273	8.30139	7.97169	7.15832	6.85254
129.84	39.6906	37.3147	39.7865	37.7554	8.83673	8.5289	8.31152	7.97747	7.15601	6.85738
129.94	39.7218	37.3384	39.7983	37.7792	8.85162	8.53506	8.31384	7.98325	7.1615	6.86222
130.04	39.7335	37.362	39.8295	37.8029	8.84882	8.54122	8.31427	7.98904	7.15326	6.86706
130.14	39.757	37.3857	39.8529	37.8267	8.85785	8.54737	8.33807	7.99482	7.16461	6.8719
130.24	39.7758	37.4094	39.8674	37.8505	8.86725	8.55353	8.34119	8.0006	7.17126	6.87673
130.34	39.8066	37.433	39.901	37.8743	8.86798	8.55969	8.33887	8.00638	7.16577	6.88157
130.44	39.8254	37.4567	39.9154	37.898	8.87299	8.56585	8.34125	8.01216	7.16534	6.88641
130.54	39.855	37.4803	39.9365	37.9217	8.87152	8.57201	8.34979	8.01794	7.17633	6.89124
130.64	39.8894	37.504	39.9549	37.9455	8.88324	8.57816	8.34003	8.02372	7.1861	6.89608
130.74	39.9109	37.5276	39.9822	37.9692	8.88751	8.58432	8.34668	8.0295	7.18726	6.90091
130.84	39.9445	37.5512	40.0111	37.9929	8.89838	8.59047	8.36468	8.03528	7.19464	6.90574
130.94	39.9531	37.5748	40.0182	38.0167	8.89496	8.59663	8.37128	8.04106	7.19977	6.91058
131.04	39.9726	37.5984	40.0455	38.0404	8.91217	8.60278	8.37439	8.04683	7.22009	6.91541
131.14	40.0093	37.622	40.0557	38.0641	8.91522	8.60893	8.36896	8.05261	7.22162	6.92024
131.24	40.0461	37.6456	40.0873	38.0878	8.92303	8.61509	8.38068	8.05839	7.22748	6.92507
131.34	40.0777	37.6692	40.1201	38.1114	8.93243	8.62124	8.37012	8.06416	7.23999	6.9299
131.44	40.0995	37.6928	40.1451	38.1351	8.93829	8.62739	8.38965	8.06994	7.24976	6.93473
131.54	40.1363	37.7164	40.1611	38.1588	8.95123	8.63354	8.39001	8.07571	7.26306	6.93956
131.64	40.1496	37.7399	40.1791	38.1825	8.9566	8.63969	8.39319	8.08149	7.25208	6.94439
131.74	40.1628	37.7635	40.2088	38.2061	8.94305	8.64584	8.38531	8.08726	7.24628	6.94922
131.84	40.1949	37.7871	40.2178	38.2298	8.95001	8.65199	8.39551	8.09303	7.24976	6.95404
131.94	40.223	37.8106	40.2307	38.2534	8.9527	8.65814	8.38733	8.0988	7.2345	6.95887
132.04	40.2386	37.8342	40.2658	38.2771	8.94501	8.66429	8.38531	8.10458	7.23065	6.9637
132.14	40.2628	37.8577	40.2807	38.3007	8.95978	8.67043	8.38184	8.11035	7.23218	6.96852
132.24	40.2878	37.8812	40.3065	38.3243	8.96674	8.67658	8.39203	8.11612	7.22589	6.97335
132.34	40.3199	37.9047	40.3369	38.3479	8.97662	8.68273	8.39392	8.12189	7.24353	6.97817
132.44	40.3273	37.9283	40.3627	38.3715	8.98126	8.68887	8.39941	8.12766	7.23608	6.98299
132.54	40.3328	37.9518	40.3709	38.3951	8.98199	8.69502	8.401	8.13343	7.24622	6.98782
132.64	40.3707	37.9753	40.3975	38.4187	8.99139	8.70116	8.40607	8.1392	7.24506	6.99264
132.74	40.3855	37.9988	40.4354	38.4423	9.00433	8.7073	8.42206	8.14496	7.26227	6.99746
132.84	40.3976	38.0222	40.4486	38.4659	9.01727	8.71345	8.42438	8.15073	7.258	7.00228
132.94	40.4273	38.0457	40.4795	38.4895	9.02264	8.71959	8.4295	8.1565	7.26068	7.0071
133.04	40.4214	38.0692	40.4951	38.5131	9.03632	8.72573	8.44318	8.16227	7.2724	7.01192
133.14	40.4488	38.0927	40.5049	38.5366	9.04694	8.73187	8.44666	8.16803	7.29626	7.01674
133.24	40.4667	38.1161	40.5221	38.5602	9.04413	8.73801	8.44513	8.1738	7.28021	7.02156
133.34	40.4957	38.1396	40.54	38.5837	9.03595	8.74415	8.4502	8.17956	7.29663	7.02637
133.44	40.5199	38.163	40.5666	38.6073	9.04144	8.75029	8.4455	8.18533	7.28961	7.03119
133.54	40.5433	38.1865	40.5939	38.6308	9.04803	8.75643	8.4549	8.19109	7.29584	7.03601
133.64	40.5675	38.2099	40.6127	38.6543	9.05121	8.76257	8.46893	8.19685	7.30133	7.04082
133.74	40.6019	38.2333	40.6389	38.6778	9.06171	8.76871	8.47638	8.20262	7.31342	7.04564
133.84	40.6223	38.2567	40.6732	38.7013	9.08246	8.77484	8.48456	8.20838	7.31696	7.05045
133.94	40.648	38.2802	40.7002	38.7248	9.09064	8.78098	8.4873	8.21414	7.3103	7.05527
134.04	40.6788	38.3036	40.7123	38.7483	9.09137	8.78712	8.48108	8.2199	7.32043	7.06008
134.14	40.7086	38.327	40.7451	38.7718	9.09381	8.79325	8.47791	8.22566	7.32751	7.06489
134.24	40.7265	38.3503	40.7858	38.7953	9.09332	8.79939	8.4928	8.23142	7.31848	7.0697
134.34	40.7363	38.3737	40.8033	38.8188	9.11053	8.80552	8.49786	8.23718	7.32709	7.07451
134.44	40.7789	38.3971	40.833	38.8423	9.10907	8.81165	8.5025	8.24294	7.33026	7.07932
134.54	40.7968	38.4205	40.8502	38.8657	9.11603	8.81779	8.50293	8.2487	7.33179	7.08413
134.64	40.8304	38.4438	40.8752	38.8892	9.11603	8.82392	8.51074	8.25446	7.33765	7.08894
134.74	40.8508	38.4672	40.9037	38.9126	9.12262	8.83005	8.52795	8.26022	7.34778	7.09375
134.84	40.8757	38.4906	40.9373	38.9361	9.14142	8.83618	8.53223	8.26597	7.36304	7.09856
134.94	40.9148	38.5139	40.951	38.9595	9.13251	8.84231	8.53375	8.27173	7.36542	7.10337
135.04	40.941	38.5372	40.9775	38.9829	9.13715	8.84844	8.54706	8.27748	7.35992	7.10817
135.14	40.966	38.5606	41.0189	39.0063	9.14642	8.85457	8.55414	8.28324	7.37042	7.11298
135.24	40.9957	38.5839	41.0635	39.0297	9.14532	8.8607	8.55957	8.28899	7.37476	7.11778
135.34	41.0167	38.6072	41.0815	39.0532	9.1524	8.86683	8.55017	8.29475	7.37439	7.12259
135.44	41.0347	38.6305	41.1104	39.0766	9.14606	8.87295	8.54749	8.3005	7.37512	7.12739
135.54	41.0613	38.6538	41.1404	39.0999	9.15546	8.87908	8.55841	8.30625	7.37787	7.1322
135.64	41.0816	38.6771	41.1689	39.1233	9.1579	8.8852	8.5611	8.31201	7.38104	7.137
135.74	41.0949	38.7004	41.1986	39.1467	9.159	8.89133	8.56738	8.31776	7.38257	7.1418
135.84	41.1234	38.7237	41.2209	39.1701	9.16522	8.89746	8.56036	8.32351	7.38959	7.1466
135.94	41.1425	38.747	41.2448	39.1934	9.17694	8.90358	8.57013	8.32926	7.39349	7.1514
136.04	41.1711	38.7703	41.265	39.2168	9.17816	8.9097	8.5744	8.33501	7.39703	7.1562
136.14	41.1921	38.7935	41.285	39.2401	9.19647	8.91583	8.58966	8.34076	7.39349	7.161
136.24	41.2226	38.8168	41.3131	39.2635	9.20856	8.92195	8.58655	8.34651	7.41614	7.1658
136.34	41.2515	38.84	41.3311	39.2868	9.20233	8.92807	8.60138	8.35226	7.41107	7.1706
136.44	41.2648	38.8633	41.349	39.3102	9.19928	8.93419	8.59705	8.35801	7.41931	7.1754
136.54	41.2823	38.8865	41.3686	39.3335	9.20709	8.94031	8.60876	8.36376	7.41541	7.1802
136.64	41.3019	38.9097	41.3998	39.3568	9.21954	8.94643	8.62207	8.3695	7.43335	7.18499
136.74	41.321	38.933	41.4236	39.3801	9.23126	8.95255	8.62402	8.37525	7.42359	7.18979
136.84	41.3406	38.9562	41.4568	39.4034	9.22418	8.95867	8.63928	8.381	7.43372	7.19458
136.94	41.3723	38.9794	41.4896	39.4267	9.23993	8.96479	8.64313	8.38674	7.45331	7.19938
137.04	41.3878	39.0026	41.5073	39.45	9.23907	8.97091	8.65332	8.39249	7.44897	7.20417
137.14	41.4242	39.0258	41.5158	39.4732	9.25238	8.97702	8.65643	8.39823	7.46149	7.20896
137.24	41.4492	39.049	41.5396	39.4965	9.24762	8.98314	8.65881	8.40398	7.46887	7.21376
137.34	41.4589	39.0722	41.567	39.5198	9.24371	8.98926	8.66858	8.40972	7.46887	7.21855
137.44	41.4968	39.0953	41.574	39.543	9.25665	8.99537	8.67676	8.41546	7.48608	7.22334
137.54	41.5191	39.1185	41.5967	39.5663	9.26019	9.00149	8.68378	8.42121	7.49078	7.22813
137.64	41.55	39.1417	41.6146	39.5895	9.25946	9.0076	8.69	8.42695	7.49628	7.23292
137.74	41.5632	39.1648	41.6346	39.6128	9.26166	9.01371	8.6889	8.43269	7.50128	7.23771
137.84	41.5945	39.188	41.6561	39.636	9.26874	9.01983	8.70099	8.43843	7.4892	7.2425
137.94	41.6234	39.2111	41.6857	39.6592	9.28717	9.02594	8.69666	8.44417	7.49939	7.24729
138.04	41.6414	39.2343	41.6932	39.6824	9.27191	9.03205	8.70917	8.44991	7.49078	7.25207
138.14	41.6695	39.2574	41.7119	39.7057	9.28278	9.03816	8.70374	8.45565	7.50403	7.25686
138.24	41.6906	39.2805	41.7416	39.7289	9.28827	9.04427	8.71857	8.46139	7.49506	7.26165
138.34	41.7188	39.3036	41.7545	39.7521	9.30511	9.05038	8.71893	8.46713	7.50836	7.26643
138.44	41.7449	39.3267	41.7791	39.7752	9.30316	9.05649	8.73456	8.47286	7.51813	7.27122
138.54	41.7648	39.3498	41.8002	39.7984	9.31366	9.0626	8.7381	8.4786	7.50873	7.276
138.64	41.7945	39.3729	41.8135	39.8216	9.31329	9.06871	8.74512	8.48434	7.52515	7.28079
138.74	41.8054	39.396	41.8455	39.8448	9.33209	9.07482	8.76306	8.49007	7.51892	7.28557
138.84	41.8222	39.4191	41.8658	39.8679	9.32501	9.08092	8.77051	8.49581	7.51929	7.29035
138.94	41.8449	39.4422	41.8685	39.8911	9.32697	9.08703	8.78223	8.50154	7.5271	7.29513
139.04	41.8699	39.4653	41.8924	39.9142	9.3277	9.09314	8.79163	8.50728	7.53528	7.29991
139.14	41.8961	39.4883	41.9072	39.9374	9.34222	9.09924	8.79901	8.51301	7.53766	7.30469
139.24	41.9218	39.5114	41.9205	39.9605	9.36017	9.10534	8.81152	8.51875	7.55249	7.30947
139.34	41.9367	39.5344	41.9408	39.9836	9.36334	9.11145	8.82556	8.52448	7.55798	7.31425
139.44	41.9625	39.5575	41.958	40.0068	9.37885	9.11755	8.83734	8.53021	7.56964	7.31903
139.54	41.9843	39.5805	41.9752	40.0299	9.3797	9.12366	8.83691	8.53594	7.56226	7.32381
139.64	42.0015	39.6035	41.9814	40.053	9.39728	9.12976	8.8584	8.54168	7.57788	7.32859
139.74	42.0266	39.6265	42.0111	40.0761	9.41022	9.13586	8.84509	8.54741	7.59119	7.33336
[truncated: 14,566 more rows]

## Sheet: EDF2b D614G
Fab 8895 vs D614G										Fab 1061 vs D614G
	50nM	Fit-3	25nM	Fit-4	12.5nM	Fit-5	6.25nM	Fit-6			100nM	Fit-2	50nM	Fit-3	25nM	Fit-4	12.5nM	Fit-5	6.25nM	Fit-6
0	0.00089978	0	0.00056881	0	0.0034783	0	-0.00095973	0		0	0.00348331	0	-0.00013584	0	0.00072209	0	0.00413517	0	-0.00587359	0
0.2	0.00294249	0.00491458	0.00074056	0.00228284	0.00360999	0.00105865	-0.00047972	0.00048663		0.2	0.00489183	0.00231225	0.00090941	0.00101411	0.00104236	0.0004375	0.00413189	0.0001893	-0.00595377	7.65e-05
0.4	0.00518709	0.00979307	0.00121696	0.00455591	0.00384505	0.0021144	0.00027722	0.00097229		0.4	0.00587416	0.00461661	0.00140555	0.00202627	0.00088196	0.00087449	0.0035081	0.00037845	-0.00617533	0.00015294
0.6	0.00764579	0.0146357	0.00191143	0.00681926	0.00384407	0.00316726	0.00077709	0.001457		0.6	0.00792315	0.00691312	0.00250948	0.00303649	0.00140296	0.00131096	0.00343045	0.00056745	-0.00603435	0.00022934
0.8	0.0104447	0.0194429	0.0030972	0.00907292	0.00440436	0.00421722	0.00155461	0.00194075		0.8	0.00959506	0.00920181	0.00330033	0.00404476	0.00192993	0.00174692	0.00319272	0.00075629	-0.00565283	0.0003057
1	0.0131592	0.0242147	0.00422711	0.0113169	0.00499242	0.00526431	0.00201282	0.00242355		1	0.0114712	0.0114827	0.00390055	0.0050511	0.0024599	0.00218236	0.00289942	0.00094498	-0.00551303	0.000382
1.2	0.0160974	0.0289514	0.00566131	0.0135514	0.0057556	0.00630852	0.00280394	0.00290539		1.2	0.0138507	0.0137558	0.00468362	0.0060555	0.00290466	0.00261729	0.00309045	0.00113352	-0.00539433	0.00045826
1.4	0.0195513	0.0336534	0.00719336	0.0157762	0.00650094	0.00734987	0.00359112	0.00338628		1.4	0.0160898	0.0160212	0.00535286	0.00705797	0.00276093	0.00305171	0.00247293	0.00132191	-0.00536378	0.00053447
1.6	0.0233249	0.0383209	0.00892665	0.0179915	0.0071407	0.00838836	0.0043204	0.00386622		1.6	0.0179117	0.0182788	0.00560157	0.00805851	0.00284604	0.00348562	0.00179024	0.00151015	-0.0058569	0.00061064
1.8	0.0270847	0.0429541	0.0107812	0.0201974	0.00808894	0.009424	0.00503466	0.00434521		1.8	0.0201354	0.0205287	0.00620987	0.00905714	0.00289209	0.00391901	0.0017143	0.00169823	-0.00584565	0.00068676
2	0.0303188	0.0475533	0.0126026	0.0223938	0.00876019	0.0104568	0.00532326	0.00482326		2	0.0221494	0.022771	0.00689359	0.0100538	0.00334468	0.0043519	0.00159985	0.00188617	-0.00565478	0.00076283
2.2	0.0333989	0.0521187	0.0144339	0.0245809	0.00946937	0.0114868	0.00559442	0.00530036		2.2	0.0240563	0.0250057	0.00779257	0.0110486	0.0037534	0.00478427	0.00164673	0.00207395	-0.00507775	0.00083885
2.4	0.0371295	0.0566506	0.0162176	0.0267585	0.0108561	0.0125139	0.00604168	0.00577652		2.4	0.026163	0.0272327	0.00851209	0.0120415	0.00404735	0.00521614	0.00206997	0.00226158	-0.00489853	0.00091483
2.6	0.0407003	0.0611492	0.01771	0.0289269	0.0115509	0.0135382	0.00649799	0.00625174		2.6	0.0283789	0.0294521	0.00935814	0.0130325	0.00431417	0.0056475	0.00174007	0.00244906	-0.00495824	0.00099075
2.8	0.0438242	0.0656148	0.0189285	0.0310859	0.0129024	0.0145597	0.00690834	0.00672602		2.8	0.030534	0.031664	0.0104916	0.0140215	0.005133	0.00607835	0.00144194	0.00263639	-0.00507786	0.00106664
3	0.0474468	0.0700476	0.0204934	0.0332357	0.0139119	0.0155785	0.00735619	0.00719936		3	0.0325262	0.0338683	0.0112244	0.0150087	0.00518551	0.00650869	0.00169676	0.00282357	-0.00528669	0.00114247
3.2	0.0507432	0.0744478	0.0220721	0.0353764	0.0149576	0.0165944	0.00724507	0.00767177		3.2	0.0342354	0.0360651	0.012372	0.015994	0.00623479	0.00693853	0.00183179	0.0030106	-0.00550991	0.00121826
3.4	0.0539606	0.0788157	0.023603	0.0375078	0.0164942	0.0176075	0.0076601	0.00814325		3.4	0.0369515	0.0382544	0.0136323	0.0169773	0.00739407	0.00736785	0.00258578	0.00319747	-0.00547169	0.001294
3.6	0.0573251	0.0831516	0.0249563	0.0396302	0.0176451	0.0186178	0.00860535	0.00861379		3.6	0.039483	0.0404363	0.0153598	0.0179588	0.00812886	0.00779668	0.00291263	0.0033842	-0.00548989	0.00136969
3.8	0.0602483	0.0874556	0.0266471	0.0417435	0.0182097	0.0196254	0.00860262	0.00908341		3.8	0.0417622	0.0426107	0.0168072	0.0189384	0.00893075	0.008225	0.0031977	0.00357077	-0.00517924	0.00144534
4	0.0637258	0.091728	0.0283501	0.0438477	0.0192938	0.0206302	0.00930823	0.0095521		4	0.0446085	0.0447777	0.0184801	0.0199161	0.0101818	0.00865281	0.00385001	0.0037572	-0.00510768	0.00152094
4.2	0.0673105	0.0959691	0.030387	0.0459429	0.0202038	0.0216323	0.0100094	0.0100199		4.2	0.0464824	0.0469373	0.0198417	0.020892	0.0100789	0.00908012	0.00426325	0.00394347	-0.00453355	0.0015965
4.4	0.070141	0.100179	0.0320046	0.0480291	0.0209096	0.0226316	0.0103046	0.0104867		4.4	0.0485883	0.0490896	0.0213262	0.0218659	0.0109261	0.00950693	0.00440691	0.0041296	-0.00395982	0.001672
4.6	0.0727841	0.104358	0.0335861	0.0501065	0.0214117	0.0236282	0.0102352	0.0109526		4.6	0.0512179	0.0512345	0.0227601	0.022838	0.0121885	0.00993323	0.00544533	0.00431557	-0.00345903	0.00174746
4.8	0.0756577	0.108506	0.0353344	0.0521749	0.0221229	0.024622	0.0105786	0.0114176		4.8	0.0521835	0.0533722	0.0233027	0.0238082	0.0121202	0.010359	0.00510089	0.0045014	-0.00337197	0.00182288
5	0.0788951	0.112624	0.0365518	0.0542345	0.0228472	0.0256131	0.0106278	0.0118817		5	0.0543554	0.0555025	0.0247464	0.0247766	0.012334	0.0107843	0.00547959	0.00468708	-0.00301841	0.00189824
5.2	0.081928	0.116712	0.037797	0.0562853	0.0235551	0.0266015	0.010856	0.0123448		5.2	0.0560367	0.0576256	0.0257004	0.0257431	0.0121245	0.0112091	0.0055456	0.0048726	-0.00307198	0.00197356
5.4	0.0853957	0.120769	0.0396962	0.0583273	0.0240131	0.0275871	0.011168	0.0128071		5.4	0.0576297	0.0597414	0.0262145	0.0267077	0.0119122	0.0116334	0.00505977	0.00505798	-0.00330986	0.00204884
5.6	0.0884581	0.124797	0.0413805	0.0603605	0.0243976	0.0285701	0.0112246	0.0132684		5.6	0.0592496	0.06185	0.0265185	0.0276705	0.0123511	0.0120572	0.00516041	0.00524321	-0.00365428	0.00212406
5.8	0.0913687	0.128795	0.0425663	0.0623851	0.0248245	0.0295504	0.0110654	0.0137289		5.8	0.0615945	0.0639515	0.0275101	0.0286314	0.0124241	0.0124805	0.00570524	0.00542828	-0.00253493	0.00219924
6	0.093768	0.132764	0.0438662	0.064401	0.0251295	0.030528	0.0107476	0.0141884		6	0.0634957	0.0660457	0.0285547	0.0295905	0.0131757	0.0129033	0.00576889	0.00561321	-0.00177636	0.00227438
6.2	0.0962002	0.136704	0.0448331	0.0664083	0.0251654	0.0315028	0.0105418	0.014647		6.2	0.0657562	0.0681329	0.0296099	0.0305477	0.0135967	0.0133256	0.00621802	0.00579799	-0.00127029	0.00234946
6.4	0.0993678	0.140615	0.0461524	0.0684069	0.0258017	0.0324751	0.0109791	0.0151047		6.4	0.067634	0.0702129	0.0303636	0.0315032	0.0138174	0.0137474	0.00661227	0.00598263	-0.00128729	0.0024245
6.6	0.102175	0.144497	0.047331	0.0703971	0.0257761	0.0334446	0.0110202	0.0155615		6.6	0.0696426	0.0722858	0.0314158	0.0324567	0.0137661	0.0141688	0.00621804	0.00616711	-0.00211997	0.0024995
6.8	0.104843	0.14835	0.0488023	0.0723787	0.0261933	0.0344115	0.0115332	0.0160174		6.8	0.0706232	0.0743517	0.0317009	0.0334084	0.0138592	0.0145896	0.00619684	0.00635144	-0.00235198	0.00257445
7	0.10809	0.152176	0.0501359	0.0743518	0.026586	0.0353758	0.0121588	0.0164724		7	0.072811	0.0764105	0.0323886	0.0343584	0.0139982	0.0150099	0.00693753	0.00653563	-0.00235579	0.00264935
7.2	0.111226	0.155973	0.0517527	0.0763165	0.0275881	0.0363374	0.0127676	0.0169265		7.2	0.0743234	0.0784623	0.0335394	0.0353064	0.0146866	0.0154297	0.00741988	0.00671967	-0.00223574	0.0027242
7.4	0.114346	0.159742	0.0538915	0.0782728	0.0289357	0.0372963	0.0137523	0.0173796		7.4	0.0767058	0.0805071	0.0340501	0.0362527	0.015033	0.015849	0.00771168	0.00690355	-0.00266103	0.00279901
7.6	0.117473	0.163484	0.0562336	0.0802207	0.029924	0.0382527	0.0147243	0.017832		7.6	0.0789651	0.082545	0.0352553	0.0371971	0.0157943	0.0162679	0.00861706	0.0070873	-0.00256813	0.00287377
7.8	0.120846	0.167198	0.0587115	0.0821603	0.0314105	0.0392064	0.0158197	0.0182834		7.8	0.0804704	0.0845759	0.0358064	0.0381397	0.0160986	0.0166862	0.00843804	0.00727089	-0.00306551	0.00294849
8	0.123755	0.170885	0.0607586	0.0840916	0.0325995	0.0401575	0.0164754	0.0187339		8	0.081624	0.0865999	0.036155	0.0390806	0.0159976	0.0171041	0.0085041	0.00745433	-0.00384901	0.00302316
8.2	0.127143	0.174545	0.0629428	0.0860146	0.0340442	0.041106	0.0175405	0.0191835		8.2	0.0834859	0.0886169	0.0369569	0.0400196	0.0162948	0.0175214	0.00885983	0.00763763	-0.00364712	0.00309778
8.4	0.129776	0.178178	0.0641645	0.0879294	0.0345449	0.0420518	0.0177416	0.0196323		8.4	0.0852799	0.0906272	0.0380507	0.0409568	0.0173371	0.0179383	0.00939508	0.00782078	-0.00354407	0.00317236
8.6	0.132747	0.181784	0.0653814	0.089836	0.0355567	0.0429951	0.0185075	0.0200801		8.6	0.0861942	0.0926305	0.0384311	0.0418922	0.0167833	0.0183547	0.00930042	0.00800378	-0.00409798	0.00324689
8.8	0.135896	0.185364	0.0669579	0.0917344	0.036395	0.0439358	0.0192767	0.0205271		8.8	0.0876344	0.094627	0.0397811	0.0428258	0.0167455	0.0187706	0.00905598	0.00818664	-0.00364624	0.00332137
9	0.139437	0.188917	0.0687645	0.0936248	0.0376976	0.0448739	0.0195631	0.0209732		9	0.0894774	0.0966168	0.041019	0.0437576	0.0171772	0.019186	0.00924256	0.00836934	-0.00345721	0.00339581
9.2	0.142219	0.192445	0.0704189	0.095507	0.0383544	0.0458095	0.0198977	0.0214184		9.2	0.0910632	0.0985997	0.0411423	0.0446876	0.0172618	0.0196009	0.00892168	0.00855191	-0.00377768	0.00347021
9.4	0.145473	0.195946	0.0722755	0.0973811	0.0391966	0.0467424	0.0204609	0.0218627		9.4	0.0935474	0.100576	0.0420823	0.0456158	0.017666	0.0200153	0.00912597	0.00873432	-0.00332326	0.00354455
9.6	0.148099	0.199422	0.0735042	0.0992473	0.040097	0.0476729	0.0209177	0.0223062		9.6	0.0957585	0.102545	0.0428617	0.0465422	0.0183726	0.0204292	0.00891766	0.00891658	-0.00286675	0.00361885
9.8	0.150776	0.202872	0.0746718	0.101105	0.0408368	0.0486007	0.0209936	0.0227487		9.8	0.097563	0.104508	0.0440795	0.0474669	0.0182964	0.0208426	0.00874294	0.0090987	-0.00198442	0.00369311
10	0.153308	0.206297	0.0759205	0.102956	0.0413325	0.049526	0.0209982	0.0231904		10	0.0989065	0.106464	0.0448333	0.0483898	0.0189026	0.0212556	0.00842621	0.00928068	-0.00230484	0.00376732
10.2	0.155915	0.209697	0.0765986	0.104798	0.0414277	0.0504488	0.0209012	0.0236312		10.2	0.100934	0.108413	0.0458831	0.0493109	0.0193768	0.0216681	0.00840455	0.0094625	-0.00235322	0.00384148
10.4	0.1592	0.213072	0.078184	0.106632	0.0420064	0.051369	0.021494	0.0240712		10.4	0.10236	0.110356	0.0468637	0.0502302	0.0196967	0.0220801	0.00843613	0.00964418	-0.00273624	0.00391559
10.6	0.161994	0.216422	0.0792964	0.108459	0.0422981	0.0522868	0.0215915	0.0245103		10.6	0.104389	0.112292	0.0480321	0.0511478	0.0201585	0.0224915	0.00848995	0.00982572	-0.00243234	0.00398967
10.8	0.164943	0.219748	0.0802956	0.110278	0.0429586	0.053202	0.0219479	0.0249485		10.8	0.105842	0.114222	0.0485414	0.0520636	0.0208778	0.0229026	0.00837523	0.0100071	-0.00219619	0.00406369
11	0.168376	0.223049	0.081953	0.112089	0.0441075	0.0541147	0.0222418	0.0253859		11	0.108212	0.116145	0.0494717	0.0529777	0.0214798	0.0233131	0.00871962	0.0101884	-0.00202817	0.00413767
11.2	0.171893	0.226325	0.0838904	0.113892	0.045064	0.0550249	0.0227843	0.0258224		11.2	0.10972	0.118061	0.0499018	0.05389	0.0218323	0.0237231	0.00867742	0.0103694	-0.00239955	0.0042116
11.4	0.174774	0.229578	0.0852538	0.115687	0.0456364	0.0559325	0.022506	0.026258		11.4	0.112311	0.119971	0.0505934	0.0548005	0.0225236	0.0241327	0.00872801	0.0105504	-0.00291036	0.00428549
11.6	0.177641	0.232807	0.0864712	0.117475	0.0461393	0.0568377	0.0228647	0.0266928		11.6	0.114471	0.121874	0.0518888	0.0557093	0.0234804	0.0245418	0.00963833	0.0107312	-0.00277668	0.00435933
11.8	0.181091	0.236012	0.0881812	0.119255	0.0475711	0.0577405	0.0232958	0.0271267		11.8	0.115624	0.123771	0.0520756	0.0566164	0.0233281	0.0249504	0.00957417	0.0109119	-0.00308762	0.00443313
12	0.18426	0.239194	0.0894471	0.121028	0.0484035	0.0586407	0.0234108	0.0275597		12	0.117602	0.125662	0.0528521	0.0575217	0.0237761	0.0253585	0.0102304	0.0110924	-0.00283082	0.00450688
12.2	0.187946	0.242352	0.0910664	0.122793	0.0492674	0.0595385	0.0241592	0.0279919		12.2	0.119733	0.127545	0.0538379	0.0584252	0.0241314	0.0257661	0.010787	0.0112727	-0.00216513	0.00458058
12.4	0.190476	0.245487	0.0920662	0.12455	0.0494028	0.0604338	0.02397	0.0284233		12.4	0.121903	0.129423	0.0550833	0.059327	0.0244277	0.0261733	0.0118023	0.0114529	-0.00172699	0.00465424
12.6	0.193315	0.248599	0.0930419	0.1263	0.0499268	0.0613266	0.0240334	0.0288538		12.6	0.123977	0.131294	0.0561072	0.0602271	0.024245	0.02658	0.012215	0.011633	-0.00159679	0.00472785
12.8	0.195918	0.251688	0.0943577	0.128043	0.0498818	0.062217	0.0236154	0.0292834		12.8	0.126352	0.133159	0.0573186	0.0611255	0.0253495	0.0269862	0.0130186	0.011813	-0.00080397	0.00480142
13	0.198761	0.254755	0.0956821	0.129778	0.0502312	0.063105	0.0234487	0.0297122		13	0.127831	0.135017	0.0578418	0.0620221	0.0252972	0.0273919	0.0132152	0.0119927	-0.00126329	0.00487494
13.2	0.2016	0.257799	0.0968364	0.131505	0.0505843	0.0639905	0.0241424	0.0301402		13.2	0.130355	0.136869	0.0590852	0.0629171	0.0256226	0.0277971	0.0138461	0.0121724	-0.00078148	0.00494842
13.4	0.204245	0.260821	0.0979556	0.133225	0.0508409	0.0648736	0.0243874	0.0305673		13.4	0.132467	0.138715	0.0604027	0.0638102	0.0260453	0.0282019	0.0144317	0.0123519	-0.0002011	0.00502185
13.6	0.206728	0.26382	0.09954	0.134938	0.0513991	0.0657543	0.0248609	0.0309935		13.6	0.13406	0.140554	0.0615368	0.0647017	0.0266173	0.0286062	0.0144601	0.0125312	9.676e-05	0.00509524
13.8	0.209152	0.266797	0.101082	0.136644	0.0517093	0.0666325	0.0248948	0.0314189		13.8	0.1353	0.142388	0.0629383	0.0655915	0.0266208	0.02901	0.0147461	0.0127104	0.00094183	0.00516858
14	0.212079	0.269753	0.102305	0.138342	0.0521651	0.0675084	0.0249569	0.0318435		14	0.137422	0.144215	0.0634944	0.0664795	0.027732	0.0294133	0.0149372	0.0128895	0.00116346	0.00524187
14.2	0.215348	0.272687	0.104059	0.140033	0.0533182	0.0683818	0.0255925	0.0322672		14.2	0.13941	0.146035	0.0648018	0.0673659	0.0286949	0.0298162	0.0151815	0.0130684	0.00151266	0.00531512
14.4	0.218118	0.275599	0.106252	0.141716	0.0541512	0.0692529	0.0263201	0.0326901		14.4	0.14109	0.14785	0.0661724	0.0682505	0.029076	0.0302186	0.0156402	0.0132472	0.00140334	0.00538833
14.6	0.221038	0.27849	0.107522	0.143393	0.0553145	0.0701215	0.0266075	0.0331122		14.6	0.143028	0.149658	0.0668441	0.0691335	0.0298574	0.0306205	0.0154111	0.0134258	0.00188002	0.00546148
14.8	0.223478	0.28136	0.109455	0.145062	0.0563782	0.0709878	0.0271319	0.0335334		14.8	0.145136	0.15146	0.0674018	0.0700147	0.0307373	0.0310219	0.0153666	0.0136043	0.00175059	0.0055346
15	0.226681	0.284208	0.111868	0.146724	0.0576023	0.0718517	0.02796	0.0339538		15	0.146761	0.153256	0.0682282	0.0708943	0.0313616	0.0314229	0.0156857	0.0137827	0.00162003	0.00560767
15.2	0.229581	0.287036	0.113357	0.148379	0.0586216	0.0727132	0.0286258	0.0343734		15.2	0.148083	0.155046	0.0685539	0.0717721	0.0313759	0.0318234	0.0152047	0.0139609	0.00092085	0.00568069
15.4	0.232417	0.289843	0.11503	0.150027	0.0596039	0.0735724	0.0288812	0.0347922		15.4	0.14994	0.15683	0.0693999	0.0726483	0.0319094	0.0322234	0.0151375	0.0141389	0.00070702	0.00575367
15.6	0.235327	0.29263	0.117175	0.151668	0.0609792	0.0744292	0.0300468	0.0352101		15.6	0.151113	0.158608	0.0701517	0.0735228	0.0318803	0.0326229	0.015166	0.0143168	0.00057911	0.0058266
15.8	0.238705	0.295395	0.119625	0.153302	0.0630309	0.0752836	0.0310907	0.0356272		15.8	0.15201	0.160379	0.0708235	0.0743956	0.0315087	0.033022	0.0150146	0.0144946	0.00035485	0.00589949
16	0.241248	0.298141	0.121231	0.154929	0.0633308	0.0761358	0.0315472	0.0360434		16	0.153709	0.162145	0.0716429	0.0752667	0.0317183	0.0334206	0.0145498	0.0146722	0.00052825	0.00597233
16.2	0.244162	0.300866	0.123202	0.156549	0.0642711	0.0769855	0.0323366	0.0364589		16.2	0.155153	0.163905	0.072536	0.0761362	0.0315677	0.0338188	0.0148202	0.0148497	0.00017386	0.00604512
16.4	0.24644	0.303572	0.124221	0.158161	0.0645832	0.077833	0.0319535	0.0368735		16.4	0.156951	0.165658	0.073321	0.077004	0.0322677	0.0342164	0.0151452	0.0150271	0.0001294	0.00611788
16.6	0.248523	0.306257	0.124726	0.159768	0.0644213	0.0786781	0.0317508	0.0372873		16.6	0.158878	0.167406	0.0740291	0.0778701	0.0326121	0.0346136	0.0152648	0.0152043	6.225e-05	0.00619058
16.8	0.251028	0.308923	0.12582	0.161367	0.0645912	0.0795209	0.0317366	0.0377003		16.8	0.160347	0.169147	0.0747523	0.0787346	0.033216	0.0350104	0.015373	0.0153813	0.00035303	0.00626324
17	0.253849	0.311569	0.127107	0.162959	0.065149	0.0803614	0.0324477	0.0381124		17	0.161642	0.170883	0.0754096	0.0795974	0.0331358	0.0354066	0.0152044	0.0155582	1.416e-05	0.00633586
17.2	0.256686	0.314196	0.128673	0.164545	0.0656124	0.0811995	0.0330925	0.0385238		17.2	0.163586	0.172613	0.0767895	0.0804585	0.0336868	0.0358024	0.0153809	0.015735	0.00075429	0.00640843
17.4	0.258906	0.316804	0.129758	0.166123	0.065417	0.0820354	0.0334491	0.0389343		17.4	0.164878	0.174337	0.0773045	0.081318	0.0344849	0.0361978	0.0156934	0.0159116	0.00124927	0.00648096
17.6	0.261626	0.319392	0.130988	0.167695	0.0661554	0.082869	0.0338801	0.0393441		17.6	0.165985	0.176055	0.0782661	0.0821758	0.0349204	0.0365926	0.0156847	0.0160881	0.00131876	0.00655344
17.8	0.264089	0.321962	0.132051	0.169261	0.0665111	0.0837003	0.033787	0.039753		17.8	0.167649	0.177767	0.0791936	0.083032	0.0356756	0.0369871	0.0164065	0.0162644	0.00216279	0.00662588
18	0.26688	0.324512	0.132869	0.170819	0.0671019	0.0845293	0.0339156	0.0401611		18	0.169845	0.179473	0.0799235	0.0838865	0.0364656	0.037381	0.0167526	0.0164407	0.00235697	0.00669827
18.2	0.269939	0.327044	0.134475	0.172371	0.0678998	0.0853561	0.0346049	0.0405684		18.2	0.171565	0.181174	0.0810883	0.0847394	0.0371711	0.0377745	0.0170383	0.0166167	0.00265929	0.00677062
18.4	0.272264	0.329557	0.135639	0.173917	0.0686922	0.0861805	0.0347889	0.040975		18.4	0.173614	0.182869	0.0818395	0.0855907	0.0375163	0.0381675	0.0174008	0.0167926	0.00288628	0.00684292
18.6	0.274556	0.332052	0.136547	0.175455	0.06965	0.0870028	0.0351005	0.0413806		18.6	0.175278	0.184558	0.0822965	0.0864403	0.0386421	0.03856	0.0172833	0.0169684	0.00329147	0.00691518
18.8	0.276953	0.334528	0.137861	0.176987	0.0705858	0.0878227	0.0354531	0.0417855		18.8	0.177051	0.186241	0.0829947	0.0872883	0.0394713	0.0389521	0.0178948	0.017144	0.00358417	0.00698739
19	0.280109	0.336987	0.139379	0.178513	0.0716123	0.0886404	0.0361394	0.0421897		19	0.178388	0.187918	0.0836299	0.0881346	0.0398064	0.0393437	0.0181482	0.0173195	0.00352998	0.00705956
19.2	0.282938	0.339427	0.140574	0.180032	0.0726166	0.0894559	0.0365588	0.042593		19.2	0.180277	0.18959	0.0841344	0.0889794	0.0400278	0.0397349	0.0180916	0.0174949	0.0033317	0.00713169
19.4	0.28563	0.341849	0.141882	0.181544	0.073477	0.0902691	0.0369945	0.0429955		19.4	0.181759	0.191256	0.0846056	0.0898225	0.0402254	0.0401256	0.0178914	0.0176701	0.00350568	0.00720376
19.6	0.288205	0.344254	0.143546	0.18305	0.0748461	0.0910801	0.0377769	0.0433972		19.6	0.183238	0.192916	0.0857913	0.0906639	0.040372	0.0405159	0.0182133	0.0178452	0.00341753	0.0072758
19.8	0.291231	0.34664	0.145131	0.18455	0.0757038	0.0918889	0.0381133	0.0437981		19.8	0.184988	0.194571	0.0865851	0.0915038	0.0404547	0.0409057	0.0183602	0.0180201	0.0036608	0.00734779
20	0.293869	0.34901	0.146355	0.186043	0.0760255	0.0926954	0.0383565	0.0441982		20	0.186691	0.19622	0.0871114	0.0923421	0.0408136	0.041295	0.0182234	0.0181949	0.00336504	0.00741973
20.2	0.296957	0.351362	0.148246	0.18753	0.0775065	0.0934998	0.0386286	0.0445976		20.2	0.188455	0.197864	0.0879185	0.0931787	0.0409298	0.0416838	0.0185037	0.0183695	0.00311966	0.00749163
20.4	0.300128	0.353696	0.149939	0.18901	0.0782673	0.0943019	0.0387016	0.0449961		20.4	0.190539	0.199502	0.0887465	0.0940138	0.0416227	0.0420722	0.0188654	0.018544	0.0032338	0.00756349
20.6	0.303188	0.356014	0.15143	0.190484	0.0788287	0.0951019	0.0388874	0.0453939		20.6	0.192889	0.201134	0.0900821	0.0948472	0.0422587	0.0424602	0.0199567	0.0187184	0.00343525	0.0076353
20.8	0.306474	0.358314	0.153325	0.191952	0.0797174	0.0958996	0.0395548	0.0457909		20.8	0.194091	0.20276	0.0903016	0.095679	0.0423191	0.0428477	0.0198979	0.0188926	0.00350183	0.00770707
21	0.309121	0.360598	0.155148	0.193414	0.0805604	0.0966951	0.0402556	0.0461871		21	0.195191	0.204382	0.0906792	0.0965092	0.0426201	0.0432347	0.0199165	0.0190667	0.00286268	0.00777879
21.2	0.31175	0.362865	0.156748	0.194869	0.0811282	0.0974885	0.0409694	0.0465825		21.2	0.19665	0.205997	0.0919594	0.0973379	0.0433651	0.0436213	0.0203519	0.0192407	0.00329684	0.00785047
21.4	0.314626	0.365115	0.158427	0.196318	0.0816549	0.0982797	0.0418034	0.0469771		21.4	0.197535	0.207607	0.0929413	0.0981649	0.04401	0.0440074	0.020725	0.0194144	0.00287502	0.0079221
21.6	0.317057	0.367349	0.159872	0.197761	0.082128	0.0990687	0.0419039	0.0473709		21.6	0.199116	0.209212	0.0942768	0.0989904	0.0439562	0.0443931	0.021177	0.0195881	0.002704	0.00799369
21.8	0.319774	0.369566	0.16155	0.199197	0.0828886	0.0998556	0.042276	0.047764		21.8	0.200815	0.210811	0.0951815	0.0998142	0.0440967	0.0447783	0.0211504	0.0197616	0.00302183	0.00806524
22	0.32215	0.371767	0.162788	0.200628	0.0833355	0.10064	0.0427826	0.0481563		22	0.202312	0.212405	0.0959705	0.100637	0.044342	0.0451631	0.0210189	0.019935	0.00285377	0.00813674
22.2	0.325103	0.373952	0.164923	0.202052	0.0840418	0.101423	0.0434552	0.0485478		22.2	0.203949	0.213993	0.0969231	0.101457	0.044963	0.0455474	0.0210346	0.0201083	0.00321459	0.0082082
22.4	0.327568	0.37612	0.166217	0.20347	0.0849647	0.102203	0.0439884	0.0489386		22.4	0.20491	0.215576	0.0976468	0.102276	0.044802	0.0459313	0.0207101	0.0202814	0.00302835	0.00827961
22.6	0.329876	0.378273	0.167245	0.204883	0.0852226	0.102981	0.0444826	0.0493285		22.6	0.206082	0.217154	0.0985126	0.103094	0.0450564	0.0463147	0.0205543	0.0204543	0.00296338	0.00835098
22.8	0.332297	0.38041	0.168306	0.206289	0.0858302	0.103758	0.0444883	0.0497177		22.8	0.2077	0.218726	0.0989426	0.10391	0.0453153	0.0466976	0.0207681	0.0206272	0.00309238	0.0084223
23	0.334316	0.382532	0.169439	0.207689	0.0861898	0.104532	0.044622	0.0501062		23	0.208997	0.220292	0.100144	0.104724	0.0459002	0.0470801	0.0210584	0.0207999	0.003431	0.00849358
23.2	0.336577	0.384637	0.170092	0.209083	0.0869627	0.105303	0.0450428	0.0504939		23.2	0.210709	0.221854	0.100653	0.105537	0.0459848	0.0474622	0.0205645	0.0209724	0.00363268	0.00856482
23.4	0.338435	0.386728	0.171098	0.210471	0.0875424	0.106073	0.0449249	0.0508808		23.4	0.211603	0.22341	0.10092	0.106348	0.0458152	0.0478438	0.0206271	0.0211448	0.00366173	0.00863601
23.6	0.34048	0.388803	0.17236	0.211853	0.088187	0.106841	0.0453669	0.0512669		23.6	0.213379	0.224961	0.101808	0.107158	0.0463692	0.048225	0.0211007	0.0213171	0.00355496	0.00870716
23.8	0.343083	0.390862	0.173553	0.21323	0.088565	0.107606	0.0457499	0.0516523		23.8	0.214712	0.226506	0.101784	0.107966	0.0464704	0.0486057	0.0210839	0.0214892	0.00324301	0.00877826
24	0.345912	0.392907	0.174997	0.2146	0.0896888	0.10837	0.0459699	0.0520369		24	0.216643	0.228046	0.102305	0.108773	0.0472076	0.0489859	0.0210143	0.0216612	0.00293427	0.00884932
24.2	0.348206	0.394937	0.17635	0.215965	0.090489	0.109131	0.0459255	0.0524208		24.2	0.218216	0.229581	0.102644	0.109578	0.0477679	0.0493657	0.0211737	0.0218331	0.00294724	0.00892033
24.4	0.350031	0.396951	0.176703	0.217324	0.0907285	0.10989	0.0456746	0.0528039		24.4	0.219833	0.231111	0.103259	0.110382	0.0484273	0.0497451	0.0214268	0.0220048	0.00282096	0.0089913
24.6	0.352269	0.398951	0.177788	0.218676	0.0909813	0.110648	0.0458578	0.0531862		24.6	0.221991	0.232636	0.104498	0.111183	0.0489225	0.050124	0.0218226	0.0221764	0.00290792	0.00906223
24.8	0.354624	0.400936	0.178984	0.220024	0.0920418	0.111403	0.0465493	0.0535678		24.8	0.223186	0.234155	0.104751	0.111984	0.0485388	0.0505025	0.0213715	0.0223478	0.00288686	0.00913312
25	0.357064	0.402907	0.180092	0.221365	0.0925822	0.112156	0.0475882	0.0539486		25	0.224952	0.235669	0.105945	0.112783	0.0491375	0.0508805	0.0217121	0.0225191	0.00270443	0.00920396
25.2	0.359778	0.404863	0.181618	0.222701	0.0935499	0.112907	0.0486081	0.0543287		25.2	0.226915	0.237178	0.107518	0.11358	0.0500797	0.0512581	0.0219611	0.0226902	0.00366884	0.00927475
25.4	0.362218	0.406805	0.183175	0.22403	0.0943711	0.113655	0.0491251	0.054708		25.4	0.228079	0.238682	0.108797	0.114376	0.0500438	0.0516352	0.022196	0.0228613	0.0036233	0.0093455
25.6	0.364219	0.408733	0.184184	0.225355	0.0949178	0.114402	0.0491612	0.0550866		25.6	0.229888	0.240181	0.109545	0.11517	0.0501687	0.0520119	0.021982	0.0230322	0.00398634	0.00941621
25.8	0.367263	0.410646	0.18568	0.226673	0.0963423	0.115147	0.0500416	0.0554644		25.8	0.230887	0.241674	0.110173	0.115963	0.0503706	0.0523881	0.0216949	0.0232029	0.00344398	0.00948688
26	0.369309	0.412545	0.186431	0.227986	0.0968122	0.11589	0.0503199	0.0558415		26	0.231797	0.243163	0.110881	0.116754	0.0504152	0.0527639	0.0220749	0.0233735	0.00301307	0.0095575
26.2	0.372054	0.414431	0.188232	0.229294	0.0979365	0.116631	0.0506966	0.0562179		26.2	0.233117	0.244646	0.111649	0.117544	0.0501565	0.0531393	0.0217915	0.023544	0.00305983	0.00962807
26.4	0.374429	0.416302	0.189306	0.230595	0.0989047	0.117369	0.051143	0.0565935		26.4	0.234068	0.246125	0.112723	0.118332	0.0500568	0.0535142	0.0221034	0.0237143	0.00312879	0.00969861
26.6	0.376854	0.41816	0.190899	0.231891	0.0999914	0.118106	0.051073	0.0569683		26.6	0.235721	0.247598	0.113579	0.119119	0.0510002	0.0538887	0.0229722	0.0238845	0.00339858	0.0097691
26.8	0.379008	0.420004	0.192524	0.233182	0.100923	0.118841	0.0511379	0.0573425		26.8	0.236804	0.249066	0.114445	0.119904	0.0519884	0.0542627	0.0237774	0.0240546	0.00402454	0.00983954
27	0.381058	0.421835	0.194211	0.234467	0.101623	0.119573	0.0516492	0.0577158		27	0.237805	0.25053	0.115785	0.120688	0.0526716	0.0546363	0.0242004	0.0242245	0.00453923	0.00990994
27.2	0.383748	0.423652	0.195993	0.235747	0.102373	0.120304	0.0517783	0.0580885		27.2	0.239885	0.251988	0.116389	0.12147	0.0532818	0.0550095	0.0246394	0.0243943	0.00515313	0.0099803
27.4	0.385895	0.425456	0.19778	0.237021	0.103027	0.121032	0.0518942	0.0584604		27.4	0.241379	0.253441	0.117417	0.122251	0.0542883	0.0553822	0.0257745	0.024564	0.00547824	0.0100506
27.6	0.388278	0.427246	0.199045	0.238289	0.103131	0.121759	0.0522102	0.0588316		27.6	0.243035	0.25489	0.11811	0.12303	0.0550772	0.0557545	0.0261945	0.0247335	0.00540182	0.0101209
27.8	0.391357	0.429024	0.200787	0.239553	0.103572	0.122483	0.0524961	0.059202		27.8	0.244547	0.256333	0.118797	0.123807	0.0553022	0.0561263	0.0263667	0.0249029	0.00551358	0.0101911
28	0.393708	0.430788	0.202728	0.24081	0.104126	0.123206	0.0521944	0.0595717		28	0.2466	0.257772	0.119822	0.124584	0.0556899	0.0564977	0.0263699	0.0250721	0.00588733	0.0102613
28.2	0.395845	0.43254	0.204011	0.242063	0.104508	0.123927	0.0522164	0.0599407		28.2	0.248617	0.259205	0.121082	0.125358	0.056584	0.0568687	0.0270224	0.0252412	0.00674187	0.0103314
28.4	0.398438	0.434278	0.204989	0.24331	0.104835	0.124645	0.0525383	0.0603089		28.4	0.250966	0.260634	0.122504	0.126132	0.0566071	0.0572392	0.0270439	0.0254102	0.00704283	0.0104015
28.6	0.401337	0.436004	0.206906	0.244552	0.105397	0.125362	0.0531947	0.0606764		28.6	0.253053	0.262058	0.123512	0.126903	0.0570655	0.0576093	0.0272491	0.025579	0.00727212	0.0104716
28.8	0.403833	0.437717	0.208007	0.245788	0.106189	0.126077	0.0537764	0.0610432		28.8	0.254396	0.263477	0.124004	0.127673	0.057149	0.0579789	0.0273193	0.0257477	0.00750968	0.0105416
29	0.406146	0.439418	0.209187	0.247019	0.106283	0.12679	0.0547671	0.0614093		29	0.256373	0.264891	0.124998	0.128442	0.0579567	0.0583482	0.0273727	0.0259163	0.00708949	0.0106116
29.2	0.407956	0.441106	0.210119	0.248245	0.106808	0.1275	0.0547867	0.0617746		29.2	0.2582	0.266301	0.125661	0.129209	0.0590114	0.0587169	0.0274406	0.0260847	0.00756902	0.0106815
29.4	0.410006	0.442782	0.211047	0.249466	0.107298	0.128209	0.0552373	0.0621393		29.4	0.259192	0.267705	0.12608	0.129975	0.0588498	0.0590853	0.0273042	0.026253	0.00696407	0.0107514
29.6	0.412213	0.444445	0.21201	0.250681	0.107877	0.128916	0.0556332	0.0625032		29.6	0.260209	0.269105	0.126197	0.13074	0.0594032	0.0594532	0.0267898	0.0264212	0.00611393	0.0108212
29.8	0.414395	0.446096	0.213154	0.251891	0.10914	0.129621	0.0566258	0.0628664		29.8	0.26096	0.2705	0.126299	0.131502	0.0597304	0.0598207	0.026737	0.0265892	0.00521073	0.010891
30	0.41611	0.447735	0.213783	0.253096	0.109753	0.130324	0.0567933	0.0632288		30	0.261612	0.27189	0.126743	0.132264	0.0592967	0.0601877	0.0264913	0.0267571	0.00460985	0.0109608
30.2	0.418306	0.449362	0.215626	0.254296	0.110966	0.131025	0.0573281	0.0635906		30.2	0.2631	0.273276	0.12748	0.133024	0.0594015	0.0605543	0.0263889	0.0269248	0.00493544	0.0110305
30.4	0.419693	0.450977	0.216598	0.255491	0.111483	0.131724	0.0571817	0.0639516		30.4	0.264356	0.274657	0.128823	0.133782	0.0607425	0.0609205	0.0272287	0.0270924	0.00547317	0.0111001
30.6	0.421375	0.45258	0.217593	0.25668	0.111849	0.132422	0.0565781	0.064312		30.6	0.265201	0.276033	0.129198	0.134539	0.0615168	0.0612863	0.0274672	0.0272599	0.00544261	0.0111698
30.8	0.42348	0.454172	0.218691	0.257865	0.112089	0.133117	0.0567961	0.0646716		30.8	0.26615	0.277404	0.129984	0.135295	0.0618261	0.0616516	0.0274967	0.0274273	0.0054916	0.0112393
31	0.42545	0.455752	0.219994	0.259044	0.112582	0.13381	0.0568206	0.0650305		31	0.267756	0.278771	0.131111	0.136049	0.0623152	0.0620165	0.0273999	0.0275945	0.00568424	0.0113089
31.2	0.427794	0.45732	0.221434	0.260219	0.112968	0.134502	0.0564431	0.0653887		31.2	0.269905	0.280133	0.13242	0.136801	0.0629335	0.062381	0.0279591	0.0277615	0.00626684	0.0113784
31.4	0.429396	0.458876	0.222411	0.261388	0.113153	0.135192	0.056655	0.0657462		31.4	0.270972	0.281491	0.1334	0.137553	0.0634228	0.062745	0.0286471	0.0279285	0.00657306	0.0114478
31.6	0.431823	0.460422	0.224041	0.262552	0.113558	0.135879	0.0567882	0.0661029		31.6	0.272032	0.282843	0.134298	0.138302	0.0633793	0.0631086	0.0287734	0.0280953	0.00667657	0.0115172
31.8	0.43438	0.461956	0.225497	0.263712	0.114759	0.136565	0.0571033	0.066459		31.8	0.273148	0.284192	0.135242	0.139051	0.0632075	0.0634718	0.0289715	0.028262	0.00733815	0.0115866
32	0.436483	0.463478	0.22696	0.264866	0.115849	0.137249	0.0574005	0.0668144		32	0.274489	0.285535	0.136329	0.139798	0.0632246	0.0638345	0.0294535	0.0284285	0.00773371	0.0116559
32.2	0.4392	0.46499	0.22787	0.266016	0.116589	0.137931	0.0579221	0.067169		32.2	0.275847	0.286874	0.13708	0.140543	0.0632629	0.0641968	0.0295696	0.0285949	0.00779842	0.0117252
32.4	0.441549	0.46649	0.229137	0.26716	0.117157	0.138612	0.0582689	0.067523		32.4	0.27731	0.288209	0.138056	0.141287	0.0639035	0.0645587	0.029847	0.0287612	0.00787029	0.0117944
32.6	0.443993	0.467979	0.230501	0.2683	0.117823	0.13929	0.058407	0.0678763		32.6	0.278329	0.289539	0.138379	0.14203	0.0642772	0.0649202	0.0301019	0.0289273	0.00785184	0.0118636
32.8	0.446088	0.469457	0.231876	0.269435	0.119096	0.139966	0.0595621	0.0682289		32.8	0.27961	0.290864	0.139303	0.142771	0.0642292	0.0652813	0.0302954	0.0290933	0.00756517	0.0119328
33	0.447681	0.470925	0.232808	0.270565	0.119689	0.140641	0.0601122	0.0685807		33	0.280958	0.292185	0.139656	0.143511	0.06476	0.0656419	0.0303681	0.0292592	0.00703812	0.0120018
33.2	0.449537	0.472382	0.234082	0.27169	0.120522	0.141314	0.0607719	0.0689319		33.2	0.282034	0.293501	0.139601	0.144249	0.0648856	0.0660021	0.0306264	0.0294249	0.00742174	0.0120709
33.4	0.45183	0.473828	0.235736	0.27281	0.121773	0.141985	0.0615259	0.0692824		33.4	0.282915	0.294813	0.139656	0.144986	0.0645548	0.0663618	0.0300418	0.0295905	0.00686305	0.0121399
33.6	0.453923	0.475263	0.237055	0.273926	0.122625	0.142654	0.0621611	0.0696322		33.6	0.284244	0.296121	0.140201	0.145721	0.0649442	0.0667212	0.0300618	0.029756	0.00644066	0.0122089
33.8	0.455562	0.476688	0.238291	0.275036	0.123553	0.143321	0.0628697	0.0699813		33.8	0.285529	0.297423	0.140308	0.146455	0.0648177	0.0670801	0.0298781	0.0299213	0.0058902	0.0122778
34	0.457604	0.478102	0.239735	0.276142	0.124117	0.143987	0.063327	0.0703297		34	0.286747	0.298722	0.141394	0.147188	0.0645296	0.0674386	0.0299258	0.0300865	0.00614185	0.0123467
34.2	0.459185	0.479507	0.240864	0.277244	0.125033	0.14465	0.0634756	0.0706775		34.2	0.288593	0.300016	0.141907	0.147919	0.0649756	0.0677967	0.0300406	0.0302516	0.00645143	0.0124156
34.4	0.460302	0.4809	0.241684	0.27834	0.125238	0.145312	0.0631301	0.0710245		34.4	0.290542	0.301306	0.142901	0.148649	0.0659664	0.0681543	0.0307543	0.0304165	0.00680404	0.0124844
34.6	0.462055	0.482284	0.242487	0.279432	0.125045	0.145972	0.0626384	0.0713709		34.6	0.29172	0.302591	0.143439	0.149377	0.0660185	0.0685116	0.0307203	0.0305813	0.00653978	0.0125532
34.8	0.46405	0.483657	0.243542	0.280519	0.125327	0.14663	0.0627898	0.0717166		34.8	0.293137	0.303872	0.143972	0.150104	0.0662428	0.0688684	0.0304596	0.030746	0.006139	0.0126219
35	0.465463	0.48502	0.244291	0.281602	0.125413	0.147287	0.0622575	0.0720615		35	0.295055	0.305148	0.144872	0.15083	0.0669589	0.0692248	0.0306487	0.0309105	0.00641672	0.0126906
35.2	0.467245	0.486374	0.245532	0.28268	0.125508	0.147941	0.0620334	0.0724058		35.2	0.296828	0.306421	0.145716	0.151554	0.0670759	0.0695807	0.0307176	0.0310749	0.00666182	0.0127592
35.4	0.469036	0.487717	0.246336	0.283753	0.125934	0.148594	0.0621674	0.0727495		35.4	0.297889	0.307688	0.146325	0.152277	0.0678988	0.0699363	0.0308844	0.0312392	0.00692929	0.0128278
35.6	0.471098	0.48905	0.247891	0.284822	0.126948	0.149245	0.0624669	0.0730924		35.6	0.298665	0.308952	0.147118	0.152999	0.0681188	0.0702914	0.0308762	0.0314033	0.00685126	0.0128963
35.8	0.472902	0.490374	0.248509	0.285886	0.127402	0.149894	0.0625267	0.0734347		35.8	0.29979	0.310211	0.14755	0.153719	0.0684449	0.0706462	0.0310409	0.0315674	0.0069692	0.0129649
36	0.474964	0.491688	0.249886	0.286945	0.127555	0.150542	0.0626042	0.0737763		36	0.301074	0.311466	0.148525	0.154437	0.0689596	0.0710005	0.0312049	0.0317312	0.00760182	0.0130333
36.2	0.476936	0.492992	0.251282	0.288	0.127583	0.151187	0.0624838	0.0741172		36.2	0.30236	0.312717	0.149221	0.155155	0.0695216	0.0713543	0.0311786	0.031895	0.00780836	0.0131018
36.4	0.47864	0.494287	0.252518	0.289051	0.128291	0.151831	0.0627495	0.0744575		36.4	0.304372	0.313963	0.150949	0.155871	0.0713019	0.0717078	0.0325581	0.0320586	0.00870921	0.0131701
36.6	0.480623	0.495572	0.253985	0.290097	0.129366	0.152473	0.0636107	0.0747971		36.6	0.305041	0.315205	0.151251	0.156585	0.0714862	0.0720608	0.0328666	0.0322221	0.0084092	0.0132385
36.8	0.482003	0.496848	0.254726	0.291138	0.12995	0.153113	0.0645705	0.075136		36.8	0.306441	0.316443	0.152296	0.157298	0.0715546	0.0724135	0.0332903	0.0323854	0.00833917	0.0133068
37	0.483355	0.498114	0.255513	0.292175	0.129945	0.153752	0.0647249	0.0754742		37	0.307734	0.317677	0.152924	0.15801	0.0723294	0.0727657	0.033719	0.0325486	0.00878137	0.013375
37.2	0.485704	0.499371	0.257052	0.293208	0.13099	0.154389	0.0658979	0.0758118		37.2	0.30875	0.318906	0.15325	0.158721	0.0720404	0.0731175	0.0339379	0.0327117	0.00845436	0.0134432
37.4	0.488121	0.500619	0.25825	0.294236	0.132166	0.155024	0.0666798	0.0761487		37.4	0.310089	0.320132	0.154317	0.15943	0.0726444	0.0734689	0.0339281	0.0328747	0.00836765	0.0135114
37.6	0.490145	0.501858	0.259553	0.29526	0.132592	0.155657	0.0675058	0.0764849		37.6	0.311336	0.321353	0.154905	0.160137	0.072759	0.0738199	0.0344739	0.0330375	0.00808091	0.0135795
37.8	0.491952	0.503087	0.260836	0.296279	0.133467	0.156289	0.0682614	0.0768205		37.8	0.312262	0.32257	0.15505	0.160844	0.0731651	0.0741704	0.034342	0.0332002	0.00782744	0.0136476
38	0.494916	0.504308	0.262509	0.297295	0.134952	0.156919	0.0696055	0.0771554		38	0.313626	0.323782	0.156133	0.161549	0.0736135	0.0745206	0.035051	0.0333627	0.00886351	0.0137157
38.2	0.496373	0.50552	0.263334	0.298305	0.135784	0.157547	0.0700266	0.0774896		38.2	0.315247	0.324991	0.156604	0.162252	0.0737642	0.0748703	0.0355432	0.0335252	0.0091402	0.0137837
38.4	0.498189	0.506722	0.264253	0.299312	0.136024	0.158173	0.0703985	0.0778232		38.4	0.316985	0.326196	0.157912	0.162955	0.0742701	0.0752196	0.0362765	0.0336875	0.0097074	0.0138516
38.6	0.499994	0.507916	0.264897	0.300314	0.136099	0.158798	0.070187	0.0781561		38.6	0.317708	0.327396	0.158784	0.163656	0.0746032	0.0755686	0.0364095	0.0338496	0.00987042	0.0139195
38.8	0.501801	0.509101	0.265957	0.301312	0.136934	0.159421	0.0703155	0.0784884		38.8	0.318781	0.328592	0.159312	0.164355	0.0751752	0.0759171	0.0365779	0.0340117	0.0102012	0.0139874
39	0.503413	0.510278	0.266709	0.302305	0.137248	0.160042	0.0700753	0.07882		39	0.320637	0.329785	0.160594	0.165053	0.0756514	0.0762652	0.0371529	0.0341736	0.011042	0.0140553
39.2	0.506089	0.511446	0.268759	0.303294	0.138447	0.160662	0.0701883	0.079151		39.2	0.321916	0.330973	0.161612	0.16575	0.0756171	0.0766128	0.0365699	0.0343354	0.0113558	0.014123
39.4	0.507592	0.512605	0.27011	0.304279	0.139518	0.16128	0.0702886	0.0794813		39.4	0.323284	0.332157	0.162722	0.166446	0.0762063	0.0769601	0.0365619	0.034497	0.0119011	0.0141908
39.6	0.508692	0.513755	0.271389	0.30526	0.139952	0.161896	0.0703105	0.079811		39.6	0.324259	0.333337	0.163226	0.16714	0.0762701	0.077307	0.0366667	0.0346585	0.0119576	0.0142585
39.8	0.510241	0.514898	0.272576	0.306237	0.140354	0.16251	0.0701572	0.08014		39.8	0.325646	0.334513	0.164194	0.167833	0.0767517	0.0776534	0.0364788	0.0348199	0.0121148	0.0143262
40	0.511669	0.516032	0.274088	0.307209	0.141175	0.163123	0.0704149	0.0804683		40	0.326854	0.335685	0.165285	0.168525	0.0770432	0.0779995	0.0366198	0.0349812	0.0127585	0.0143938
40.2	0.51267	0.517157	0.275317	0.308178	0.141854	0.163734	0.07045	0.080796		40.2	0.328166	0.336854	0.166329	0.169215	0.0775809	0.0783451	0.036798	0.0351423	0.0128943	0.0144614
40.4	0.514151	0.518274	0.276644	0.309142	0.143113	0.164344	0.071339	0.0811231		40.4	0.329491	0.338018	0.16713	0.169904	0.0778456	0.0786903	0.0370996	0.0353033	0.0127157	0.0145289
40.6	0.515852	0.519383	0.278593	0.310102	0.143333	0.164952	0.0719515	0.0814495		40.6	0.330212	0.339178	0.167376	0.170591	0.0774599	0.0790352	0.0369986	0.0354641	0.0120538	0.0145964
40.8	0.517252	0.520484	0.279001	0.311058	0.143438	0.165558	0.0722156	0.0817753		40.8	0.331612	0.340334	0.16782	0.171278	0.0770566	0.0793796	0.0370103	0.0356249	0.0115535	0.0146639
41	0.518932	0.521577	0.280252	0.31201	0.144353	0.166162	0.0725132	0.0821004		41	0.332849	0.341486	0.168581	0.171962	0.0777844	0.0797236	0.0373501	0.0357855	0.0114165	0.0147313
41.2	0.520996	0.522662	0.281439	0.312957	0.145198	0.166765	0.0729826	0.0824249		41.2	0.333597	0.342635	0.1689	0.172646	0.0770258	0.0800672	0.0368345	0.035946	0.0103987	0.0147986
41.4	0.522912	0.523739	0.282334	0.313901	0.145618	0.167366	0.0733857	0.0827487		41.4	0.33425	0.343779	0.169303	0.173328	0.0774481	0.0804104	0.036488	0.0361063	0.00990269	0.014866
41.6	0.524425	0.524808	0.283461	0.314841	0.145933	0.167965	0.0737146	0.0830719		41.6	0.335281	0.344919	0.169143	0.174009	0.0775208	0.0807532	0.0366544	0.0362665	0.00932779	0.0149333
41.8	0.526701	0.525869	0.284831	0.315777	0.146867	0.168563	0.0748855	0.0833945		41.8	0.336405	0.346056	0.169381	0.174689	0.0779484	0.0810956	0.0371238	0.0364266	0.00929491	0.0150005
42	0.529162	0.526922	0.286101	0.316708	0.14738	0.169159	0.075786	0.0837164		42	0.337653	0.347189	0.170264	0.175367	0.0782042	0.0814376	0.0382696	0.0365866	0.00990606	0.0150677
42.2	0.53035	0.527968	0.286774	0.317636	0.147064	0.169754	0.075729	0.0840377		42.2	0.33857	0.348318	0.170422	0.176045	0.078419	0.0817792	0.0383025	0.0367464	0.00957104	0.0151349
42.4	0.531947	0.529006	0.287565	0.31856	0.147224	0.170347	0.0762145	0.0843584		42.4	0.339295	0.349443	0.171009	0.17672	0.0790697	0.0821204	0.0390215	0.0369061	0.0096745	0.015202
42.6	0.533329	0.530036	0.288744	0.319479	0.147723	0.170938	0.0763424	0.0846784		42.6	0.340302	0.350564	0.171408	0.177395	0.0797824	0.0824612	0.0393726	0.0370657	0.00971867	0.0152691
42.8	0.534592	0.531059	0.289861	0.320395	0.148088	0.171528	0.0759079	0.0849978		42.8	0.341529	0.351681	0.171805	0.178068	0.0806309	0.0828016	0.0394126	0.0372251	0.00950321	0.0153361
43	0.536375	0.532074	0.290348	0.321307	0.148333	0.172116	0.0759454	0.0853165		43	0.342835	0.352795	0.172166	0.17874	0.0803764	0.0831415	0.0395073	0.0373845	0.00906283	0.0154031
43.2	0.538237	0.533081	0.291714	0.322215	0.149388	0.172702	0.0758708	0.0856347		43.2	0.344046	0.353905	0.172777	0.179411	0.0809314	0.0834811	0.039121	0.0375436	0.00894249	0.0154701
43.4	0.53888	0.534082	0.29218	0.323119	0.149588	0.173287	0.0757282	0.0859522		43.4	0.345353	0.355011	0.173207	0.18008	0.0813746	0.0838203	0.0391338	0.0377027	0.00906032	0.015537
43.6	0.540646	0.535075	0.293222	0.324019	0.15007	0.173871	0.0763379	0.086269		43.6	0.346641	0.356113	0.173555	0.180748	0.0822332	0.0841591	0.0391036	0.0378616	0.00913287	0.0156039
43.8	0.54232	0.536061	0.294202	0.324916	0.15067	0.174452	0.0767629	0.0865853		43.8	0.347586	0.357211	0.174415	0.181415	0.0825227	0.0844975	0.038625	0.0380204	0.00915753	0.0156707
44	0.543948	0.537039	0.294928	0.325808	0.15148	0.175032	0.0769723	0.0869009		44	0.349032	0.358306	0.175206	0.18208	0.0830334	0.0848355	0.0391475	0.0381791	0.00946605	0.0157375
44.2	0.545578	0.53801	0.296086	0.326697	0.152688	0.175611	0.0772937	0.0872159		44.2	0.350444	0.359397	0.175849	0.182744	0.0836284	0.0851731	0.03898	0.0383377	0.00982621	0.0158042
44.4	0.546796	0.538974	0.297409	0.327582	0.15346	0.176187	0.0779589	0.0875303		44.4	0.351833	0.360484	0.176435	0.183407	0.0834937	0.0855102	0.0388837	0.0384961	0.00991034	0.015871
44.6	0.54812	0.539931	0.298358	0.328463	0.15378	0.176763	0.0779229	0.0878441		44.6	0.352877	0.361568	0.177347	0.184069	0.0836727	0.085847	0.0389586	0.0386544	0.00975051	0.0159376
44.8	0.549375	0.540882	0.298453	0.32934	0.154964	0.177336	0.0783419	0.0881572		44.8	0.354058	0.362648	0.178247	0.184729	0.0835879	0.0861834	0.0387453	0.0388126	0.00979897	0.0160043
45	0.55073	0.541825	0.299491	0.330214	0.156101	0.177909	0.0785346	0.0884697		45	0.355493	0.363724	0.17974	0.185388	0.0841977	0.0865194	0.0385624	0.0389706	0.0103553	0.0160708
45.2	0.551748	0.542761	0.300455	0.331084	0.156312	0.178479	0.0789126	0.0887816		45.2	0.356588	0.364797	0.180631	0.186046	0.0836627	0.086855	0.0379571	0.0391285	0.0103256	0.0161374
45.4	0.553203	0.54369	0.30162	0.33195	0.157003	0.179048	0.0799436	0.0890929		45.4	0.35749	0.365865	0.181076	0.186703	0.084093	0.0871902	0.0382085	0.0392863	0.0103615	0.0162039
45.6	0.553668	0.544612	0.3027	0.332812	0.157381	0.179616	0.07984	0.0894036		45.6	0.358792	0.366931	0.182056	0.187358	0.0845052	0.0875251	0.0388065	0.039444	0.0112014	0.0162703
45.8	0.555485	0.545528	0.304844	0.333671	0.158179	0.180181	0.0810368	0.0897136		45.8	0.36005	0.367992	0.183476	0.188012	0.0851236	0.0878595	0.039274	0.0396015	0.0119676	0.0163368
46	0.556613	0.546437	0.305969	0.334526	0.158583	0.180746	0.0810418	0.0900231		46	0.361075	0.36905	0.18413	0.188665	0.0857018	0.0881935	0.0396098	0.0397589	0.0123894	0.0164031
46.2	0.557628	0.547339	0.307004	0.335378	0.158997	0.181309	0.0810538	0.0903319		46.2	0.361928	0.370105	0.184889	0.189316	0.086535	0.0885271	0.0397348	0.0399162	0.0122752	0.0164695
46.4	0.558693	0.548235	0.308248	0.336225	0.159197	0.18187	0.0813804	0.0906402		46.4	0.363274	0.371155	0.185839	0.189967	0.0874118	0.0888604	0.0403262	0.0400733	0.0126019	0.0165358
46.6	0.560254	0.549124	0.309746	0.33707	0.159982	0.182429	0.0813741	0.0909478		46.6	0.364754	0.372203	0.186422	0.190616	0.0879257	0.0891932	0.0402776	0.0402303	0.0123678	0.016602
46.8	0.561646	0.550007	0.310933	0.33791	0.160139	0.182988	0.081287	0.0912548		46.8	0.365679	0.373246	0.187033	0.191263	0.088666	0.0895257	0.0404316	0.0403872	0.012145	0.0166682
47	0.563476	0.550883	0.312106	0.338747	0.160732	0.183544	0.0817677	0.0915612		47	0.366755	0.374286	0.187519	0.19191	0.0888029	0.0898578	0.0405464	0.040544	0.0119531	0.0167344
47.2	0.565222	0.551752	0.313644	0.33958	0.1613	0.184099	0.0818129	0.091867		47.2	0.367957	0.375323	0.188223	0.192555	0.0898737	0.0901894	0.0408945	0.0407007	0.0126417	0.0168006
47.4	0.567112	0.552616	0.314254	0.34041	0.161546	0.184653	0.0818488	0.0921722		47.4	0.368971	0.376356	0.189008	0.193199	0.0901079	0.0905207	0.0411507	0.0408572	0.0127842	0.0168666
47.6	0.569635	0.553472	0.315489	0.341236	0.162193	0.185205	0.0824188	0.0924768		47.6	0.369861	0.377385	0.18926	0.193842	0.090604	0.0908516	0.0416139	0.0410136	0.0126501	0.0169327
47.8	0.571553	0.554323	0.316193	0.342059	0.162846	0.185755	0.0824271	0.0927807		47.8	0.370485	0.378411	0.189697	0.194484	0.0908954	0.0911821	0.0418818	0.0411698	0.0125863	0.0169987
48	0.573562	0.555167	0.317365	0.342878	0.163875	0.186304	0.0823758	0.0930841		48	0.371315	0.379434	0.190609	0.195124	0.0918845	0.0915122	0.0430123	0.041326	0.0126611	0.0170647
48.2	0.574887	0.556006	0.318424	0.343694	0.164472	0.186852	0.0827696	0.0933869		48.2	0.372143	0.380453	0.190628	0.195763	0.092064	0.0918419	0.042699	0.041482	0.0125023	0.0171306
48.4	0.575675	0.556838	0.31909	0.344506	0.164745	0.187398	0.0828812	0.0936891		48.4	0.37298	0.381468	0.191235	0.196401	0.0916865	0.0921713	0.0426962	0.0416379	0.0124388	0.0171965
48.6	0.576912	0.557664	0.319615	0.345315	0.165425	0.187943	0.0828984	0.0939907		48.6	0.373196	0.38248	0.191431	0.197038	0.0917621	0.0925002	0.0423149	0.0417936	0.0119508	0.0172623
48.8	0.577883	0.558483	0.320377	0.34612	0.165846	0.188486	0.0833186	0.0942917		48.8	0.373774	0.383489	0.191581	0.197673	0.0913442	0.0928288	0.0415672	0.0419493	0.0117189	0.0173281
49	0.57878	0.559297	0.321102	0.346922	0.166055	0.189027	0.0832454	0.0945921		49	0.375356	0.384494	0.192709	0.198307	0.0922653	0.093157	0.0418017	0.0421048	0.012075	0.0173939
49.2	0.579805	0.560105	0.32198	0.34772	0.166216	0.189567	0.0833601	0.0948919		49.2	0.376168	0.385496	0.192968	0.19894	0.091894	0.0934848	0.0415409	0.0422602	0.0117491	0.0174596
49.4	0.580593	0.560907	0.322617	0.348515	0.16652	0.190106	0.0837446	0.0951912		49.4	0.377132	0.386494	0.193665	0.199572	0.0924146	0.0938121	0.0417326	0.0424155	0.0118412	0.0175253
49.6	0.581326	0.561703	0.323581	0.349307	0.167096	0.190643	0.0837193	0.0954898		49.6	0.378303	0.387489	0.19472	0.200203	0.0928184	0.0941392	0.041801	0.0425706	0.0119846	0.017591
49.8	0.582698	0.562493	0.325085	0.350095	0.167866	0.191178	0.0845624	0.0957878		49.8	0.37974	0.388481	0.195955	0.200832	0.0936263	0.0944658	0.0421894	0.0427256	0.0122298	0.0176566
50	0.583626	0.563278	0.325535	0.35088	0.167973	0.191713	0.0845236	0.0960853		50	0.380926	0.389469	0.196076	0.20146	0.0936447	0.0947921	0.0419849	0.0428805	0.0118746	0.0177221
50.2	0.585056	0.564056	0.326815	0.351661	0.168548	0.192245	0.0851559	0.0963821		50.2	0.382528	0.390453	0.197631	0.202087	0.0943307	0.0951179	0.0422626	0.0430352	0.0119578	0.0177876
50.4	0.586324	0.564829	0.327892	0.352439	0.168855	0.192776	0.0860954	0.0966784		50.4	0.383836	0.391435	0.197808	0.202713	0.093767	0.0954434	0.0422374	0.0431899	0.0117585	0.0178531
50.6	0.58758	0.565596	0.329008	0.353214	0.169896	0.193306	0.0866643	0.0969741		50.6	0.384243	0.392413	0.197748	0.203337	0.0931886	0.0957685	0.0417967	0.0433444	0.011226	0.0179185
50.8	0.588715	0.566358	0.330129	0.353986	0.170211	0.193835	0.0871517	0.0972692		50.8	0.385526	0.393388	0.19819	0.203961	0.0932313	0.0960932	0.0419287	0.0434988	0.0110133	0.0179839
51	0.590126	0.567114	0.331544	0.354754	0.170911	0.194361	0.08737	0.0975637		51	0.386841	0.394359	0.199146	0.204583	0.0931606	0.0964175	0.0425017	0.043653	0.0111477	0.0180493
51.2	0.591864	0.567864	0.332697	0.355519	0.171894	0.194887	0.0878087	0.0978577		51.2	0.387968	0.395327	0.199506	0.205204	0.0933259	0.0967415	0.0432582	0.0438072	0.011503	0.0181146
51.4	0.593582	0.568609	0.33359	0.35628	0.172673	0.195411	0.0880629	0.098151		51.4	0.388853	0.396292	0.200326	0.205823	0.0932908	0.097065	0.044074	0.0439612	0.0113092	0.0181799
51.6	0.595394	0.569349	0.335037	0.357039	0.173023	0.195933	0.0884198	0.0984438		51.6	0.389698	0.397254	0.20081	0.206442	0.0941163	0.0973882	0.0446329	0.0441151	0.0114854	0.0182451
51.8	0.597038	0.570083	0.336185	0.357794	0.173723	0.196454	0.0884823	0.098736		51.8	0.3911	0.398212	0.201796	0.207059	0.0949983	0.097711	0.04536	0.0442689	0.0118318	0.0183103
52	0.59837	0.570811	0.337354	0.358546	0.174443	0.196974	0.0888089	0.0990277		52	0.391784	0.399167	0.202576	0.207675	0.0952477	0.0980334	0.0455993	0.0444225	0.011849	0.0183755
52.2	0.599321	0.571535	0.338662	0.359294	0.174657	0.197492	0.0890465	0.0993187		52.2	0.393422	0.400119	0.203208	0.20829	0.095421	0.0983555	0.0456571	0.044576	0.0121023	0.0184406
52.4	0.60054	0.572253	0.339827	0.36004	0.175846	0.198009	0.0892076	0.0996092		52.4	0.394699	0.401067	0.204265	0.208904	0.0960935	0.0986772	0.0462549	0.0447294	0.0125744	0.0185057
52.6	0.601984	0.572965	0.341108	0.360782	0.176878	0.198525	0.08939	0.0998991		52.6	0.395338	0.402012	0.205229	0.209517	0.097038	0.0989985	0.0458615	0.0448827	0.0127308	0.0185707
52.8	0.603135	0.573673	0.342187	0.361521	0.177458	0.199039	0.0898571	0.100188		52.8	0.3968	0.402954	0.206484	0.210128	0.0980273	0.0993194	0.0459644	0.0450359	0.0132622	0.0186357
53	0.604322	0.574375	0.34328	0.362257	0.178181	0.199551	0.0898409	0.100477		53	0.398574	0.403893	0.207625	0.210739	0.0993288	0.0996399	0.0466254	0.0451889	0.0140575	0.0187007
53.2	0.605409	0.575072	0.343988	0.36299	0.178698	0.200062	0.0899638	0.100765		53.2	0.398777	0.404829	0.207936	0.211348	0.0992457	0.09996	0.0464237	0.0453418	0.013972	0.0187656
53.4	0.606171	0.575764	0.344745	0.363719	0.178692	0.200572	0.0908223	0.101053		53.4	0.400019	0.405761	0.208618	0.211956	0.100148	0.10028	0.0467286	0.0454946	0.014354	0.0188305
53.6	0.607296	0.576451	0.34607	0.364446	0.179498	0.20108	0.0913751	0.10134		53.6	0.40134	0.40669	0.20945	0.212562	0.100642	0.100599	0.0468596	0.0456472	0.0144263	0.0188953
53.8	0.6082	0.577133	0.347143	0.365169	0.179931	0.201587	0.0919447	0.101627		53.8	0.402597	0.407616	0.21037	0.213168	0.101384	0.100918	0.0469552	0.0457998	0.0149378	0.0189601
54	0.609197	0.57781	0.347723	0.365889	0.180167	0.202093	0.0925428	0.101912		54	0.403572	0.408539	0.210622	0.213772	0.101403	0.101237	0.0464499	0.0459522	0.0150533	0.0190248
54.2	0.610665	0.578482	0.348646	0.366607	0.181133	0.202597	0.0935669	0.102198		54.2	0.40426	0.409459	0.2113	0.214376	0.101253	0.101555	0.0466048	0.0461045	0.0151275	0.0190896
54.4	0.61124	0.579149	0.349101	0.367321	0.181337	0.2031	0.0937079	0.102483		54.4	0.404372	0.410376	0.210954	0.214978	0.100876	0.101873	0.0463449	0.0462566	0.0148962	0.0191542
54.6	0.612281	0.579811	0.349476	0.368032	0.182123	0.203602	0.0935747	0.102767		54.6	0.405182	0.411289	0.211228	0.215579	0.101125	0.102191	0.0464593	0.0464087	0.0145839	0.0192189
54.8	0.613097	0.580468	0.350194	0.36874	0.182387	0.204102	0.0931408	0.10305		54.8	0.4064	0.4122	0.212033	0.216179	0.101607	0.102508	0.0465334	0.0465606	0.0146805	0.0192835
55	0.614016	0.581121	0.350527	0.369445	0.182799	0.2046	0.0927415	0.103334		55	0.407201	0.413107	0.213074	0.216777	0.102221	0.102824	0.0471831	0.0467124	0.0149392	0.019348
55.2	0.615051	0.581768	0.351412	0.370147	0.18345	0.205098	0.0929464	0.103616		55.2	0.407666	0.414011	0.213424	0.217375	0.102467	0.103141	0.0474927	0.0468641	0.0145495	0.0194125
55.4	0.615528	0.582411	0.352256	0.370846	0.183502	0.205594	0.0924566	0.103898		55.4	0.408666	0.414912	0.214265	0.217971	0.103025	0.103457	0.0481255	0.0470156	0.0147286	0.019477
55.6	0.616648	0.583049	0.353166	0.371542	0.183595	0.206088	0.0922831	0.10418		55.6	0.409662	0.41581	0.215006	0.218566	0.103295	0.103773	0.0484261	0.0471671	0.0145658	0.0195414
55.8	0.617951	0.583683	0.354029	0.372235	0.184574	0.206581	0.0929222	0.10446		55.8	0.410962	0.416705	0.215893	0.21916	0.103544	0.104088	0.0492117	0.0473184	0.0148102	0.0196058
56	0.618742	0.584311	0.355123	0.372925	0.185224	0.207073	0.0933202	0.104741		56	0.4118	0.417597	0.21655	0.219753	0.10413	0.104403	0.0493137	0.0474696	0.0148851	0.0196702
56.2	0.619631	0.584936	0.356416	0.373612	0.185666	0.207564	0.0930404	0.105021		56.2	0.413173	0.418486	0.217425	0.220345	0.104603	0.104717	0.0496629	0.0476206	0.0151186	0.0197345
56.4	0.620607	0.585555	0.3575	0.374296	0.186304	0.208053	0.0932739	0.1053		56.4	0.414159	0.419372	0.218148	0.220936	0.104734	0.105032	0.0498901	0.0477716	0.01472	0.0197988
56.6	0.621675	0.58617	0.358565	0.374978	0.187154	0.208541	0.0940906	0.105578		56.6	0.414735	0.420255	0.218966	0.221525	0.104959	0.105345	0.0493411	0.0479224	0.0150416	0.019863
56.8	0.62199	0.586781	0.359312	0.375656	0.187283	0.209027	0.0947812	0.105857		56.8	0.415622	0.421135	0.219641	0.222114	0.105027	0.105659	0.0501185	0.0480731	0.0154736	0.0199272
57	0.622815	0.587387	0.360315	0.376331	0.18786	0.209513	0.0952796	0.106134		57	0.416615	0.422012	0.220067	0.222701	0.105553	0.105972	0.0506089	0.0482237	0.0157036	0.0199914
57.2	0.623973	0.587988	0.360809	0.377004	0.188353	0.209996	0.0960997	0.106411		57.2	0.417043	0.422886	0.220615	0.223287	0.105858	0.106285	0.050775	0.0483741	0.0158753	0.0200555
57.4	0.624283	0.588586	0.361498	0.377674	0.188512	0.210479	0.0971195	0.106688		57.4	0.41875	0.423756	0.221002	0.223872	0.106252	0.106597	0.0509729	0.0485245	0.0162483	0.0201195
57.6	0.625836	0.589178	0.36288	0.37834	0.189856	0.21096	0.0979587	0.106964		57.6	0.420103	0.424624	0.222447	0.224456	0.107108	0.106909	0.0515313	0.0486747	0.0170883	0.0201836
57.8	0.626928	0.589767	0.364011	0.379004	0.190831	0.21144	0.0990453	0.107239		57.8	0.420905	0.425489	0.222862	0.225039	0.107341	0.10722	0.0514297	0.0488248	0.0173425	0.0202476
58	0.628323	0.590351	0.364849	0.379665	0.191628	0.211919	0.0997413	0.107514		58	0.421547	0.426351	0.223234	0.22562	0.107408	0.107532	0.0516377	0.0489748	0.0175598	0.0203115
58.2	0.629785	0.590931	0.366195	0.380324	0.192698	0.212396	0.100418	0.107788		58.2	0.421932	0.42721	0.22339	0.226201	0.107007	0.107842	0.0514585	0.0491246	0.0169686	0.0203755
58.4	0.630228	0.591506	0.366528	0.380979	0.193091	0.212872	0.099783	0.108062		58.4	0.422693	0.428067	0.223791	0.22678	0.107147	0.108153	0.0511117	0.0492744	0.0167239	0.0204393
58.6	0.631965	0.592078	0.367224	0.381632	0.193904	0.213346	0.099702	0.108335		58.6	0.424148	0.42892	0.224741	0.227358	0.107658	0.108463	0.0515777	0.049424	0.0171421	0.0205032
58.8	0.632882	0.592645	0.368379	0.382282	0.194307	0.21382	0.0994623	0.108608		58.8	0.424943	0.42977	0.225454	0.227936	0.10808	0.108773	0.0511699	0.0495734	0.0173715	0.020567
59	0.633885	0.593208	0.369537	0.382929	0.194925	0.214292	0.099645	0.10888		59	0.425764	0.430618	0.226185	0.228512	0.108365	0.109082	0.0514864	0.0497228	0.0171841	0.0206307
59.2	0.63481	0.593767	0.370944	0.383573	0.195488	0.214762	0.0998321	0.109151		59.2	0.42633	0.431462	0.226478	0.229087	0.108342	0.109391	0.0512667	0.0498721	0.0167608	0.0206944
59.4	0.636051	0.594321	0.372387	0.384215	0.196001	0.215232	0.0998525	0.109422		59.4	0.427252	0.432304	0.226781	0.22966	0.108416	0.1097	0.0509704	0.0500212	0.0167195	0.0207581
59.6	0.637523	0.594872	0.373248	0.384853	0.196711	0.2157	0.100256	0.109693		59.6	0.428029	0.433142	0.226827	0.230233	0.1086	0.110008	0.0508535	0.0501702	0.0161957	0.0208218
59.8	0.638345	0.595419	0.374053	0.38549	0.197179	0.216167	0.100633	0.109963		59.8	0.429099	0.433978	0.227502	0.230805	0.109238	0.110316	0.0511848	0.0503191	0.0166057	0.0208854
60	0.638622	0.595961	0.374871	0.386123	0.197087	0.216633	0.0999618	0.110232		60	0.429392	0.434812	0.227725	0.231375	0.108899	0.110624	0.0509873	0.0504679	0.016146	0.0209489
60.2	0.639866	0.5965	0.375841	0.386754	0.197607	0.217097	0.100133	0.110501		60.2	0.430663	0.435642	0.228028	0.231945	0.109036	0.110931	0.0511245	0.0506165	0.0165448	0.0210124
60.4	0.640354	0.597035	0.376806	0.387381	0.198003	0.21756	0.100325	0.11077		60.4	0.431134	0.436469	0.22868	0.232513	0.10893	0.111238	0.0508363	0.0507651	0.0160599	0.0210759
60.6	0.641102	0.597565	0.377413	0.388007	0.198917	0.218022	0.100996	0.111038		60.6	0.432062	0.437294	0.229495	0.23308	0.10977	0.111544	0.0509736	0.0509135	0.016694	0.0211394
60.8	0.641134	0.598092	0.378362	0.388629	0.199251	0.218482	0.101865	0.111305		60.8	0.432585	0.438115	0.230163	0.233646	0.110298	0.11185	0.0515466	0.0510618	0.0166273	0.0212028
61	0.642041	0.598615	0.379243	0.389249	0.200105	0.218941	0.102183	0.111572		61	0.433245	0.438934	0.230133	0.234212	0.110954	0.112156	0.0517232	0.0512099	0.016458	0.0212662
61.2	0.642694	0.599134	0.379924	0.389866	0.200602	0.219399	0.102638	0.111838		61.2	0.434256	0.439751	0.230026	0.234776	0.111098	0.112462	0.0517172	0.051358	0.016542	0.0213295
61.4	0.643351	0.59965	0.380367	0.390481	0.2009	0.219856	0.102912	0.112104		61.4	0.435045	0.440564	0.230241	0.235338	0.111331	0.112767	0.0520808	0.0515059	0.0164927	0.0213928
61.6	0.644379	0.600161	0.381359	0.391093	0.201765	0.220312	0.103146	0.112369		61.6	0.435195	0.441375	0.230812	0.2359	0.111434	0.113071	0.0526688	0.0516537	0.0166483	0.021456
61.8	0.645107	0.600669	0.382268	0.391702	0.202755	0.220766	0.103654	0.112634		61.8	0.435905	0.442183	0.231192	0.236461	0.111267	0.113376	0.0529007	0.0518014	0.0166711	0.0215192
62	0.645964	0.601173	0.38277	0.392309	0.203077	0.221219	0.103664	0.112898		62	0.436563	0.442988	0.231702	0.237021	0.111047	0.11368	0.0529568	0.051949	0.0166859	0.0215824
62.2	0.646474	0.601673	0.383314	0.392913	0.203462	0.22167	0.103652	0.113162		62.2	0.437421	0.44379	0.232318	0.237579	0.11127	0.113983	0.0530655	0.0520965	0.0168394	0.0216455
62.4	0.647333	0.60217	0.383905	0.393515	0.203736	0.222121	0.103508	0.113425		62.4	0.438461	0.44459	0.23285	0.238137	0.111692	0.114287	0.0534253	0.0522438	0.0170795	0.0217086
62.6	0.64843	0.602663	0.3851	0.394114	0.203934	0.22257	0.103947	0.113687		62.6	0.439348	0.445387	0.233735	0.238693	0.112153	0.114589	0.0537689	0.0523911	0.0179511	0.0217717
62.8	0.648777	0.603153	0.386281	0.39471	0.204589	0.223018	0.104074	0.113949		62.8	0.440315	0.446181	0.234661	0.239249	0.11232	0.114892	0.0535799	0.0525381	0.0178792	0.0218347
63	0.649486	0.603638	0.387439	0.395304	0.204983	0.223465	0.104517	0.114211		63	0.441409	0.446972	0.235437	0.239803	0.112594	0.115194	0.0534785	0.0526851	0.0177357	0.0218977
63.2	0.650364	0.604121	0.38822	0.395896	0.205194	0.223911	0.104958	0.114472		63.2	0.442338	0.447761	0.235911	0.240356	0.112666	0.115496	0.0539014	0.052832	0.018136	0.0219606
63.4	0.6516	0.604599	0.38896	0.396485	0.205542	0.224355	0.105036	0.114733		63.4	0.442897	0.448547	0.236015	0.240908	0.112802	0.115798	0.0535985	0.0529787	0.0179141	0.0220235
63.6	0.652486	0.605075	0.389513	0.397071	0.206149	0.224798	0.105453	0.114993		63.6	0.444081	0.449331	0.236914	0.24146	0.113755	0.116099	0.0545969	0.0531254	0.0181723	0.0220863
63.8	0.653292	0.605546	0.389923	0.397655	0.206341	0.22524	0.105703	0.115252		63.8	0.445153	0.450111	0.238054	0.24201	0.114542	0.116399	0.0553598	0.0532719	0.0184429	0.0221491
64	0.654109	0.606015	0.390514	0.398236	0.206541	0.225681	0.105769	0.115511		64	0.445318	0.450889	0.238336	0.242559	0.114512	0.1167	0.0551219	0.0534183	0.0178333	0.0222119
64.2	0.655221	0.606479	0.391647	0.398815	0.20701	0.22612	0.106284	0.11577		64.2	0.446623	0.451665	0.238865	0.243107	0.115816	0.117	0.0551302	0.0535646	0.01818	0.0222747
64.4	0.655715	0.606941	0.39271	0.399391	0.207394	0.226558	0.106314	0.116028		64.4	0.447019	0.452438	0.239735	0.243653	0.115934	0.1173	0.0544977	0.0537107	0.0175922	0.0223374
64.6	0.656644	0.607399	0.394035	0.399965	0.207853	0.226996	0.107326	0.116285		64.6	0.448452	0.453208	0.240661	0.244199	0.11706	0.117599	0.0555797	0.0538568	0.018295	0.0224
64.8	0.657608	0.607854	0.395342	0.400536	0.208638	0.227431	0.108277	0.116542		64.8	0.448809	0.453975	0.241134	0.244744	0.117395	0.117898	0.0552933	0.0540027	0.018225	0.0224627
65	0.65848	0.608305	0.395742	0.401105	0.208581	0.227866	0.107864	0.116799		65	0.449888	0.45474	0.240953	0.245288	0.117139	0.118197	0.0551691	0.0541485	0.017784	0.0225253
65.2	0.659142	0.608753	0.396205	0.401672	0.2086	0.2283	0.107869	0.117054		65.2	0.451252	0.455502	0.241421	0.245831	0.117591	0.118495	0.0556304	0.0542942	0.0177379	0.0225878
65.4	0.660487	0.609198	0.396531	0.402236	0.208877	0.228732	0.107784	0.11731		65.4	0.451433	0.456262	0.242333	0.246372	0.117555	0.118793	0.0559948	0.0544397	0.0177327	0.0226503
65.6	0.660647	0.609639	0.396307	0.402798	0.209052	0.229163	0.107236	0.117565		65.6	0.452065	0.457019	0.243126	0.246913	0.117559	0.11909	0.0558641	0.0545852	0.0176657	0.0227128
65.8	0.661588	0.610077	0.39705	0.403357	0.209747	0.229593	0.107656	0.117819		65.8	0.45359	0.457774	0.244066	0.247452	0.118451	0.119388	0.0559748	0.0547305	0.0182738	0.0227752
66	0.662075	0.610512	0.397454	0.403914	0.209919	0.230022	0.107716	0.118073		66	0.455038	0.458526	0.244971	0.247991	0.119235	0.119685	0.0563482	0.0548757	0.0187966	0.0228376
66.2	0.662381	0.610944	0.397688	0.404468	0.210443	0.230449	0.107683	0.118327		66.2	0.455965	0.459275	0.245504	0.248528	0.119862	0.119981	0.0567361	0.0550208	0.0192372	0.0228999
66.4	0.662854	0.611373	0.398371	0.40502	0.210773	0.230876	0.107415	0.11858		66.4	0.456997	0.460022	0.245847	0.249065	0.119804	0.120277	0.0566378	0.0551658	0.019369	0.0229623
66.6	0.662605	0.611798	0.398991	0.40557	0.211025	0.231301	0.107558	0.118832		66.6	0.457931	0.460766	0.246865	0.2496	0.119744	0.120573	0.0561321	0.0553107	0.0196528	0.0230245
66.8	0.663152	0.61222	0.399508	0.406118	0.21146	0.231725	0.107605	0.119084		66.8	0.459105	0.461508	0.247749	0.250135	0.119759	0.120869	0.056543	0.0554555	0.0195397	0.0230868
67	0.663952	0.61264	0.400135	0.406663	0.211851	0.232148	0.10808	0.119335		67	0.460204	0.462247	0.248708	0.250668	0.120411	0.121164	0.0572887	0.0556001	0.0197906	0.023149
67.2	0.664412	0.613056	0.400275	0.407206	0.212164	0.23257	0.108137	0.119586		67.2	0.460916	0.462984	0.249059	0.251201	0.12058	0.121459	0.0577771	0.0557446	0.0197038	0.0232111
67.4	0.665236	0.613469	0.40089	0.407746	0.213027	0.23299	0.108075	0.119837		67.4	0.461807	0.463718	0.249666	0.251732	0.121392	0.121753	0.0576815	0.055889	0.0191529	0.0232732
67.6	0.665478	0.613879	0.401743	0.408284	0.213547	0.23341	0.108634	0.120087		67.6	0.462553	0.46445	0.250317	0.252262	0.121536	0.122047	0.0584885	0.0560333	0.0189203	0.0233353
67.8	0.665979	0.614286	0.402435	0.40882	0.214052	0.233828	0.109101	0.120336		67.8	0.462913	0.465179	0.2504	0.252792	0.121575	0.122341	0.0582597	0.0561774	0.018779	0.0233974
68	0.666308	0.61469	0.404065	0.409353	0.214651	0.234245	0.109608	0.120585		68	0.463198	0.465906	0.250375	0.25332	0.12126	0.122634	0.057757	0.0563215	0.0183478	0.0234594
68.2	0.66694	0.615091	0.405471	0.409885	0.215012	0.234661	0.110101	0.120834		68.2	0.464129	0.46663	0.25098	0.253847	0.121962	0.122927	0.0581562	0.0564654	0.0188336	0.0235213
68.4	0.667768	0.615489	0.407138	0.410414	0.215882	0.235076	0.110642	0.121082		68.4	0.464528	0.467352	0.251947	0.254373	0.122418	0.12322	0.0582596	0.0566093	0.0190395	0.0235833
68.6	0.668567	0.615885	0.408715	0.41094	0.216428	0.23549	0.111595	0.121329		68.6	0.465309	0.468071	0.25245	0.254899	0.122724	0.123513	0.0585279	0.056753	0.0192534	0.0236452
68.8	0.669396	0.616277	0.409847	0.411465	0.217074	0.235902	0.111871	0.121576		68.8	0.465685	0.468788	0.252742	0.255423	0.122443	0.123805	0.0577804	0.0568966	0.0191481	0.023707
69	0.669988	0.616667	0.410845	0.411987	0.217009	0.236314	0.112062	0.121823		69	0.466492	0.469503	0.253029	0.255946	0.122007	0.124096	0.0577117	0.05704	0.019048	0.0237688
69.2	0.670881	0.617053	0.412059	0.412507	0.217773	0.236724	0.112124	0.122069		69.2	0.466719	0.470215	0.253856	0.256468	0.12296	0.124388	0.0582058	0.0571834	0.0190623	0.0238306
69.4	0.672033	0.617437	0.412847	0.413025	0.218212	0.237133	0.112455	0.122314		69.4	0.467212	0.470924	0.254919	0.25699	0.123342	0.124679	0.0578562	0.0573266	0.0195223	0.0238923
69.6	0.672492	0.617818	0.413353	0.41354	0.218609	0.237541	0.112548	0.122559		69.6	0.467575	0.471631	0.254914	0.25751	0.12342	0.124969	0.0572091	0.0574698	0.0189901	0.0239541
69.8	0.673699	0.618196	0.41445	0.414054	0.219493	0.237948	0.113218	0.122804		69.8	0.468493	0.472336	0.25546	0.258029	0.123798	0.12526	0.0574338	0.0576128	0.0191777	0.0240157
70	0.674072	0.618571	0.415124	0.414565	0.220053	0.238354	0.113589	0.123048		70	0.469404	0.473038	0.256251	0.258547	0.123858	0.12555	0.0578022	0.0577557	0.0193874	0.0240773
70.2	0.674668	0.618944	0.415537	0.415074	0.220819	0.238759	0.11376	0.123292		70.2	0.470033	0.473738	0.256344	0.259064	0.123229	0.125839	0.0579435	0.0578984	0.0192299	0.0241389
70.4	0.675112	0.619314	0.416095	0.41558	0.220941	0.239162	0.113486	0.123535		70.4	0.471473	0.474436	0.256933	0.259581	0.123652	0.126129	0.0580937	0.0580411	0.0192041	0.0242005
70.6	0.6751	0.619681	0.416419	0.416085	0.221336	0.239565	0.113998	0.123777		70.6	0.47246	0.475131	0.257964	0.260096	0.124023	0.126418	0.0584304	0.0581837	0.0190941	0.024262
70.8	0.676025	0.620045	0.416546	0.416587	0.221627	0.239966	0.113977	0.12402		70.8	0.473811	0.475824	0.258989	0.26061	0.124076	0.126706	0.0593108	0.0583261	0.0194417	0.0243234
71	0.676018	0.620407	0.416957	0.417088	0.222272	0.240367	0.114008	0.124261		71	0.47475	0.476514	0.259837	0.261123	0.124657	0.126994	0.0596136	0.0584684	0.0193793	0.0243849
71.2	0.676186	0.620766	0.417299	0.417586	0.222783	0.240766	0.114363	0.124503		71.2	0.475333	0.477202	0.259916	0.261636	0.124914	0.127282	0.0595308	0.0586106	0.0191746	0.0244463
71.4	0.676356	0.621123	0.417632	0.418082	0.223479	0.241164	0.114334	0.124743		71.4	0.475895	0.477888	0.260302	0.262147	0.125327	0.12757	0.0598319	0.0587527	0.0191598	0.0245076
71.6	0.676814	0.621477	0.418282	0.418576	0.223991	0.241561	0.11488	0.124984		71.6	0.476389	0.478572	0.260328	0.262657	0.12482	0.127857	0.0602579	0.0588947	0.0191706	0.0245689
71.8	0.677786	0.621828	0.419091	0.419068	0.224925	0.241957	0.115492	0.125223		71.8	0.477217	0.479253	0.260402	0.263167	0.125168	0.128144	0.0600448	0.0590366	0.0192834	0.0246302
72	0.678169	0.622177	0.419889	0.419557	0.225461	0.242352	0.115979	0.125463		72	0.478173	0.479931	0.261141	0.263675	0.125686	0.128431	0.0604344	0.0591783	0.0200444	0.0246915
72.2	0.679061	0.622523	0.420405	0.420045	0.225744	0.242745	0.115935	0.125701		72.2	0.478925	0.480608	0.261753	0.264182	0.126487	0.128717	0.0607374	0.05932	0.0203741	0.0247527
72.4	0.67994	0.622867	0.421629	0.42053	0.226661	0.243138	0.116805	0.12594		72.4	0.478973	0.481282	0.262261	0.264689	0.12675	0.129003	0.060253	0.0594615	0.0207284	0.0248138
72.6	0.681044	0.623208	0.422629	0.421014	0.22709	0.24353	0.117683	0.126178		72.6	0.47978	0.481954	0.262275	0.265194	0.126657	0.129288	0.0601736	0.0596029	0.0207021	0.024875
72.8	0.682059	0.623546	0.423751	0.421495	0.22765	0.24392	0.118109	0.126415		72.8	0.480695	0.482623	0.262821	0.265699	0.127161	0.129574	0.0604951	0.0597442	0.0210528	0.0249361
73	0.682855	0.623882	0.424619	0.421974	0.22814	0.24431	0.118651	0.126652		73	0.481416	0.483291	0.263358	0.266202	0.127628	0.129859	0.0608274	0.0598854	0.0213015	0.0249971
73.2	0.683952	0.624216	0.425238	0.422452	0.228549	0.244698	0.11919	0.126889		73.2	0.482212	0.483956	0.264262	0.266705	0.128665	0.130143	0.0612425	0.0600264	0.0217857	0.0250581
73.4	0.684968	0.624547	0.425927	0.422927	0.228611	0.245085	0.119654	0.127125		73.4	0.482786	0.484618	0.264374	0.267206	0.128382	0.130427	0.0605874	0.0601674	0.022065	0.0251191
73.6	0.686388	0.624876	0.427387	0.4234	0.229258	0.245472	0.120217	0.12736		73.6	0.482591	0.485279	0.26357	0.267707	0.127875	0.130711	0.0602035	0.0603082	0.0213054	0.02518
73.8	0.687153	0.625202	0.428195	0.423871	0.229687	0.245857	0.120394	0.127595		73.8	0.483585	0.485937	0.26409	0.268206	0.128038	0.130995	0.0603254	0.060449	0.0215126	0.025241
74	0.68699	0.625526	0.428933	0.42434	0.230208	0.246241	0.120339	0.12783		74	0.484556	0.486593	0.264761	0.268705	0.128301	0.131278	0.0609427	0.0605896	0.0217922	0.0253018
74.2	0.686706	0.625848	0.429377	0.424807	0.230219	0.246624	0.119882	0.128064		74.2	0.485554	0.487247	0.265372	0.269203	0.12871	0.131561	0.0616378	0.0607301	0.0217694	0.0253626
74.4	0.686294	0.626167	0.430038	0.425272	0.230272	0.247006	0.119631	0.128298		74.4	0.486478	0.487898	0.266083	0.269699	0.129744	0.131843	0.0618034	0.0608704	0.0216369	0.0254234
74.6	0.686295	0.626484	0.43076	0.425735	0.231119	0.247387	0.119247	0.128531		74.6	0.487227	0.488548	0.267056	0.270195	0.129912	0.132126	0.0619493	0.0610107	0.0213557	0.0254842
74.8	0.686684	0.626798	0.431069	0.426197	0.231607	0.247767	0.118832	0.128764		74.8	0.488035	0.489195	0.267938	0.27069	0.130257	0.132408	0.0622311	0.0611509	0.0211515	0.0255449
75	0.686508	0.62711	0.431615	0.426656	0.232216	0.248146	0.118823	0.128996		75	0.487835	0.48984	0.268264	0.271184	0.130765	0.132689	0.0619506	0.0612909	0.0205385	0.0256056
75.2	0.687174	0.62742	0.432425	0.427113	0.23281	0.248524	0.119197	0.129228		75.2	0.487892	0.490482	0.268703	0.271677	0.131268	0.13297	0.061869	0.0614309	0.0202765	0.0256662
75.4	0.687167	0.627728	0.432784	0.427568	0.233125	0.2489	0.11836	0.129459		75.4	0.488369	0.491123	0.269059	0.272169	0.13121	0.133251	0.0618577	0.0615707	0.019753	0.0257268
75.6	0.688151	0.628033	0.434026	0.428022	0.233839	0.249276	0.11909	0.12969		75.6	0.489044	0.491761	0.269834	0.27266	0.131526	0.133532	0.0621166	0.0617104	0.0195055	0.0257874
75.8	0.688126	0.628336	0.434188	0.428473	0.233982	0.249651	0.119234	0.129921		75.8	0.489957	0.492397	0.270267	0.27315	0.132015	0.133812	0.0621436	0.06185	0.0197359	0.0258479
76	0.688473	0.628637	0.434637	0.428922	0.234172	0.250025	0.119381	0.130151		76	0.490922	0.493031	0.271385	0.273639	0.132756	0.134092	0.0626303	0.0619895	0.0203793	0.0259084
76.2	0.688872	0.628936	0.435118	0.42937	0.23436	0.250397	0.119611	0.130381		76.2	0.491542	0.493663	0.271651	0.274127	0.132773	0.134372	0.0623528	0.0621288	0.0199442	0.0259688
76.4	0.689593	0.629233	0.435574	0.429815	0.235196	0.250769	0.120524	0.13061		76.4	0.492165	0.494293	0.272019	0.274615	0.133059	0.134651	0.0627164	0.0622681	0.0206234	0.0260293
76.6	0.69059	0.629527	0.435689	0.430259	0.2352	0.25114	0.120724	0.130838		76.6	0.493484	0.49492	0.272507	0.275101	0.133584	0.13493	0.0633554	0.0624072	0.0207936	0.0260896
76.8	0.691162	0.629819	0.436306	0.430701	0.235215	0.251509	0.121065	0.131067		76.8	0.494484	0.495545	0.272955	0.275586	0.133938	0.135208	0.0635023	0.0625463	0.0210949	0.02615
77	0.692285	0.630109	0.43671	0.431141	0.235556	0.251878	0.121666	0.131294		77	0.495198	0.496169	0.273528	0.276071	0.134404	0.135487	0.0640811	0.0626852	0.0217068	0.0262103
77.2	0.692717	0.630397	0.437111	0.431579	0.235957	0.252246	0.12242	0.131522		77.2	0.496116	0.49679	0.274246	0.276554	0.134825	0.135765	0.064284	0.062824	0.0228079	0.0262705
77.4	0.693106	0.630683	0.438034	0.432015	0.236208	0.252612	0.122458	0.131749		77.4	0.496191	0.497409	0.274034	0.277037	0.134735	0.136042	0.0636408	0.0629627	0.0227168	0.0263308
77.6	0.693849	0.630966	0.438876	0.432449	0.236607	0.252978	0.122998	0.131975		77.6	0.496448	0.498026	0.274222	0.277519	0.134979	0.136319	0.0642467	0.0631013	0.0228675	0.0263909
77.8	0.693478	0.631248	0.438721	0.432882	0.236678	0.253342	0.122835	0.132201		77.8	0.49726	0.49864	0.275303	0.277999	0.135371	0.136596	0.0643924	0.0632398	0.0233566	0.0264511
78	0.693292	0.631528	0.438982	0.433312	0.237324	0.253706	0.122695	0.132426		78	0.49784	0.499253	0.276244	0.278479	0.13606	0.136873	0.0651185	0.0633781	0.0235559	0.0265112
78.2	0.693657	0.631805	0.439488	0.433741	0.237538	0.254069	0.123022	0.132652		78.2	0.498069	0.499864	0.27741	0.278958	0.13683	0.137149	0.0655947	0.0635164	0.023716	0.0265713
78.4	0.6941	0.632081	0.439912	0.434168	0.238406	0.25443	0.122944	0.132876		78.4	0.499135	0.500472	0.278369	0.279436	0.138006	0.137425	0.0663098	0.0636545	0.0240526	0.0266313
78.6	0.694223	0.632354	0.440445	0.434593	0.238903	0.254791	0.122593	0.1331		78.6	0.50017	0.501079	0.279494	0.279913	0.138664	0.137701	0.0665825	0.0637926	0.0240079	0.0266913
78.8	0.694433	0.632625	0.440735	0.435016	0.2393	0.25515	0.122905	0.133324		78.8	0.500616	0.501683	0.279985	0.280389	0.138776	0.137976	0.0664035	0.0639305	0.024041	0.0267513
79	0.69482	0.632895	0.441796	0.435438	0.239627	0.255509	0.123771	0.133547		79	0.501144	0.502285	0.280652	0.280865	0.138739	0.138251	0.0659664	0.0640683	0.0240459	0.0268112
79.2	0.695581	0.633162	0.442957	0.435857	0.240073	0.255867	0.124227	0.13377		79.2	0.501708	0.502886	0.281209	0.281339	0.138657	0.138526	0.0662799	0.064206	0.0237671	0.0268711
79.4	0.696228	0.633428	0.444082	0.436275	0.240439	0.256223	0.124789	0.133993		79.4	0.502582	0.503484	0.282027	0.281812	0.139132	0.1388	0.0667162	0.0643436	0.0236451	0.026931
79.6	0.697005	0.633691	0.445001	0.436691	0.240849	0.256579	0.125763	0.134215		79.6	0.503064	0.50408	0.282534	0.282285	0.139979	0.139074	0.0666491	0.0644811	0.0236947	0.0269908
79.8	0.696911	0.633953	0.445166	0.437105	0.240529	0.256934	0.125291	0.134436		79.8	0.503992	0.504674	0.282845	0.282757	0.139929	0.139348	0.0667088	0.0646184	0.0238378	0.0270506
80	0.697733	0.634212	0.445959	0.437518	0.240779	0.257288	0.125604	0.134657		80	0.504264	0.505266	0.283345	0.283227	0.140084	0.139621	0.0666545	0.0647557	0.0241698	0.0271103
80.2	0.698193	0.63447	0.446254	0.437928	0.241065	0.25764	0.125864	0.134878		80.2	0.505082	0.505856	0.283224	0.283697	0.13984	0.139895	0.0665392	0.0648928	0.0241866	0.02717
80.4	0.698637	0.634726	0.446536	0.438337	0.241122	0.257992	0.125715	0.135098		80.4	0.506071	0.506444	0.283526	0.284166	0.140335	0.140167	0.0669836	0.0650299	0.0246024	0.0272297
80.6	0.699991	0.63498	0.447248	0.438745	0.24104	0.258343	0.125985	0.135318		80.6	0.506862	0.50703	0.283324	0.284634	0.140139	0.14044	0.0664869	0.0651668	0.0239671	0.0272893
80.8	0.70048	0.635232	0.447996	0.43915	0.241141	0.258693	0.126013	0.135538		80.8	0.507444	0.507615	0.282894	0.285101	0.139733	0.140712	0.0663231	0.0653036	0.0236673	0.0273489
81	0.700943	0.635483	0.448341	0.439554	0.241849	0.259042	0.126204	0.135757		81	0.507793	0.508197	0.282701	0.285567	0.139813	0.140984	0.0665839	0.0654403	0.023472	0.0274085
81.2	0.700309	0.635731	0.448459	0.439956	0.242206	0.25939	0.126034	0.135975		81.2	0.508743	0.508777	0.283205	0.286033	0.139844	0.141255	0.0666117	0.0655769	0.0239197	0.027468
81.4	0.700553	0.635978	0.449032	0.440356	0.242364	0.259737	0.125606	0.136193		81.4	0.50906	0.509355	0.283908	0.286497	0.139993	0.141526	0.0662127	0.0657134	0.0237563	0.0275275
81.6	0.70131	0.636222	0.449603	0.440755	0.242891	0.260083	0.126025	0.136411		81.6	0.510072	0.509931	0.284971	0.28696	0.140356	0.141797	0.0670713	0.0658497	0.0240413	0.0275869
81.8	0.701686	0.636465	0.450143	0.441152	0.243908	0.260428	0.125783	0.136628		81.8	0.511088	0.510505	0.285891	0.287423	0.140723	0.142068	0.0668166	0.065986	0.0240776	0.0276464
82	0.701702	0.636707	0.450383	0.441547	0.244518	0.260772	0.125685	0.136845		82	0.51223	0.511077	0.286712	0.287885	0.14176	0.142338	0.0676582	0.0661222	0.0240603	0.0277057
82.2	0.701513	0.636946	0.450425	0.44194	0.244984	0.261115	0.125827	0.137061		82.2	0.51306	0.511648	0.287644	0.288346	0.142636	0.142608	0.0681406	0.0662582	0.0242555	0.0277651
82.4	0.701151	0.637184	0.450566	0.442332	0.245358	0.261458	0.125725	0.137277		82.4	0.514412	0.512216	0.288148	0.288806	0.142853	0.142877	0.0685072	0.0663941	0.0243124	0.0278244
82.6	0.700984	0.63742	0.451253	0.442722	0.245997	0.261799	0.125969	0.137493		82.6	0.514842	0.512783	0.2889	0.289265	0.142966	0.143146	0.0680839	0.06653	0.023859	0.0278836
82.8	0.701546	0.637654	0.452127	0.443111	0.247236	0.262139	0.126609	0.137708		82.8	0.51525	0.513347	0.289295	0.289723	0.143012	0.143415	0.0678929	0.0666657	0.0237828	0.0279429
83	0.701725	0.637886	0.453006	0.443497	0.247931	0.262479	0.127487	0.137922		83	0.515818	0.51391	0.28999	0.29018	0.142868	0.143684	0.0675251	0.0668013	0.0236895	0.0280021
83.2	0.702184	0.638117	0.453467	0.443883	0.24861	0.262817	0.127594	0.138137		83.2	0.515845	0.51447	0.290123	0.290637	0.142945	0.143952	0.0672855	0.0669368	0.0234757	0.0280612
83.4	0.702387	0.638346	0.454027	0.444266	0.249176	0.263155	0.128129	0.13835		83.4	0.516918	0.515029	0.291471	0.291092	0.144075	0.14422	0.0677262	0.0670721	0.0238346	0.0281203
83.6	0.702318	0.638574	0.45455	0.444648	0.249664	0.263492	0.128141	0.138564		83.6	0.51691	0.515586	0.291599	0.291547	0.143785	0.144488	0.0672593	0.0672074	0.0233335	0.0281794
83.8	0.70281	0.6388	0.455488	0.445028	0.250046	0.263827	0.128308	0.138777		83.8	0.517207	0.516141	0.291725	0.292001	0.143298	0.144755	0.0670554	0.0673426	0.023016	0.0282385
84	0.703295	0.639024	0.456417	0.445407	0.250327	0.264162	0.12864	0.138989		84	0.517716	0.516694	0.292224	0.292454	0.14371	0.145022	0.0675806	0.0674777	0.0233887	0.0282975
84.2	0.703449	0.639246	0.456823	0.445784	0.250472	0.264496	0.128605	0.139201		84.2	0.518853	0.517245	0.292841	0.292906	0.143999	0.145289	0.0679338	0.0676126	0.0233667	0.0283564
84.4	0.704042	0.639467	0.458136	0.446159	0.250674	0.264829	0.128934	0.139413		84.4	0.51953	0.517794	0.293123	0.293357	0.144099	0.145555	0.0681019	0.0677475	0.0233596	0.0284154
84.6	0.704944	0.639686	0.458921	0.446533	0.251059	0.265161	0.129112	0.139624		84.6	0.519952	0.518341	0.292898	0.293807	0.14358	0.145821	0.0676699	0.0678822	0.023282	0.0284743
84.8	0.705082	0.639904	0.459444	0.446905	0.251229	0.265492	0.128933	0.139835		84.8	0.519901	0.518887	0.292953	0.294257	0.143661	0.146087	0.0679812	0.0680168	0.0234839	0.0285331
85	0.705477	0.64012	0.460387	0.447276	0.252114	0.265823	0.129234	0.140046		85	0.520057	0.519431	0.293163	0.294705	0.144027	0.146352	0.0679644	0.0681513	0.0236307	0.028592
85.2	0.705774	0.640334	0.461385	0.447645	0.253017	0.266152	0.129753	0.140256		85.2	0.521124	0.519973	0.294454	0.295153	0.144977	0.146618	0.0683675	0.0682857	0.0244638	0.0286507
85.4	0.706538	0.640547	0.46245	0.448012	0.25345	0.26648	0.129674	0.140465		85.4	0.521884	0.520512	0.295562	0.2956	0.145744	0.146882	0.0691109	0.06842	0.0249237	0.0287095
85.6	0.707878	0.640758	0.463367	0.448378	0.254234	0.266808	0.130891	0.140675		85.6	0.522547	0.521051	0.296033	0.296046	0.146017	0.147147	0.0700542	0.0685542	0.0248814	0.0287682
85.8	0.708424	0.640968	0.464262	0.448742	0.255356	0.267135	0.131111	0.140883		85.8	0.523095	0.521587	0.296648	0.296491	0.146674	0.147411	0.0702251	0.0686883	0.0249476	0.0288269
86	0.708946	0.641176	0.464626	0.449105	0.25569	0.26746	0.131465	0.141092		86	0.522822	0.522121	0.296667	0.296935	0.146976	0.147675	0.0702055	0.0688223	0.0245132	0.0288855
86.2	0.709108	0.641383	0.465047	0.449466	0.256226	0.267785	0.131611	0.1413		86.2	0.523265	0.522654	0.296961	0.297379	0.147378	0.147939	0.0702928	0.0689561	0.0247634	0.0289441
86.4	0.709497	0.641588	0.465882	0.449825	0.256829	0.268109	0.132091	0.141507		86.4	0.523165	0.523185	0.297327	0.297821	0.147356	0.148202	0.0703565	0.0690899	0.024891	0.0290027
86.6	0.710483	0.641791	0.466659	0.450184	0.257646	0.268432	0.132298	0.141715		86.6	0.523535	0.523714	0.298166	0.298263	0.14779	0.148465	0.0704132	0.0692236	0.0254595	0.0290613
86.8	0.711301	0.641993	0.467409	0.45054	0.258775	0.268754	0.133174	0.141921		86.8	0.523649	0.524241	0.298032	0.298704	0.14756	0.148728	0.0701635	0.0693571	0.0257024	0.0291197
87	0.711861	0.642194	0.467862	0.450895	0.258901	0.269076	0.133703	0.142128		87	0.523717	0.524767	0.297727	0.299144	0.147137	0.14899	0.0698106	0.0694905	0.0256221	0.0291782
87.2	0.712538	0.642393	0.468143	0.451249	0.259229	0.269396	0.133841	0.142334		87.2	0.524006	0.52529	0.298016	0.299583	0.147551	0.149252	0.0699584	0.0696239	0.025476	0.0292366
87.4	0.71298	0.642591	0.46893	0.4516	0.25939	0.269716	0.134498	0.142539		87.4	0.524976	0.525812	0.298616	0.300022	0.147526	0.149514	0.0705892	0.0697571	0.0251788	0.029295
87.6	0.712958	0.642787	0.469706	0.451951	0.259681	0.270034	0.134673	0.142744		87.6	0.524934	0.526332	0.298404	0.300459	0.146776	0.149775	0.070193	0.0698902	0.0244489	0.0293534
87.8	0.713819	0.642982	0.470365	0.4523	0.260322	0.270352	0.135159	0.142949		87.8	0.525693	0.52685	0.298309	0.300896	0.146848	0.150036	0.0702205	0.0700232	0.0243757	0.0294117
88	0.713281	0.643175	0.470537	0.452647	0.260018	0.270669	0.135196	0.143153		88	0.526493	0.527367	0.299076	0.301332	0.147399	0.150297	0.0711426	0.0701561	0.0249927	0.02947
88.2	0.713298	0.643367	0.470587	0.452993	0.259969	0.270985	0.135164	0.143357		88.2	0.527303	0.527882	0.299913	0.301767	0.147597	0.150557	0.0712033	0.0702889	0.0251736	0.0295282
88.4	0.71393	0.643558	0.471617	0.453338	0.260264	0.2713	0.13558	0.143561		88.4	0.528245	0.528395	0.300041	0.302201	0.147592	0.150818	0.0713805	0.0704216	0.0251699	0.0295864
88.6	0.71378	0.643747	0.471528	0.453681	0.260388	0.271615	0.135367	0.143764		88.6	0.529172	0.528906	0.300613	0.302634	0.148003	0.151077	0.0713593	0.0705542	0.0254711	0.0296446
88.8	0.71332	0.643935	0.471652	0.454022	0.260321	0.271928	0.135549	0.143966		88.8	0.529607	0.529415	0.300746	0.303067	0.148632	0.151337	0.0710973	0.0706867	0.0253355	0.0297027
89	0.71367	0.644121	0.472109	0.454363	0.260526	0.272241	0.135803	0.144169		89	0.53089	0.529923	0.301174	0.303498	0.149515	0.151596	0.0709077	0.070819	0.0254747	0.0297608
89.2	0.713605	0.644306	0.472633	0.454701	0.260761	0.272553	0.13615	0.144371		89.2	0.531943	0.530429	0.302528	0.303929	0.150219	0.151855	0.0712842	0.0709513	0.0254443	0.0298189
89.4	0.713974	0.64449	0.472773	0.455038	0.260472	0.272863	0.135941	0.144572		89.4	0.532754	0.530934	0.303317	0.304359	0.150756	0.152114	0.0716023	0.0710834	0.0254242	0.0298769
89.6	0.71417	0.644672	0.472842	0.455374	0.260585	0.273174	0.136439	0.144773		89.6	0.53272	0.531436	0.303816	0.304788	0.150835	0.152372	0.0712317	0.0712155	0.0249782	0.0299349
89.8	0.714047	0.644853	0.473086	0.455709	0.260953	0.273483	0.136091	0.144974		89.8	0.533258	0.531937	0.304371	0.305217	0.151209	0.15263	0.0704379	0.0713474	0.0243496	0.0299929
90	0.714297	0.645033	0.472982	0.456041	0.260891	0.273791	0.135612	0.145174		90	0.533736	0.532436	0.304705	0.305644	0.151523	0.152888	0.0704675	0.0714793	0.0240054	0.0300508
90.2	0.713776	0.645211	0.472897	0.456373	0.260886	0.274099	0.135349	0.145374		90.2	0.535059	0.532934	0.305245	0.306071	0.152326	0.153146	0.0709676	0.071611	0.0242601	0.0301087
90.4	0.714266	0.645388	0.473779	0.456703	0.261749	0.274405	0.135886	0.145574		90.4	0.535692	0.53343	0.305773	0.306497	0.152787	0.153403	0.0714203	0.0717426	0.0241301	0.0301666
90.6	0.715088	0.645564	0.474368	0.457032	0.262545	0.274711	0.136146	0.145773		90.6	0.536502	0.533924	0.306062	0.306922	0.152972	0.15366	0.0713799	0.0718741	0.0240105	0.0302244
90.8	0.715229	0.645738	0.474925	0.457359	0.263225	0.275016	0.136579	0.145972		90.8	0.537089	0.534416	0.306081	0.307346	0.153706	0.153916	0.0722534	0.0720055	0.0240467	0.0302822
91	0.716078	0.645911	0.476263	0.457685	0.263805	0.27532	0.137448	0.14617		91	0.537665	0.534907	0.306051	0.30777	0.153867	0.154172	0.0727163	0.0721368	0.0239735	0.0303399
91.2	0.715907	0.646083	0.476835	0.458009	0.264117	0.275623	0.137403	0.146368		91.2	0.538118	0.535396	0.306691	0.308192	0.154174	0.154428	0.0726258	0.072268	0.0237677	0.0303976
91.4	0.716018	0.646254	0.477847	0.458332	0.264887	0.275926	0.138045	0.146565		91.4	0.538264	0.535883	0.306586	0.308614	0.1539	0.154684	0.0726469	0.0723991	0.0236861	0.0304553
91.6	0.715974	0.646423	0.478346	0.458654	0.266315	0.276228	0.138684	0.146763		91.6	0.538281	0.536369	0.306937	0.309035	0.153819	0.154939	0.0729678	0.0725301	0.0236898	0.0305129
91.8	0.716579	0.646591	0.478942	0.458974	0.267055	0.276528	0.139474	0.146959		91.8	0.538445	0.536853	0.30704	0.309455	0.153646	0.155194	0.073558	0.072661	0.0241713	0.0305705
92	0.716154	0.646758	0.479636	0.459293	0.26756	0.276828	0.13966	0.147156		92	0.538647	0.537336	0.307892	0.309875	0.15393	0.155449	0.0743771	0.0727918	0.0248683	0.0306281
92.2	0.71695	0.646924	0.480351	0.45961	0.268798	0.277128	0.13992	0.147352		92.2	0.539205	0.537816	0.308635	0.310293	0.153785	0.155703	0.0746009	0.0729224	0.0250707	0.0306856
92.4	0.717257	0.647088	0.481523	0.459927	0.269807	0.277426	0.140814	0.147547		92.4	0.540132	0.538296	0.309422	0.310711	0.154258	0.155957	0.0752037	0.073053	0.0258009	0.0307431
92.6	0.716621	0.647251	0.4817	0.460242	0.270341	0.277723	0.140705	0.147743		92.6	0.540285	0.538773	0.309932	0.311128	0.154737	0.156211	0.0749769	0.0731835	0.0262238	0.0308005
92.8	0.71646	0.647413	0.481963	0.460555	0.270653	0.27802	0.141104	0.147937		92.8	0.54022	0.539249	0.309862	0.311544	0.154571	0.156465	0.0742888	0.0733138	0.0260586	0.030858
93	0.716837	0.647574	0.482605	0.460867	0.270804	0.278316	0.141532	0.148132		93	0.540866	0.539723	0.310332	0.311959	0.154879	0.156718	0.0741406	0.0734441	0.0263311	0.0309154
93.2	0.716415	0.647734	0.482693	0.461178	0.271248	0.278611	0.141841	0.148326		93.2	0.540661	0.540196	0.311059	0.312374	0.154648	0.156971	0.0739846	0.0735742	0.0257959	0.0309727
93.4	0.716306	0.647892	0.483088	0.461487	0.271486	0.278905	0.141495	0.14852		93.4	0.540398	0.540667	0.311062	0.312788	0.154842	0.157224	0.0731456	0.0737043	0.0256666	0.03103
93.6	0.716124	0.64805	0.483145	0.461796	0.271705	0.279199	0.141403	0.148713		93.6	0.540063	0.541136	0.311637	0.313201	0.154673	0.157476	0.0728243	0.0738342	0.0254881	0.0310873
93.8	0.71635	0.648206	0.483408	0.462102	0.272253	0.279491	0.141354	0.148906		93.8	0.540926	0.541604	0.312442	0.313613	0.155183	0.157728	0.0729818	0.073964	0.0255467	0.0311445
94	0.716912	0.648361	0.483902	0.462408	0.272536	0.279783	0.141635	0.149098		94	0.542107	0.54207	0.313268	0.314024	0.156019	0.15798	0.0741265	0.0740938	0.0259986	0.0312018
94.2	0.716855	0.648515	0.484319	0.462712	0.272495	0.280074	0.141504	0.149291		94.2	0.542625	0.542535	0.313206	0.314435	0.156661	0.158231	0.0745336	0.0742234	0.0256333	0.0312589
94.4	0.717105	0.648668	0.484883	0.463015	0.272522	0.280365	0.141722	0.149482		94.4	0.543976	0.542998	0.314135	0.314845	0.157606	0.158482	0.0754626	0.0743529	0.0261527	0.0313161
94.6	0.716962	0.648819	0.485043	0.463317	0.272527	0.280654	0.14174	0.149674		94.6	0.545118	0.54346	0.315022	0.315254	0.158094	0.158733	0.0757461	0.0744823	0.0266242	0.0313732
94.8	0.717613	0.64897	0.485448	0.463617	0.272612	0.280943	0.141885	0.149865		94.8	0.546258	0.54392	0.315639	0.315662	0.158482	0.158984	0.0763191	0.0746116	0.0270328	0.0314302
95	0.717971	0.649119	0.486187	0.463916	0.272856	0.281231	0.142301	0.150055		95	0.547114	0.544378	0.316152	0.31607	0.158104	0.159234	0.0761077	0.0747408	0.0270092	0.0314873
95.2	0.717799	0.649267	0.485921	0.464214	0.272198	0.281518	0.141971	0.150246		95.2	0.547537	0.544835	0.317135	0.316476	0.158687	0.159484	0.0754223	0.0748699	0.0270899	0.0315443
95.4	0.717801	0.649415	0.485806	0.46451	0.272237	0.281804	0.141922	0.150436		95.4	0.548306	0.54529	0.317736	0.316882	0.159063	0.159734	0.0758753	0.0749989	0.0274442	0.0316012
95.6	0.718045	0.649561	0.485965	0.464806	0.272422	0.282089	0.142336	0.150625		95.6	0.549136	0.545744	0.318479	0.317287	0.159065	0.159983	0.0762469	0.0751278	0.0277418	0.0316582
95.8	0.718632	0.649706	0.486295	0.4651	0.272534	0.282374	0.142453	0.150814		95.8	0.549834	0.546196	0.31897	0.317692	0.159122	0.160232	0.0759911	0.0752566	0.0278988	0.031715
96	0.71878	0.64985	0.486489	0.465392	0.272916	0.282658	0.142362	0.151003		96	0.550532	0.546646	0.319231	0.318095	0.159271	0.160481	0.075684	0.0753853	0.0275913	0.0317719
96.2	0.719605	0.649993	0.487046	0.465684	0.273466	0.282941	0.1428	0.151192		96.2	0.550967	0.547095	0.319244	0.318498	0.159103	0.160729	0.0753687	0.0755139	0.0273969	0.0318287
96.4	0.719189	0.650135	0.486811	0.465974	0.27365	0.283224	0.14261	0.15138		96.4	0.551415	0.547543	0.319246	0.3189	0.159177	0.160978	0.0754918	0.0756423	0.0276028	0.0318855
96.6	0.719208	0.650276	0.486989	0.466263	0.273692	0.283505	0.142639	0.151567		96.6	0.551267	0.547989	0.318441	0.319301	0.158979	0.161226	0.0751625	0.0757707	0.0274734	0.0319422
96.8	0.719452	0.650415	0.487402	0.466551	0.273946	0.283786	0.143059	0.151754		96.8	0.551797	0.548433	0.318367	0.319702	0.159075	0.161473	0.0747947	0.075899	0.0275821	0.031999
97	0.719324	0.650554	0.48788	0.466837	0.274043	0.284066	0.143003	0.151941		97	0.552291	0.548876	0.318751	0.320101	0.160068	0.16172	0.0750221	0.0760272	0.028138	0.0320556
97.2	0.719674	0.650692	0.488367	0.467122	0.274814	0.284346	0.143386	0.152128		97.2	0.552188	0.549318	0.318717	0.3205	0.160125	0.161967	0.0747849	0.0761552	0.027681	0.0321123
97.4	0.719977	0.650829	0.489863	0.467406	0.275466	0.284624	0.143333	0.152314		97.4	0.552302	0.549758	0.319221	0.320898	0.160373	0.162214	0.0744877	0.0762832	0.0281149	0.0321689
97.6	0.720305	0.650965	0.490268	0.467689	0.276104	0.284902	0.1436	0.1525		97.6	0.552357	0.550196	0.320078	0.321296	0.160687	0.162461	0.0751906	0.076411	0.0282014	0.0322255
97.8	0.72089	0.651099	0.491294	0.467971	0.276865	0.285179	0.143995	0.152685		97.8	0.553299	0.550633	0.32044	0.321692	0.161408	0.162707	0.0763976	0.0765388	0.0286789	0.032282
98	0.721596	0.651233	0.492191	0.468251	0.277265	0.285455	0.144434	0.15287		98	0.553596	0.551069	0.3205	0.322088	0.161749	0.162953	0.0771737	0.0766665	0.0285698	0.0323385
98.2	0.721411	0.651366	0.492388	0.468531	0.277041	0.285731	0.143898	0.153055		98.2	0.55377	0.551503	0.320383	0.322483	0.161973	0.163198	0.0774999	0.076794	0.0285627	0.032395
98.4	0.721715	0.651498	0.493006	0.468809	0.277786	0.286005	0.144055	0.15324		98.4	0.554947	0.551935	0.321194	0.322878	0.16219	0.163444	0.0780147	0.0769215	0.0292215	0.0324514
98.6	0.721787	0.651629	0.493558	0.469085	0.278965	0.286279	0.144054	0.153424		98.6	0.555129	0.552366	0.321444	0.323271	0.1619	0.163689	0.0777696	0.0770488	0.0290566	0.0325078
98.8	0.721615	0.651758	0.494264	0.469361	0.278946	0.286553	0.143978	0.153607		98.8	0.555331	0.552796	0.322166	0.323664	0.161981	0.163933	0.0778094	0.077176	0.0291847	0.0325642
99	0.720892	0.651887	0.494274	0.469635	0.278426	0.286825	0.143729	0.15379		99	0.555678	0.553224	0.322803	0.324056	0.162121	0.164178	0.0779573	0.0773032	0.0296977	0.0326205
99.2	0.721045	0.652015	0.494564	0.469909	0.278841	0.287097	0.144236	0.153973		99.2	0.556051	0.55365	0.323562	0.324448	0.162645	0.164422	0.0777304	0.0774302	0.0299588	0.0326768
99.4	0.72139	0.652142	0.494958	0.470181	0.279483	0.287368	0.144423	0.154156		99.4	0.556789	0.554076	0.324071	0.324838	0.16244	0.164666	0.078135	0.0775572	0.0298451	0.0327331
99.6	0.722029	0.652268	0.495696	0.470452	0.280458	0.287638	0.145288	0.154338		99.6	0.556803	0.554499	0.323944	0.325228	0.161999	0.164909	0.0777186	0.077684	0.0294034	0.0327893
99.8	0.721962	0.652394	0.495645	0.470722	0.280468	0.287908	0.144888	0.15452		99.8	0.557416	0.554922	0.324106	0.325617	0.162269	0.165153	0.0779372	0.0778107	0.0290656	0.0328455
100	0.722234	0.652518	0.4961	0.47099	0.280568	0.288176	0.145631	0.154701		100	0.557652	0.555342	0.324143	0.326005	0.162357	0.165396	0.0781481	0.0779373	0.0289776	0.0329016
100.2	0.722597	0.652641	0.496428	0.471258	0.280919	0.288444	0.145955	0.154882		100.2	0.557413	0.555762	0.324061	0.326393	0.162097	0.165638	0.0783057	0.0780639	0.0290271	0.0329578
100.4	0.722317	0.652764	0.496078	0.471524	0.281145	0.288712	0.146464	0.155063		100.4	0.557955	0.55618	0.324383	0.32678	0.162358	0.165881	0.0782535	0.0781903	0.0288725	0.0330138
100.6	0.722768	0.652885	0.497177	0.471789	0.281189	0.288978	0.147367	0.155244		100.6	0.55784	0.556596	0.324331	0.327166	0.16247	0.166123	0.0779524	0.0783166	0.0287586	0.0330699
100.8	0.722393	0.653006	0.497097	0.472053	0.281158	0.289244	0.147276	0.155424		100.8	0.558382	0.557012	0.325575	0.327551	0.163226	0.166365	0.078377	0.0784428	0.029059	0.0331259
101	0.722297	0.653126	0.497294	0.472316	0.281273	0.289509	0.14765	0.155603		101	0.559016	0.557425	0.326426	0.327936	0.163996	0.166606	0.0787665	0.0785689	0.0292257	0.0331819
101.2	0.722709	0.653245	0.497741	0.472578	0.281815	0.289774	0.1485	0.155783		101.2	0.559884	0.557838	0.327151	0.32832	0.163993	0.166848	0.0790091	0.078695	0.0289964	0.0332378
101.4	0.722818	0.653363	0.497754	0.472839	0.281724	0.290037	0.148818	0.155961		101.4	0.560474	0.558249	0.328112	0.328703	0.164586	0.167089	0.0796514	0.0788209	0.0294643	0.0332937
101.6	0.722752	0.65348	0.497774	0.473099	0.282294	0.2903	0.148914	0.15614		101.6	0.56082	0.558658	0.328395	0.329085	0.164777	0.167329	0.0799909	0.0789467	0.0288889	0.0333496
101.8	0.72319	0.653596	0.498144	0.473357	0.28285	0.290562	0.149269	0.156318		101.8	0.561756	0.559066	0.328913	0.329467	0.165048	0.16757	0.0800859	0.0790724	0.0288565	0.0334055
102	0.723588	0.653712	0.498556	0.473614	0.283861	0.290824	0.149489	0.156496		102	0.562715	0.559473	0.329948	0.329848	0.165631	0.16781	0.0803516	0.079198	0.0290138	0.0334613
102.2	0.723655	0.653826	0.499054	0.473871	0.284412	0.291085	0.149473	0.156674		102.2	0.563124	0.559878	0.330175	0.330228	0.165592	0.16805	0.0801386	0.0793235	0.0289591	0.033517
102.4	0.723916	0.65394	0.499781	0.474126	0.285393	0.291345	0.149713	0.156851		102.4	0.563788	0.560282	0.330971	0.330607	0.165814	0.168289	0.080533	0.079449	0.0291131	0.0335728
102.6	0.724018	0.654053	0.500304	0.47438	0.285904	0.291604	0.149596	0.157028		102.6	0.564416	0.560685	0.331875	0.330986	0.166393	0.168529	0.0805369	0.0795743	0.0294113	0.0336285
102.8	0.724109	0.654165	0.500943	0.474633	0.28619	0.291863	0.149918	0.157204		102.8	0.564573	0.561086	0.332566	0.331364	0.166678	0.168768	0.0803766	0.0796995	0.0296596	0.0336842
103	0.724579	0.654276	0.501368	0.474885	0.286705	0.29212	0.150401	0.157381		103	0.564784	0.561486	0.332883	0.331741	0.166698	0.169006	0.080486	0.0798246	0.0299149	0.0337398
103.2	0.72524	0.654387	0.502346	0.475136	0.287825	0.292378	0.151152	0.157556		103.2	0.565158	0.561884	0.3332	0.332118	0.167013	0.169245	0.0802693	0.0799496	0.0295744	0.0337954
103.4	0.725525	0.654496	0.503149	0.475385	0.288292	0.292634	0.15117	0.157732		103.4	0.565801	0.562281	0.333305	0.332494	0.167169	0.169483	0.0803519	0.0800745	0.0289988	0.033851
103.6	0.725255	0.654605	0.50339	0.475634	0.288561	0.29289	0.151258	0.157907		103.6	0.56623	0.562677	0.33359	0.332869	0.167682	0.169721	0.080513	0.0801993	0.02918	0.0339065
103.8	0.724758	0.654713	0.503776	0.475882	0.287677	0.293145	0.150666	0.158082		103.8	0.567208	0.563072	0.333979	0.333243	0.168106	0.169959	0.0807111	0.080324	0.0289865	0.033962
104	0.724776	0.65482	0.503935	0.476128	0.287535	0.293399	0.151003	0.158256		104	0.567074	0.563465	0.33418	0.333617	0.167962	0.170196	0.0802428	0.0804486	0.028391	0.0340175
104.2	0.724686	0.654927	0.503973	0.476374	0.287712	0.293653	0.150967	0.15843		104.2	0.566942	0.563856	0.334062	0.33399	0.16795	0.170433	0.0799813	0.0805731	0.0282402	0.0340729
104.4	0.724786	0.655032	0.503938	0.476618	0.287611	0.293906	0.151547	0.158604		104.4	0.567735	0.564247	0.334525	0.334362	0.168473	0.17067	0.0797866	0.0806975	0.0282935	0.0341283
104.6	0.724633	0.655137	0.504088	0.476862	0.287387	0.294158	0.151435	0.158777		104.6	0.567748	0.564636	0.334179	0.334734	0.168528	0.170906	0.0802254	0.0808218	0.0284841	0.0341836
104.8	0.724254	0.655241	0.503457	0.477104	0.287249	0.29441	0.151294	0.15895		104.8	0.568684	0.565024	0.334987	0.335105	0.169395	0.171143	0.0811655	0.080946	0.0293885	0.034239
105	0.724269	0.655345	0.503359	0.477345	0.287171	0.294661	0.151699	0.159123		105	0.569326	0.56541	0.33523	0.335475	0.16965	0.171378	0.0814044	0.0810701	0.0297961	0.0342943
105.2	0.724312	0.655447	0.503557	0.477586	0.287465	0.294911	0.151775	0.159295		105.2	0.570366	0.565795	0.33539	0.335844	0.169592	0.171614	0.0821055	0.0811941	0.0299412	0.0343495
105.4	0.724195	0.655549	0.503749	0.477825	0.287548	0.295161	0.151891	0.159467		105.4	0.57074	0.566179	0.335146	0.336213	0.169378	0.171849	0.0821621	0.081318	0.0301205	0.0344047
105.6	0.723724	0.65565	0.503832	0.478063	0.287951	0.29541	0.151462	0.159639		105.6	0.571622	0.566561	0.335823	0.336581	0.169679	0.172085	0.0825094	0.0814418	0.0300734	0.0344599
105.8	0.72393	0.655751	0.504122	0.4783	0.288504	0.295658	0.151503	0.15981		105.8	0.572795	0.566943	0.336809	0.336948	0.170361	0.172319	0.0831852	0.0815655	0.0309346	0.0345151
106	0.724084	0.65585	0.504557	0.478537	0.288991	0.295905	0.151554	0.159981		106	0.573539	0.567322	0.337539	0.337314	0.170717	0.172554	0.0840266	0.0816891	0.0311812	0.0345702
106.2	0.724592	0.655949	0.505083	0.478772	0.289452	0.296152	0.151385	0.160152		106.2	0.573497	0.567701	0.337851	0.33768	0.170861	0.172788	0.0841237	0.0818126	0.0312042	0.0346253
106.4	0.725049	0.656047	0.505447	0.479006	0.289968	0.296398	0.151773	0.160322		106.4	0.573843	0.568078	0.338737	0.338045	0.17123	0.173022	0.0850123	0.081936	0.0315507	0.0346803
106.6	0.725281	0.656145	0.506052	0.479239	0.290945	0.296644	0.152211	0.160492		106.6	0.573841	0.568454	0.339398	0.33841	0.171492	0.173256	0.084682	0.0820593	0.0315944	0.0347354
106.8	0.725391	0.656242	0.506686	0.479471	0.291468	0.296889	0.153378	0.160662		106.8	0.57346	0.568829	0.339601	0.338774	0.171151	0.173489	0.0843574	0.0821825	0.031579	0.0347904
107	0.725275	0.656338	0.507103	0.479703	0.291431	0.297133	0.153752	0.160831		107	0.573706	0.569202	0.340329	0.339137	0.171253	0.173723	0.0842049	0.0823057	0.0317552	0.0348453
107.2	0.72485	0.656433	0.507377	0.479933	0.291858	0.297376	0.153659	0.161		107.2	0.574119	0.569575	0.340825	0.339499	0.171856	0.173956	0.0840223	0.0824287	0.0317179	0.0349002
107.4	0.724864	0.656528	0.507884	0.480162	0.292103	0.297619	0.154054	0.161169		107.4	0.574881	0.569946	0.34152	0.339861	0.172073	0.174188	0.0841921	0.0825516	0.0314212	0.0349551
107.6	0.724878	0.656621	0.508232	0.48039	0.292494	0.297861	0.154665	0.161337		107.6	0.575208	0.570315	0.341746	0.340222	0.172321	0.174421	0.0836553	0.0826744	0.0314593	0.0350099
107.8	0.724895	0.656715	0.508984	0.480618	0.292281	0.298103	0.154841	0.161505		107.8	0.575682	0.570684	0.341858	0.340582	0.172889	0.174653	0.0839581	0.0827971	0.03104	0.0350648
108	0.725036	0.656807	0.509309	0.480844	0.292721	0.298343	0.155213	0.161673		108	0.575438	0.571051	0.342401	0.340941	0.173544	0.174884	0.0838209	0.0829197	0.0310005	0.0351195
108.2	0.725981	0.656899	0.509663	0.481069	0.293667	0.298583	0.15629	0.16184		108.2	0.575778	0.571417	0.342414	0.3413	0.173537	0.175116	0.0832047	0.0830422	0.0312622	0.0351743
108.4	0.725654	0.65699	0.50934	0.481294	0.29371	0.298823	0.156228	0.162007		108.4	0.575895	0.571781	0.342625	0.341659	0.173722	0.175347	0.0829128	0.0831646	0.0313396	0.035229
108.6	0.725454	0.657081	0.5095	0.481517	0.294155	0.299062	0.15646	0.162174		108.6	0.576105	0.572145	0.342787	0.342016	0.173811	0.175578	0.0831944	0.0832869	0.03114	0.0352837
108.8	0.725501	0.657171	0.510062	0.48174	0.29487	0.2993	0.156704	0.16234		108.8	0.576211	0.572507	0.342937	0.342373	0.173862	0.175809	0.0827114	0.0834092	0.0310774	0.0353383
109	0.725716	0.65726	0.510669	0.481961	0.294764	0.299537	0.156583	0.162506		109	0.576442	0.572868	0.343145	0.342729	0.173845	0.176039	0.0827703	0.0835313	0.0308867	0.0353929
109.2	0.725753	0.657348	0.511676	0.482182	0.295118	0.299774	0.156351	0.162672		109.2	0.577094	0.573227	0.343626	0.343084	0.174178	0.17627	0.0833245	0.0836533	0.0310471	0.0354475
109.4	0.726302	0.657436	0.512099	0.482401	0.295348	0.300011	0.156392	0.162837		109.4	0.57718	0.573586	0.34385	0.343439	0.174235	0.176499	0.0833795	0.0837752	0.0311326	0.0355021
109.6	0.72665	0.657523	0.512195	0.48262	0.295136	0.300246	0.156475	0.163003		109.6	0.57835	0.573943	0.344805	0.343793	0.175643	0.176729	0.0843008	0.0838971	0.0314476	0.0355566
109.8	0.727129	0.65761	0.512899	0.482838	0.295721	0.300481	0.156782	0.163167		109.8	0.578983	0.574299	0.345556	0.344147	0.176177	0.176958	0.0849578	0.0840188	0.0317763	0.035611
110	0.727658	0.657696	0.512857	0.483054	0.295683	0.300715	0.156475	0.163332		110	0.57921	0.574654	0.346148	0.344499	0.176346	0.177188	0.0856774	0.0841404	0.0313858	0.0356655
110.2	0.727927	0.657781	0.513126	0.48327	0.296375	0.300949	0.156245	0.163496		110.2	0.57942	0.575007	0.346507	0.344851	0.176381	0.177416	0.0859145	0.0842619	0.0314885	0.0357199
110.4	0.72822	0.657866	0.513857	0.483485	0.296965	0.301182	0.157033	0.163659		110.4	0.579711	0.57536	0.346899	0.345203	0.17605	0.177645	0.0862664	0.0843834	0.0313563	0.0357743
110.6	0.727608	0.65795	0.513914	0.483699	0.297519	0.301414	0.157046	0.163823		110.6	0.579941	0.575711	0.347035	0.345553	0.176115	0.177873	0.0856391	0.0845047	0.031189	0.0358286
110.8	0.727462	0.658034	0.514241	0.483912	0.297751	0.301646	0.157172	0.163986		110.8	0.580767	0.576061	0.347986	0.345903	0.176673	0.178101	0.0860617	0.0846259	0.0318723	0.0358829
111	0.727484	0.658117	0.514131	0.484125	0.297817	0.301877	0.157066	0.164149		111	0.581102	0.57641	0.348929	0.346253	0.176688	0.178329	0.0861147	0.0847471	0.0318438	0.0359372
111.2	0.727332	0.658199	0.51412	0.484336	0.298181	0.302107	0.157698	0.164311		111.2	0.581727	0.576757	0.349511	0.346601	0.177462	0.178556	0.0867356	0.0848681	0.0321612	0.0359914
111.4	0.727823	0.65828	0.514714	0.484546	0.298702	0.302337	0.158716	0.164473		111.4	0.58298	0.577104	0.349858	0.346949	0.17802	0.178784	0.0870323	0.0849891	0.0321056	0.0360456
111.6	0.728077	0.658361	0.515239	0.484756	0.299718	0.302566	0.159506	0.164635		111.6	0.583911	0.577449	0.349899	0.347297	0.178644	0.179011	0.0872689	0.0851099	0.0326664	0.0360998
111.8	0.727957	0.658442	0.515204	0.484964	0.29946	0.302795	0.159138	0.164796		111.8	0.584991	0.577793	0.350623	0.347643	0.179431	0.179237	0.0880659	0.0852307	0.0331765	0.036154
112	0.727926	0.658522	0.515242	0.485172	0.299678	0.303023	0.15922	0.164958		112	0.585328	0.578136	0.35111	0.347989	0.179546	0.179464	0.0874678	0.0853513	0.0332264	0.0362081
112.2	0.727691	0.658601	0.515012	0.485379	0.3	0.30325	0.159274	0.165118		112.2	0.586171	0.578478	0.351076	0.348335	0.179368	0.17969	0.087614	0.0854719	0.0335756	0.0362621
112.4	0.72652	0.65868	0.514863	0.485585	0.300102	0.303477	0.158883	0.165279		112.4	0.585928	0.578818	0.350989	0.348679	0.179471	0.179916	0.0876351	0.0855923	0.0335638	0.0363162
112.6	0.726397	0.658758	0.515343	0.48579	0.300236	0.303703	0.159182	0.165439		112.6	0.586938	0.579158	0.351488	0.349023	0.18025	0.180141	0.0880012	0.0857127	0.033624	0.0363702
112.8	0.726991	0.658835	0.51611	0.485994	0.301214	0.303928	0.159796	0.165599		112.8	0.587516	0.579496	0.351665	0.349367	0.180846	0.180367	0.0880261	0.0858329	0.033856	0.0364242
113	0.727261	0.658912	0.516206	0.486197	0.30096	0.304153	0.159769	0.165759		113	0.587775	0.579833	0.352451	0.349709	0.181283	0.180592	0.0884385	0.0859531	0.0342027	0.0364781
113.2	0.727206	0.658989	0.516443	0.4864	0.300915	0.304377	0.159852	0.165918		113.2	0.587917	0.580169	0.3527	0.350051	0.181355	0.180817	0.088155	0.0860732	0.0340679	0.036532
113.4	0.727614	0.659065	0.516609	0.486601	0.301231	0.304601	0.160471	0.166077		113.4	0.587656	0.580504	0.352645	0.350393	0.181148	0.181041	0.0879513	0.0861931	0.0339343	0.0365859
113.6	0.727463	0.65914	0.516748	0.486802	0.301347	0.304824	0.160598	0.166236		113.6	0.588323	0.580838	0.353079	0.350734	0.181954	0.181265	0.0882417	0.086313	0.033838	0.0366397
113.8	0.72746	0.659215	0.517235	0.487002	0.301968	0.305046	0.160643	0.166394		113.8	0.588373	0.58117	0.353564	0.351074	0.181623	0.181489	0.0884166	0.0864328	0.0337119	0.0366935
114	0.727676	0.659289	0.517668	0.487201	0.302151	0.305268	0.160296	0.166552		114	0.588285	0.581501	0.353757	0.351413	0.181748	0.181713	0.0888734	0.0865525	0.0337331	0.0367473
114.2	0.727281	0.659362	0.518418	0.487399	0.302688	0.305489	0.160147	0.16671		114.2	0.58863	0.581832	0.353873	0.351752	0.181734	0.181937	0.0883882	0.0866721	0.0335454	0.036801
114.4	0.727754	0.659436	0.519542	0.487596	0.30329	0.30571	0.160657	0.166867		114.4	0.588504	0.582161	0.354109	0.35209	0.181725	0.18216	0.0880056	0.0867916	0.033174	0.0368547
114.6	0.727338	0.659508	0.519839	0.487793	0.303277	0.30593	0.160249	0.167024		114.6	0.588237	0.582489	0.354619	0.352427	0.181994	0.182383	0.0872937	0.086911	0.0327816	0.0369084
114.8	0.726863	0.65958	0.520296	0.487988	0.302793	0.306149	0.16023	0.167181		114.8	0.588653	0.582816	0.355224	0.352764	0.182251	0.182606	0.0874103	0.0870303	0.0327358	0.0369621
115	0.727447	0.659652	0.520859	0.488183	0.303053	0.306368	0.160875	0.167337		115	0.589026	0.583141	0.355381	0.3531	0.182116	0.182828	0.0874214	0.0871495	0.0326361	0.0370157
115.2	0.727406	0.659723	0.521261	0.488377	0.303096	0.306586	0.161495	0.167493		115.2	0.589515	0.583466	0.355524	0.353436	0.182485	0.18305	0.0870824	0.0872686	0.0330303	0.0370692
115.4	0.727942	0.659793	0.522116	0.48857	0.303827	0.306803	0.162029	0.167649		115.4	0.590211	0.58379	0.355205	0.353771	0.18247	0.183272	0.0868371	0.0873876	0.0329407	0.0371228
115.6	0.728442	0.659863	0.522628	0.488762	0.304392	0.30702	0.161768	0.167805		115.6	0.590845	0.584112	0.355596	0.354105	0.182889	0.183494	0.0872869	0.0875065	0.0334729	0.0371763
115.8	0.728635	0.659932	0.522934	0.488954	0.304599	0.307237	0.161514	0.16796		115.8	0.591279	0.584434	0.355911	0.354438	0.183341	0.183715	0.0874223	0.0876253	0.0336374	0.0372297
116	0.728825	0.660001	0.523356	0.489144	0.305094	0.307452	0.161775	0.168115		116	0.590945	0.584754	0.355384	0.354771	0.182879	0.183936	0.0867805	0.087744	0.0329869	0.0372832
116.2	0.728675	0.66007	0.523434	0.489334	0.305459	0.307667	0.161702	0.168269		116.2	0.590935	0.585073	0.355323	0.355104	0.183008	0.184157	0.0872895	0.0878627	0.0332673	0.0373366
116.4	0.728647	0.660138	0.523407	0.489523	0.306231	0.307882	0.161637	0.168424		116.4	0.590685	0.585391	0.355021	0.355435	0.182795	0.184378	0.0870752	0.0879812	0.0331185	0.03739
116.6	0.729075	0.660205	0.523313	0.489711	0.306963	0.308096	0.161942	0.168578		116.6	0.591581	0.585708	0.356175	0.355766	0.183563	0.184598	0.0877044	0.0880996	0.0339009	0.0374433
116.8	0.729317	0.660272	0.523624	0.489899	0.308098	0.308309	0.16237	0.168731		116.8	0.591732	0.586024	0.35645	0.356097	0.183214	0.184818	0.0876206	0.088218	0.0338119	0.0374966
117	0.729261	0.660338	0.52323	0.490085	0.308425	0.308522	0.162328	0.168885		117	0.591055	0.586339	0.356568	0.356426	0.183062	0.185038	0.0872915	0.0883362	0.0337388	0.0375499
117.2	0.729291	0.660404	0.52353	0.490271	0.309074	0.308734	0.162425	0.169038		117.2	0.591309	0.586653	0.356976	0.356756	0.183213	0.185258	0.0876457	0.0884544	0.0341461	0.0376031
117.4	0.729181	0.66047	0.523991	0.490456	0.309898	0.308946	0.162698	0.169191		117.4	0.590956	0.586965	0.357199	0.357084	0.183063	0.185477	0.0881845	0.0885724	0.0338113	0.0376563
117.6	0.728414	0.660535	0.523572	0.49064	0.309759	0.309157	0.161881	0.169343		117.6	0.591196	0.587277	0.357581	0.357412	0.183313	0.185696	0.0883254	0.0886904	0.0334856	0.0377095
117.8	0.728269	0.660599	0.523824	0.490824	0.310087	0.309367	0.161575	0.169495		117.8	0.591483	0.587587	0.358452	0.357739	0.183199	0.185915	0.0888988	0.0888083	0.0338365	0.0377627
118	0.728177	0.660663	0.524425	0.491007	0.310423	0.309577	0.161316	0.169647		118	0.592206	0.587897	0.359524	0.358066	0.18434	0.186133	0.0898312	0.088926	0.0342382	0.0378158
118.2	0.727848	0.660727	0.524547	0.491188	0.310427	0.309787	0.161257	0.169799		118.2	0.592887	0.588205	0.360093	0.358392	0.185124	0.186352	0.0900918	0.0890437	0.0341208	0.0378689
118.4	0.727278	0.66079	0.524354	0.491369	0.310323	0.309995	0.160941	0.16995		118.4	0.59328	0.588513	0.360892	0.358717	0.1856	0.18657	0.0903642	0.0891613	0.0344465	0.0379219
118.6	0.726568	0.660853	0.524257	0.49155	0.309866	0.310204	0.160698	0.170101		118.6	0.594047	0.588819	0.361675	0.359042	0.186028	0.186787	0.0906564	0.0892788	0.0345743	0.0379749
118.8	0.725946	0.660915	0.52421	0.491729	0.309182	0.310411	0.16104	0.170252		118.8	0.595169	0.589124	0.361782	0.359366	0.186321	0.187005	0.0909538	0.0893962	0.0349632	0.0380279
119	0.7267	0.660976	0.525177	0.491908	0.309486	0.310618	0.16171	0.170402		119	0.596249	0.589429	0.36262	0.359689	0.186965	0.187222	0.0914282	0.0895134	0.0356791	0.0380808
119.2	0.725801	0.661038	0.525225	0.492086	0.308497	0.310825	0.161715	0.170552		119.2	0.596829	0.589732	0.363108	0.360012	0.187165	0.187439	0.0911631	0.0896307	0.0357777	0.0381337
119.4	0.725942	0.661098	0.52573	0.492263	0.308919	0.311031	0.161777	0.170702		119.4	0.597208	0.590034	0.363165	0.360334	0.186786	0.187656	0.0916526	0.0897478	0.0356525	0.0381866
119.6	0.725796	0.661159	0.52591	0.49244	0.308965	0.311236	0.16179	0.170852		119.6	0.598169	0.590335	0.363913	0.360656	0.187598	0.187872	0.0919545	0.0898648	0.0358417	0.0382395
119.8	0.726215	0.661219	0.52608	0.492615	0.30941	0.311441	0.162846	0.171001		119.8	0.598622	0.590636	0.36351	0.360977	0.187375	0.188089	0.0915189	0.0899817	0.0354787	0.0382923
120	0.726079	0.661278	0.526323	0.49279	0.309062	0.311645	0.162964	0.17115		120	0.598802	0.590935	0.363245	0.361297	0.186901	0.188305	0.090907	0.0900985	0.0351155	0.0383451
120.2	0.725875	0.661337	0.526226	0.492965	0.308886	0.311848	0.163368	0.171298		120.2	0.59882	0.591233	0.362987	0.361617	0.187041	0.18852	0.0908776	0.0902152	0.0352416	0.0383978
120.4	0.726124	0.661396	0.526532	0.493138	0.30924	0.312052	0.16394	0.171447		120.4	0.599195	0.59153	0.363326	0.361936	0.187	0.188736	0.0903957	0.0903319	0.0353633	0.0384505
120.6	0.726658	0.661454	0.527103	0.493311	0.309983	0.312254	0.164972	0.171595		120.6	0.599757	0.591826	0.364233	0.362255	0.187823	0.188951	0.0907808	0.0904484	0.0356226	0.0385032
120.8	0.726284	0.661512	0.527761	0.493483	0.310246	0.312456	0.165383	0.171742		120.8	0.599987	0.592121	0.364494	0.362573	0.18825	0.189166	0.0907253	0.0905649	0.0353733	0.0385559
121	0.726886	0.661569	0.527902	0.493654	0.31103	0.312657	0.166244	0.17189		121	0.59954	0.592415	0.364262	0.36289	0.18808	0.189381	0.0903517	0.0906812	0.0350631	0.0386085
121.2	0.726726	0.661626	0.528447	0.493825	0.311292	0.312858	0.166502	0.172037		121.2	0.599844	0.592708	0.364274	0.363207	0.188187	0.189595	0.0905022	0.0907975	0.0349057	0.0386611
121.4	0.726242	0.661682	0.52815	0.493994	0.311176	0.313059	0.166573	0.172184		121.4	0.599489	0.593	0.364339	0.363523	0.187637	0.189809	0.090488	0.0909137	0.034161	0.0387136
121.6	0.726404	0.661738	0.528077	0.494163	0.311366	0.313258	0.166466	0.17233		121.6	0.599615	0.593291	0.364587	0.363838	0.187627	0.190023	0.0908818	0.0910297	0.0343252	0.0387661
121.8	0.726914	0.661794	0.52853	0.494332	0.312725	0.313458	0.166872	0.172477		121.8	0.600312	0.593581	0.364923	0.364153	0.187774	0.190237	0.0915281	0.0911457	0.0344317	0.0388186
122	0.727203	0.661849	0.528834	0.494499	0.313539	0.313656	0.167376	0.172623		122	0.600774	0.59387	0.365646	0.364467	0.188222	0.190451	0.0920102	0.0912616	0.0343637	0.0388711
122.2	0.727318	0.661904	0.528597	0.494666	0.314468	0.313854	0.167707	0.172768		122.2	0.600513	0.594158	0.365873	0.364781	0.188558	0.190664	0.0920186	0.0913774	0.0344093	0.0389235
122.4	0.727201	0.661959	0.528608	0.494832	0.315229	0.314052	0.167628	0.172914		122.4	0.60105	0.594446	0.366389	0.365094	0.18843	0.190877	0.0920243	0.0914931	0.034767	0.0389759
122.6	0.727521	0.662013	0.528557	0.494998	0.31556	0.314249	0.168237	0.173059		122.6	0.601424	0.594732	0.366941	0.365407	0.188598	0.191089	0.0922508	0.0916087	0.0346332	0.0390283
122.8	0.727446	0.662066	0.528427	0.495163	0.3156	0.314446	0.168076	0.173204		122.8	0.601797	0.595017	0.367114	0.365718	0.188635	0.191302	0.0926288	0.0917242	0.0346245	0.0390806
123	0.727607	0.66212	0.529025	0.495327	0.316064	0.314642	0.168111	0.173348		123	0.601975	0.595301	0.367842	0.36603	0.189395	0.191514	0.0933849	0.0918396	0.0350786	0.0391329
123.2	0.726516	0.662172	0.529049	0.49549	0.315779	0.314837	0.167653	0.173493		123.2	0.602571	0.595584	0.368383	0.36634	0.18954	0.191726	0.0938893	0.091955	0.0353012	0.0391852
123.4	0.727242	0.662225	0.529342	0.495653	0.316824	0.315032	0.167763	0.173637		123.4	0.60325	0.595867	0.368482	0.36665	0.189905	0.191938	0.0944941	0.0920702	0.0357566	0.0392374
123.6	0.727319	0.662277	0.529324	0.495815	0.316923	0.315226	0.16807	0.17378		123.6	0.603827	0.596148	0.368702	0.36696	0.190997	0.192149	0.0942038	0.0921853	0.0360414	0.0392896
123.8	0.727433	0.662329	0.529173	0.495976	0.31727	0.31542	0.168238	0.173924		123.8	0.604294	0.596428	0.368996	0.367269	0.191187	0.19236	0.0941654	0.0923004	0.0363115	0.0393417
124	0.726082	0.66238	0.52931	0.496137	0.316414	0.315613	0.167458	0.174067		124	0.604478	0.596708	0.369319	0.367577	0.191742	0.192571	0.0941309	0.0924154	0.0366302	0.0393939
124.2	0.725357	0.662431	0.529287	0.496297	0.316088	0.315806	0.167081	0.17421		124.2	0.604711	0.596986	0.36946	0.367885	0.192143	0.192782	0.0939301	0.0925302	0.0367369	0.039446
124.4	0.724961	0.662482	0.529361	0.496456	0.316292	0.315998	0.167335	0.174352		124.4	0.605042	0.597263	0.370094	0.368192	0.192335	0.192993	0.0938206	0.092645	0.0370566	0.039498
124.6	0.724225	0.662532	0.529415	0.496614	0.316362	0.31619	0.167333	0.174495		124.6	0.605795	0.59754	0.370882	0.368498	0.193248	0.193203	0.0944744	0.0927597	0.0373923	0.0395501
124.8	0.723603	0.662582	0.529278	0.496772	0.315842	0.316381	0.167381	0.174637		124.8	0.60597	0.597816	0.371036	0.368804	0.192929	0.193413	0.0944629	0.0928743	0.037222	0.0396021
125	0.723705	0.662631	0.529323	0.496929	0.31588	0.316572	0.167369	0.174778		125	0.606039	0.59809	0.370272	0.36911	0.192286	0.193622	0.094082	0.0929888	0.0367281	0.0396541
125.2	0.723846	0.66268	0.529623	0.497086	0.315476	0.316762	0.167423	0.17492		125.2	0.606735	0.598364	0.370437	0.369414	0.192198	0.193832	0.0945098	0.0931032	0.0369755	0.039706
125.4	0.724277	0.662729	0.529886	0.497242	0.315584	0.316951	0.167775	0.175061		125.4	0.606867	0.598637	0.370568	0.369718	0.191849	0.194041	0.0946998	0.0932175	0.0369633	0.0397579
125.6	0.725216	0.662777	0.530777	0.497397	0.316088	0.317141	0.168282	0.175202		125.6	0.607054	0.598909	0.370412	0.370022	0.19154	0.19425	0.0947706	0.0933317	0.0365716	0.0398098
125.8	0.725644	0.662825	0.531324	0.497551	0.316841	0.317329	0.168793	0.175342		125.8	0.607162	0.599179	0.370571	0.370325	0.191214	0.194459	0.09457	0.0934458	0.0365434	0.0398616
126	0.725952	0.662873	0.531433	0.497705	0.317078	0.317517	0.168959	0.175483		126	0.607044	0.599449	0.37118	0.370627	0.190874	0.194667	0.094476	0.0935598	0.0361084	0.0399134
126.2	0.726542	0.66292	0.53191	0.497858	0.31775	0.317705	0.169164	0.175623		126.2	0.606528	0.599719	0.371484	0.370929	0.19102	0.194876	0.0940862	0.0936738	0.0358527	0.0399652
126.4	0.727413	0.662967	0.532469	0.498011	0.318163	0.317892	0.169461	0.175763		126.4	0.60685	0.599987	0.372105	0.371231	0.19147	0.195084	0.0942057	0.0937877	0.0356448	0.040017
126.6	0.727811	0.663014	0.532623	0.498163	0.318409	0.318078	0.170136	0.175902		126.6	0.606877	0.600254	0.372814	0.371531	0.19179	0.195291	0.0944875	0.0939014	0.0353487	0.0400687
126.8	0.728027	0.66306	0.532838	0.498314	0.31869	0.318264	0.170215	0.176041		126.8	0.606668	0.60052	0.373144	0.371831	0.191676	0.195499	0.0946394	0.0940151	0.0350462	0.0401203
127	0.728545	0.663106	0.534003	0.498465	0.319011	0.31845	0.170513	0.17618		127	0.607377	0.600786	0.373992	0.372131	0.192741	0.195706	0.0954086	0.0941286	0.0355571	0.040172
127.2	0.72837	0.663152	0.534354	0.498615	0.319108	0.318635	0.170612	0.176319		127.2	0.608151	0.60105	0.374936	0.37243	0.193537	0.195913	0.095806	0.0942421	0.0357033	0.0402236
127.4	0.728922	0.663197	0.534818	0.498764	0.319879	0.318819	0.17123	0.176457		127.4	0.608845	0.601314	0.375472	0.372728	0.194759	0.19612	0.0962281	0.0943555	0.0362995	0.0402752
127.6	0.728618	0.663242	0.534795	0.498912	0.319996	0.319003	0.171611	0.176595		127.6	0.609005	0.601577	0.376107	0.373026	0.195347	0.196326	0.0960464	0.0944688	0.0365028	0.0403268
127.8	0.728252	0.663287	0.534611	0.49906	0.320239	0.319187	0.171894	0.176733		127.8	0.60958	0.601838	0.376528	0.373323	0.195663	0.196533	0.0959479	0.094582	0.0361715	0.0403783
128	0.727459	0.663331	0.534545	0.499208	0.319694	0.31937	0.17194	0.176871		128	0.609631	0.602099	0.376648	0.37362	0.195963	0.196739	0.0958593	0.0946952	0.0363784	0.0404298
128.2	0.726928	0.663375	0.534157	0.499355	0.319753	0.319552	0.172564	0.177008		128.2	0.610111	0.602359	0.376764	0.373916	0.195933	0.196944	0.0958637	0.0948082	0.0361745	0.0404812
128.4	0.726122	0.663418	0.533534	0.499501	0.31982	0.319734	0.172688	0.177145		128.4	0.610463	0.602619	0.376582	0.374211	0.195861	0.19715	0.0958626	0.0949211	0.035991	0.0405327
128.6	0.725896	0.663462	0.533455	0.499646	0.319907	0.319915	0.173221	0.177282		128.6	0.610926	0.602877	0.376674	0.374506	0.196264	0.197355	0.0962419	0.095034	0.0360406	0.040584
128.8	0.725844	0.663505	0.53349	0.499791	0.319878	0.320096	0.173804	0.177419		128.8	0.611562	0.603134	0.377198	0.374801	0.196555	0.19756	0.0972886	0.0951467	0.0362804	0.0406354
129	0.726071	0.663547	0.534039	0.499935	0.320062	0.320277	0.173845	0.177555		129	0.612363	0.603391	0.37748	0.375094	0.196631	0.197765	0.097524	0.0952594	0.0368375	0.0406867
129.2	0.725996	0.66359	0.534415	0.500079	0.320323	0.320457	0.174248	0.177691		129.2	0.612779	0.603646	0.37799	0.375388	0.196555	0.19797	0.0973929	0.095372	0.0370162	0.040738
129.4	0.725653	0.663632	0.534305	0.500222	0.320461	0.320636	0.174371	0.177826		129.4	0.612917	0.603901	0.378353	0.37568	0.196864	0.198174	0.0973712	0.0954844	0.0374589	0.0407893
129.6	0.725785	0.663674	0.534586	0.500364	0.320728	0.320815	0.174551	0.177962		129.6	0.613054	0.604155	0.378767	0.375972	0.196246	0.198378	0.0968666	0.0955968	0.0378983	0.0408405
129.8	0.726275	0.663715	0.534822	0.500506	0.321084	0.320994	0.175031	0.178097		129.8	0.612852	0.604408	0.379363	0.376264	0.196613	0.198582	0.0969378	0.0957092	0.0385614	0.0408917
130	0.726356	0.663756	0.53484	0.500648	0.321747	0.321172	0.175105	0.178232		130	0.612765	0.60466	0.379984	0.376555	0.196685	0.198786	0.0970378	0.0958214	0.0385133	0.0409429
130.2	0.726898	0.663797	0.535548	0.500788	0.322456	0.321349	0.175174	0.178367		130.2	0.612727	0.604912	0.380645	0.376845	0.196691	0.198989	0.0968341	0.0959335	0.0389265	0.0409941
130.4	0.727154	0.663838	0.536074	0.500928	0.323309	0.321526	0.175424	0.178501		130.4	0.613255	0.605162	0.381134	0.377135	0.196707	0.199192	0.0969504	0.0960455	0.0390069	0.0410452
130.6	0.726643	0.663878	0.536507	0.501067	0.323971	0.321703	0.175377	0.178635		130.6	0.613415	0.605412	0.381499	0.377425	0.196184	0.199395	0.0969219	0.0961575	0.0386705	0.0410962
130.8	0.726204	0.663918	0.536914	0.501206	0.324521	0.321879	0.175171	0.178769		130.8	0.613813	0.605661	0.38226	0.377713	0.196072	0.199598	0.096974	0.0962693	0.0390488	0.0411473
131	0.726059	0.663957	0.537559	0.501344	0.324849	0.322054	0.174923	0.178902		131	0.614439	0.605908	0.382267	0.378002	0.196658	0.1998	0.0972197	0.0963811	0.0388049	0.0411983
131.2	0.725941	0.663997	0.538048	0.501482	0.325385	0.322229	0.17541	0.179036		131.2	0.614354	0.606155	0.382556	0.378289	0.197182	0.200002	0.0969681	0.0964927	0.0385631	0.0412493
131.4	0.725862	0.664036	0.538209	0.501619	0.325889	0.322404	0.175211	0.179169		131.4	0.614651	0.606402	0.382507	0.378576	0.197765	0.200204	0.0969298	0.0966043	0.0385061	0.0413002
131.6	0.725724	0.664075	0.538264	0.501756	0.326174	0.322578	0.17518	0.179302		131.6	0.614889	0.606647	0.382219	0.378863	0.197855	0.200406	0.096525	0.0967158	0.0379833	0.0413512
131.8	0.725713	0.664113	0.538219	0.501891	0.326104	0.322752	0.175421	0.179434		131.8	0.615113	0.606892	0.38199	0.379149	0.198252	0.200608	0.0963399	0.0968272	0.0374288	0.041402
132	0.724842	0.664151	0.538064	0.502027	0.325644	0.322925	0.175421	0.179566		132	0.614859	0.607135	0.381582	0.379434	0.19788	0.200809	0.0961285	0.0969385	0.0373191	0.0414529
132.2	0.724481	0.664189	0.538135	0.502161	0.326219	0.323098	0.176122	0.179698		132.2	0.615512	0.607378	0.381676	0.379719	0.198324	0.20101	0.096743	0.0970497	0.0372685	0.0415037
132.4	0.724452	0.664227	0.538525	0.502296	0.326156	0.32327	0.176176	0.17983		132.4	0.615779	0.60762	0.381764	0.380004	0.198643	0.201211	0.096943	0.0971609	0.0372622	0.0415545
132.6	0.724905	0.664264	0.539517	0.502429	0.32667	0.323442	0.177004	0.179961		132.6	0.615959	0.607862	0.38254	0.380287	0.199831	0.201411	0.0976068	0.0972719	0.0374218	0.0416053
132.8	0.724859	0.664301	0.540137	0.502562	0.326447	0.323613	0.177205	0.180093		132.8	0.616606	0.608102	0.384008	0.380571	0.200443	0.201611	0.0991622	0.0973829	0.0377854	0.041656
133	0.724692	0.664338	0.540787	0.502694	0.326186	0.323784	0.176833	0.180224		133	0.616817	0.608342	0.384301	0.380853	0.20051	0.201812	0.0990189	0.0974937	0.0382407	0.0417067
133.2	0.724074	0.664375	0.540597	0.502826	0.326076	0.323954	0.17689	0.180354		133.2	0.616841	0.60858	0.384765	0.381135	0.201262	0.202011	0.0990412	0.0976045	0.0383117	0.0417574
133.4	0.723858	0.664411	0.540121	0.502958	0.325965	0.324124	0.176469	0.180485		133.4	0.616683	0.608818	0.384935	0.381417	0.201648	0.202211	0.0988785	0.0977152	0.0387027	0.041808
133.6	0.724088	0.664447	0.540039	0.503088	0.326399	0.324293	0.176749	0.180615		133.6	0.616836	0.609055	0.38532	0.381698	0.201986	0.20241	0.098606	0.0978258	0.0392342	0.0418586
133.8	0.724295	0.664483	0.539849	0.503218	0.326504	0.324462	0.176862	0.180745		133.8	0.617463	0.609292	0.386077	0.381979	0.203051	0.202609	0.0996158	0.0979363	0.0396288	0.0419092
134	0.723945	0.664518	0.539704	0.503348	0.327073	0.324631	0.176943	0.180875		134	0.617955	0.609527	0.386984	0.382259	0.203161	0.202808	0.100317	0.0980467	0.0398516	0.0419597
134.2	0.723905	0.664554	0.539523	0.503477	0.327464	0.324799	0.176658	0.181004		134.2	0.618152	0.609762	0.387079	0.382538	0.203164	0.203007	0.100201	0.098157	0.0397647	0.0420102
134.4	0.723891	0.664589	0.539521	0.503606	0.327941	0.324966	0.176932	0.181133		134.4	0.61847	0.609996	0.387154	0.382817	0.203216	0.203205	0.100522	0.0982673	0.0397132	0.0420607
134.6	0.72372	0.664623	0.539537	0.503733	0.328571	0.325133	0.176783	0.181262		134.6	0.618897	0.610229	0.387769	0.383096	0.203625	0.203404	0.10065	0.0983774	0.0396943	0.0421112
134.8	0.723442	0.664658	0.539784	0.503861	0.329176	0.3253	0.177005	0.181391		134.8	0.619219	0.610461	0.387651	0.383373	0.20398	0.203601	0.100417	0.0984875	0.0399819	0.0421616
135	0.723326	0.664692	0.539556	0.503988	0.32929	0.325466	0.176833	0.181519		135	0.619263	0.610693	0.387296	0.383651	0.204794	0.203799	0.100223	0.0985975	0.0393323	0.042212
135.2	0.723537	0.664726	0.539701	0.504114	0.329533	0.325632	0.177358	0.181647		135.2	0.619526	0.610924	0.387659	0.383928	0.205194	0.203997	0.100357	0.0987073	0.039365	0.0422623
135.4	0.723571	0.66476	0.539579	0.50424	0.329863	0.325797	0.177356	0.181775		135.4	0.619995	0.611154	0.387859	0.384204	0.204931	0.204194	0.100228	0.0988172	0.0389543	0.0423127
135.6	0.723889	0.664793	0.540137	0.504365	0.329904	0.325962	0.177808	0.181903		135.6	0.620237	0.611383	0.387702	0.38448	0.204624	0.204391	0.0998618	0.0989269	0.038691	0.042363
135.8	0.724071	0.664826	0.540268	0.50449	0.329857	0.326126	0.178133	0.18203		135.8	0.62004	0.611611	0.387493	0.384755	0.204543	0.204588	0.0994068	0.0990365	0.0382312	0.0424132
136	0.723807	0.664859	0.54038	0.504614	0.330074	0.32629	0.178289	0.182157		136	0.620099	0.611839	0.38783	0.385029	0.204205	0.204784	0.0996312	0.099146	0.0384548	0.0424634
136.2	0.724804	0.664892	0.541304	0.504737	0.330814	0.326454	0.178938	0.182284		136.2	0.620892	0.612066	0.388626	0.385304	0.204858	0.204981	0.099994	0.0992554	0.0389778	0.0425136
136.4	0.725096	0.664925	0.542075	0.504861	0.330768	0.326617	0.179294	0.182411		136.4	0.620724	0.612292	0.388739	0.385577	0.204705	0.205177	0.0998486	0.0993648	0.0386732	0.0425638
136.6	0.725204	0.664957	0.542577	0.504983	0.331086	0.326779	0.179152	0.182537		136.6	0.620597	0.612517	0.388995	0.38585	0.204907	0.205373	0.0999024	0.0994741	0.0383591	0.0426139
136.8	0.725397	0.664989	0.542558	0.505105	0.330716	0.326941	0.179453	0.182663		136.8	0.620793	0.612742	0.389205	0.386123	0.204509	0.205568	0.100257	0.0995833	0.0383433	0.0426641
137	0.725133	0.665021	0.542646	0.505227	0.330414	0.327103	0.179212	0.182789		137	0.620793	0.612966	0.389252	0.386395	0.204742	0.205764	0.0999874	0.0996923	0.0386235	0.0427141
137.2	0.725005	0.665052	0.54262	0.505348	0.330736	0.327264	0.179647	0.182915		137.2	0.621066	0.613189	0.389682	0.386666	0.204989	0.205959	0.100524	0.0998013	0.0387396	0.0427642
137.4	0.724504	0.665084	0.542155	0.505468	0.330629	0.327425	0.178714	0.18304		137.4	0.620775	0.613411	0.38972	0.386937	0.20461	0.206154	0.100243	0.0999103	0.0387071	0.0428142
137.6	0.724268	0.665115	0.541979	0.505588	0.331003	0.327585	0.178893	0.183165		137.6	0.62131	0.613632	0.390169	0.387208	0.204765	0.206348	0.10056	0.100019	0.038766	0.0428642
137.8	0.724096	0.665146	0.541917	0.505708	0.33101	0.327745	0.178759	0.18329		137.8	0.621629	0.613853	0.390647	0.387478	0.205193	0.206543	0.101305	0.100128	0.0391285	0.0429141
138	0.723635	0.665176	0.541584	0.505827	0.330804	0.327905	0.178896	0.183415		138	0.621666	0.614073	0.390716	0.387747	0.205737	0.206737	0.101741	0.100236	0.0394748	0.042964
138.2	0.723386	0.665207	0.54176	0.505945	0.331127	0.328064	0.178818	0.183539		138.2	0.621364	0.614292	0.390427	0.388016	0.205801	0.206931	0.101543	0.100345	0.0393802	0.0430139
138.4	0.723186	0.665237	0.542283	0.506063	0.331148	0.328222	0.179456	0.183663		138.4	0.622052	0.614511	0.390868	0.388285	0.205914	0.207125	0.10173	0.100454	0.0396178	0.0430638
138.6	0.722759	0.665267	0.542575	0.50618	0.331702	0.328381	0.179494	0.183787		138.6	0.622299	0.614728	0.391345	0.388553	0.206477	0.207319	0.10229	0.100562	0.0398113	0.0431136
138.8	0.722027	0.665297	0.542752	0.506297	0.331853	0.328538	0.179676	0.183911		138.8	0.622043	0.614945	0.390913	0.38882	0.206873	0.207512	0.102518	0.10067	0.0398322	0.0431634
139	0.72168	0.665326	0.542517	0.506414	0.331812	0.328696	0.179934	0.184034		139	0.622404	0.615162	0.391569	0.389087	0.207311	0.207705	0.102723	0.100778	0.0401816	0.0432132
139.2	0.721883	0.665355	0.542366	0.50653	0.332014	0.328853	0.180566	0.184157		139.2	0.622614	0.615377	0.391362	0.389353	0.206988	0.207898	0.102935	0.100887	0.0400993	0.0432629
139.4	0.721774	0.665384	0.54232	0.506645	0.331993	0.329009	0.180092	0.18428		139.4	0.622407	0.615592	0.391316	0.389619	0.206217	0.208091	0.10251	0.100995	0.0396888	0.0433126
139.6	0.721654	0.665413	0.542446	0.50676	0.332071	0.329165	0.179826	0.184403		139.6	0.62227	0.615806	0.391292	0.389884	0.205842	0.208283	0.102068	0.101103	0.0397778	0.0433623
139.8	0.721117	0.665442	0.541855	0.506874	0.332056	0.329321	0.179479	0.184525		139.8	0.622479	0.616019	0.391527	0.390149	0.206048	0.208475	0.102205	0.10121	0.0399068	0.0434119
140	0.721446	0.66547	0.542316	0.506988	0.332762	0.329476	0.179889	0.184648		140	0.622784	0.616232	0.391928	0.390413	0.205723	0.208667	0.102335	0.101318	0.0402129	0.0434615
140.2	0.721705	0.665499	0.542553	0.507102	0.333073	0.32963	0.180236	0.18477		140.2	0.623665	0.616444	0.392596	0.390677	0.205809	0.208859	0.102013	0.101426	0.0402124	0.0435111
140.4	0.721298	0.665527	0.541999	0.507215	0.333118	0.329785	0.180331	0.184891		140.4	0.623253	0.616655	0.392368	0.39094	0.205048	0.20905	0.101619	0.101534	0.0394283	0.0435607
140.6	0.721301	0.665555	0.542062	0.507327	0.333464	0.329939	0.180409	0.185013		140.6	0.623761	0.616866	0.392847	0.391203	0.205342	0.209242	0.101711	0.101641	0.0392815	0.0436102
140.8	0.721157	0.665582	0.542556	0.507439	0.333622	0.330092	0.181136	0.185134		140.8	0.624393	0.617075	0.393927	0.391466	0.206041	0.209433	0.101908	0.101748	0.0395573	0.0436597
141	0.721084	0.66561	0.542773	0.507551	0.333817	0.330245	0.181367	0.185255		141	0.624678	0.617284	0.394401	0.391727	0.206386	0.209624	0.102237	0.101856	0.0397496	0.0437091
141.2	0.72073	0.665637	0.542919	0.507662	0.334209	0.330398	0.181484	0.185376		141.2	0.625693	0.617493	0.395187	0.391989	0.206499	0.209814	0.102802	0.101963	0.0397385	0.0437586
141.4	0.720458	0.665664	0.542942	0.507772	0.334213	0.33055	0.180577	0.185496		141.4	0.625998	0.6177	0.395732	0.392249	0.207229	0.210005	0.102998	0.10207	0.0396551	0.043808
141.6	0.720477	0.665691	0.543034	0.507883	0.334321	0.330702	0.180771	0.185617		141.6	0.626398	0.617907	0.396436	0.39251	0.207964	0.210195	0.103456	0.102177	0.0399106	0.0438573
141.8	0.720276	0.665717	0.542885	0.507992	0.333859	0.330853	0.181074	0.185737		141.8	0.627195	0.618113	0.397565	0.392769	0.209468	0.210385	0.104762	0.102284	0.0409627	0.0439067
142	0.720505	0.665744	0.543162	0.508101	0.33413	0.331004	0.181777	0.185856		142	0.628094	0.618319	0.398204	0.393029	0.210672	0.210574	0.105304	0.102391	0.0410637	0.043956
142.2	0.72069	0.66577	0.543609	0.50821	0.334763	0.331154	0.182609	0.185976		142.2	0.628417	0.618523	0.399034	0.393287	0.211528	0.210764	0.106006	0.102498	0.0412638	0.0440052
142.4	0.720808	0.665796	0.543899	0.508318	0.335124	0.331305	0.183388	0.186095		142.4	0.628954	0.618727	0.399612	0.393546	0.212413	0.210953	0.106469	0.102605	0.0411867	0.0440545
142.6	0.720498	0.665822	0.544198	0.508426	0.335688	0.331454	0.183738	0.186214		142.6	0.62858	0.618931	0.399512	0.393803	0.213036	0.211142	0.107196	0.102711	0.0412516	0.0441037
142.8	0.720575	0.665848	0.544337	0.508533	0.335734	0.331604	0.183996	0.186333		142.8	0.628646	0.619134	0.399267	0.394061	0.213224	0.211331	0.106858	0.102818	0.0409117	0.0441529
143	0.720456	0.665873	0.544663	0.50864	0.336091	0.331752	0.184717	0.186452		143	0.629014	0.619336	0.399719	0.394318	0.213291	0.21152	0.106964	0.102925	0.0412402	0.044202
143.2	0.72083	0.665898	0.544618	0.508747	0.33629	0.331901	0.184616	0.18657		143.2	0.628801	0.619537	0.399111	0.394574	0.213067	0.211708	0.106959	0.103031	0.0409646	0.0442512
143.4	0.720931	0.665924	0.544932	0.508853	0.33617	0.332049	0.184382	0.186688		143.4	0.628254	0.619737	0.398524	0.39483	0.212049	0.211896	0.106287	0.103137	0.0406471	0.0443002
143.6	0.720924	0.665948	0.545019	0.508958	0.336132	0.332197	0.184727	0.186806		143.6	0.628184	0.619937	0.398262	0.395085	0.211643	0.212084	0.106059	0.103243	0.040661	0.0443493
143.8	0.720689	0.665973	0.545014	0.509063	0.335869	0.332344	0.184874	0.186924		143.8	0.627976	0.620137	0.398102	0.39534	0.211513	0.212272	0.10593	0.10335	0.040699	0.0443983
144	0.721035	0.665998	0.545505	0.509168	0.336343	0.332491	0.18509	0.187042		144	0.628101	0.620335	0.398163	0.395594	0.211111	0.212459	0.105577	0.103456	0.040658	0.0444473
144.2	0.720843	0.666022	0.545247	0.509272	0.336185	0.332637	0.184886	0.187159		144.2	0.628826	0.620533	0.398697	0.395848	0.211081	0.212647	0.10558	0.103562	0.0407191	0.0444963
144.4	0.720665	0.666046	0.545155	0.509376	0.33636	0.332783	0.184561	0.187276		144.4	0.628828	0.62073	0.399124	0.396101	0.210807	0.212834	0.105728	0.103668	0.0407639	0.0445453
144.6	0.720497	0.66607	0.545805	0.509479	0.336818	0.332929	0.184915	0.187392		144.6	0.629144	0.620927	0.400051	0.396354	0.211467	0.213021	0.106033	0.103773	0.0413582	0.0445942
144.8	0.72006	0.666094	0.545956	0.509582	0.336585	0.333074	0.184895	0.187509		144.8	0.629515	0.621123	0.400771	0.396607	0.211809	0.213207	0.105923	0.103879	0.0415316	0.044643
145	0.719517	0.666118	0.545586	0.509684	0.336362	0.333219	0.184443	0.187625		145	0.629617	0.621318	0.400799	0.396858	0.21156	0.213394	0.106012	0.103985	0.0414488	0.0446919
145.2	0.718969	0.666141	0.545419	0.509786	0.336068	0.333363	0.183494	0.187741		145.2	0.630464	0.621512	0.401878	0.39711	0.212168	0.21358	0.106466	0.10409	0.0416291	0.0447407
145.4	0.718626	0.666165	0.545393	0.509887	0.336133	0.333508	0.183234	0.187857		145.4	0.630685	0.621706	0.40239	0.397361	0.212903	0.213766	0.10674	0.104196	0.0421821	0.0447895
145.6	0.718556	0.666188	0.544816	0.509988	0.336388	0.333651	0.183478	0.187973		145.6	0.630644	0.6219	0.403259	0.397611	0.213324	0.213952	0.106733	0.104301	0.0425895	0.0448383
145.8	0.718502	0.666211	0.544262	0.510089	0.336879	0.333794	0.184026	0.188088		145.8	0.631341	0.622092	0.404329	0.397861	0.214035	0.214137	0.107753	0.104406	0.0433967	0.044887
146	0.718841	0.666234	0.544734	0.510189	0.33779	0.333937	0.184256	0.188203		146	0.631351	0.622284	0.404887	0.398111	0.214265	0.214322	0.107912	0.104512	0.0435404	0.0449357
146.2	0.71843	0.666256	0.544744	0.510289	0.338116	0.33408	0.184565	0.188318		146.2	0.63155	0.622475	0.405317	0.39836	0.214448	0.214508	0.107993	0.104617	0.0437387	0.0449843
146.4	0.718189	0.666279	0.545066	0.510388	0.338711	0.334222	0.184497	0.188433		146.4	0.631412	0.622666	0.405257	0.398608	0.214258	0.214692	0.10763	0.104722	0.0434648	0.045033
146.6	0.718413	0.666301	0.545708	0.510487	0.339447	0.334364	0.184699	0.188548		146.6	0.630987	0.622856	0.405175	0.398856	0.21388	0.214877	0.107349	0.104827	0.0432953	0.0450816
146.8	0.718717	0.666323	0.546231	0.510586	0.339739	0.334505	0.185045	0.188662		146.8	0.631099	0.623045	0.405121	0.399104	0.213916	0.215061	0.106687	0.104932	0.0427656	0.0451302
147	0.718509	0.666345	0.546153	0.510684	0.340208	0.334646	0.184895	0.188776		147	0.630944	0.623234	0.405273	0.399351	0.214128	0.215246	0.106956	0.105036	0.0427922	0.0451787
147.2	0.719354	0.666367	0.546537	0.510782	0.341187	0.334786	0.185094	0.18889		147.2	0.630769	0.623422	0.40469	0.399598	0.214098	0.21543	0.106908	0.105141	0.0430308	0.0452272
147.4	0.71926	0.666389	0.546369	0.510879	0.341441	0.334927	0.185301	0.189003		147.4	0.631018	0.623609	0.404628	0.399844	0.213959	0.215613	0.106952	0.105246	0.0429642	0.0452757
147.6	0.719114	0.66641	0.546013	0.510976	0.341423	0.335066	0.18539	0.189117		147.6	0.631136	0.623796	0.404878	0.400089	0.214002	0.215797	0.1066	0.10535	0.0428003	0.0453242
147.8	0.719545	0.666432	0.546258	0.511072	0.342067	0.335206	0.185547	0.18923		147.8	0.631149	0.623982	0.404812	0.400335	0.213471	0.21598	0.106088	0.105455	0.0424252	0.0453726
148	0.719569	0.666453	0.546268	0.511168	0.342017	0.335345	0.185617	0.189343		148	0.631983	0.624168	0.405025	0.400579	0.213439	0.216164	0.106017	0.105559	0.0423446	0.045421
148.2	0.719908	0.666474	0.546107	0.511264	0.342125	0.335483	0.185702	0.189455		148.2	0.632423	0.624352	0.405402	0.400824	0.213625	0.216346	0.105961	0.105663	0.042019	0.0454694
148.4	0.719473	0.666495	0.546367	0.511359	0.342363	0.335622	0.185989	0.189568		148.4	0.632559	0.624537	0.406218	0.401067	0.214186	0.216529	0.106072	0.105767	0.0420201	0.0455177
148.6	0.718835	0.666515	0.546665	0.511453	0.342115	0.335759	0.186507	0.18968		148.6	0.632533	0.62472	0.40641	0.401311	0.214376	0.216712	0.105727	0.105872	0.0418171	0.045566
148.8	0.717953	0.666536	0.546442	0.511548	0.341535	0.335897	0.186367	0.189792		148.8	0.633085	0.624903	0.406208	0.401554	0.214434	0.216894	0.105657	0.105976	0.0416507	0.0456143
149	0.716858	0.666556	0.546172	0.511642	0.341074	0.336034	0.186163	0.189904		149	0.63334	0.625085	0.406046	0.401796	0.2147	0.217076	0.105463	0.10608	0.0418357	0.0456626
149.2	0.716593	0.666577	0.546118	0.511735	0.34071	0.336171	0.186229	0.190015		149.2	0.63383	0.625267	0.405854	0.402038	0.215421	0.217258	0.105431	0.106183	0.0421263	0.0457108
149.4	0.716705	0.666597	0.546219	0.511828	0.341299	0.336307	0.187053	0.190127		149.4	0.634506	0.625448	0.405925	0.402279	0.215621	0.217439	0.105627	0.106287	0.0426776	0.0457589
149.6	0.716376	0.666617	0.545739	0.511921	0.340888	0.336443	0.18684	0.190238		149.6	0.634721	0.625629	0.406265	0.40252	0.215878	0.217621	0.10592	0.106391	0.0424083	0.0458071
149.8	0.716843	0.666637	0.545997	0.512014	0.341167	0.336579	0.187137	0.190349		149.8	0.635207	0.625808	0.406748	0.402761	0.216198	0.217802	0.106273	0.106494	0.0429475	0.0458552
150	0.71705	0.666656	0.546936	0.512106	0.341306	0.336714	0.187409	0.190459		150	0.635665	0.625988	0.406887	0.403001	0.216666	0.217983	0.106454	0.106598	0.0432264	0.0459033
150.2	0.717284	0.666676	0.547416	0.512197	0.341773	0.336849	0.187873	0.19057		150.2	0.636092	0.626166	0.407145	0.403241	0.217446	0.218164	0.106982	0.106701	0.043464	0.0459514
150.4	0.717949	0.666695	0.547863	0.512288	0.34248	0.336983	0.188133	0.19068		150.4	0.636078	0.626344	0.407526	0.40348	0.21794	0.218344	0.107273	0.106805	0.043868	0.0459994
150.6	0.718703	0.666715	0.548574	0.512379	0.343447	0.337117	0.189104	0.19079		150.6	0.635945	0.626522	0.407583	0.403718	0.218589	0.218525	0.10761	0.106908	0.0438169	0.0460474
150.8	0.718845	0.666734	0.548412	0.512469	0.343743	0.337251	0.188912	0.1909		150.8	0.636464	0.626699	0.407978	0.403957	0.219191	0.218705	0.107923	0.107011	0.0438733	0.0460954
151	0.719121	0.666753	0.548367	0.512559	0.344122	0.337385	0.188589	0.19101		151	0.636161	0.626875	0.408255	0.404194	0.218862	0.218885	0.108512	0.107114	0.0440054	0.0461434
151.2	0.71919	0.666771	0.548782	0.512649	0.345063	0.337518	0.188861	0.191119		151.2	0.636542	0.62705	0.40888	0.404432	0.2194	0.219065	0.10915	0.107217	0.0448135	0.0461913
151.4	0.718462	0.66679	0.548124	0.512738	0.344712	0.33765	0.188152	0.191228		151.4	0.636736	0.627225	0.409175	0.404669	0.219495	0.219244	0.109148	0.10732	0.0440329	0.0462392
151.6	0.718367	0.666809	0.54845	0.512827	0.344689	0.337782	0.188321	0.191337		151.6	0.636556	0.6274	0.408956	0.404905	0.219681	0.219423	0.108695	0.107423	0.0433658	0.0462871
151.8	0.718695	0.666827	0.549099	0.512916	0.345056	0.337914	0.18869	0.191446		151.8	0.636794	0.627574	0.408739	0.405141	0.219657	0.219602	0.108716	0.107526	0.0427603	0.0463349
152	0.71805	0.666845	0.548866	0.513004	0.344508	0.338046	0.188782	0.191554		152	0.637612	0.627747	0.4095	0.405376	0.220112	0.219781	0.109229	0.107629	0.0428247	0.0463827
152.2	0.717742	0.666864	0.548537	0.513092	0.34457	0.338177	0.188344	0.191663		152.2	0.637572	0.627919	0.409983	0.405611	0.220837	0.21996	0.109642	0.107731	0.0427829	0.0464305
152.4	0.716777	0.666882	0.548931	0.513179	0.343999	0.338308	0.188281	0.191771		152.4	0.637269	0.628092	0.410374	0.405846	0.220799	0.220138	0.109827	0.107834	0.0426325	0.0464782
152.6	0.716067	0.6669	0.54909	0.513266	0.343773	0.338439	0.188217	0.191879		152.6	0.637636	0.628263	0.410537	0.40608	0.220818	0.220317	0.110301	0.107936	0.0430658	0.0465259
152.8	0.715866	0.666917	0.54895	0.513352	0.343365	0.338569	0.18803	0.191986		152.8	0.638097	0.628434	0.410368	0.406314	0.221065	0.220495	0.110476	0.108039	0.0432968	0.0465736
153	0.715652	0.666935	0.549024	0.513439	0.343179	0.338698	0.188173	0.192094		153	0.637965	0.628604	0.410665	0.406547	0.22132	0.220672	0.110457	0.108141	0.0429175	0.0466213
153.2	0.715391	0.666952	0.549148	0.513525	0.342997	0.338828	0.188294	0.192201		153.2	0.63829	0.628774	0.410643	0.40678	0.221592	0.22085	0.11053	0.108243	0.0429617	0.0466689
153.4	0.715104	0.66697	0.548942	0.51361	0.343111	0.338957	0.188394	0.192308		153.4	0.638787	0.628943	0.4115	0.407012	0.221669	0.221027	0.111507	0.108345	0.0430468	0.0467165
153.6	0.714412	0.666987	0.548731	0.513695	0.342699	0.339086	0.187894	0.192415		153.6	0.639192	0.629112	0.411994	0.407244	0.221998	0.221205	0.111735	0.108447	0.0425747	0.046764
153.8	0.715403	0.667004	0.549647	0.51378	0.343727	0.339214	0.188466	0.192522		153.8	0.639635	0.62928	0.412712	0.407476	0.222263	0.221382	0.111736	0.108549	0.0428522	0.0468116
154	0.715651	0.667021	0.550232	0.513864	0.344143	0.339342	0.189112	0.192628		154	0.639817	0.629447	0.413492	0.407707	0.222905	0.221558	0.112667	0.108651	0.0432639	0.0468591
154.2	0.715928	0.667038	0.550312	0.513948	0.344564	0.33947	0.189582	0.192734		154.2	0.640043	0.629614	0.414391	0.407937	0.223496	0.221735	0.113113	0.108753	0.0438707	0.0469066
154.4	0.716088	0.667055	0.550782	0.514032	0.34504	0.339597	0.190036	0.19284		154.4	0.640814	0.62978	0.415316	0.408167	0.223924	0.221911	0.11345	0.108855	0.0445775	0.046954
154.6	0.715808	0.667071	0.551423	0.514115	0.345631	0.339724	0.190369	0.192946		154.6	0.641295	0.629946	0.41547	0.408397	0.224108	0.222088	0.113575	0.108956	0.0445767	0.0470014
154.8	0.715742	0.667088	0.551153	0.514198	0.345585	0.339851	0.189717	0.193052		154.8	0.642036	0.630111	0.416253	0.408626	0.223977	0.222263	0.113531	0.109058	0.0450857	0.0470488
155	0.715408	0.667104	0.551404	0.514281	0.345673	0.339977	0.189904	0.193157		155	0.641754	0.630275	0.416091	0.408855	0.223228	0.222439	0.113057	0.109159	0.0448372	0.0470962
155.2	0.715341	0.66712	0.551629	0.514363	0.346385	0.340103	0.190127	0.193262		155.2	0.642168	0.630439	0.416256	0.409083	0.223921	0.222615	0.112904	0.109261	0.0449216	0.0471435
155.4	0.714916	0.667137	0.551213	0.514445	0.346237	0.340228	0.19037	0.193367		155.4	0.642143	0.630603	0.416136	0.409311	0.223908	0.22279	0.112245	0.109362	0.0441528	0.0471908
155.6	0.7151	0.667153	0.551338	0.514527	0.346845	0.340353	0.190976	0.193472		155.6	0.642196	0.630766	0.416006	0.409539	0.224087	0.222965	0.112	0.109463	0.0440602	0.0472381
155.8	0.715172	0.667169	0.551298	0.514608	0.346729	0.340478	0.19097	0.193576		155.8	0.643059	0.630928	0.416497	0.409766	0.224406	0.22314	0.112207	0.109564	0.0448071	0.0472853
156	0.714798	0.667184	0.550537	0.514689	0.346605	0.340603	0.190856	0.193681		156	0.643364	0.63109	0.416848	0.409992	0.224637	0.223315	0.112159	0.109665	0.0453776	0.0473325
156.2	0.7143	0.6672	0.550072	0.514769	0.346493	0.340727	0.190476	0.193785		156.2	0.642996	0.631251	0.416988	0.410219	0.225256	0.223489	0.1119	0.109766	0.0457762	0.0473797
156.4	0.713966	0.667216	0.549964	0.514849	0.346731	0.340851	0.190926	0.193889		156.4	0.642624	0.631412	0.41694	0.410444	0.224896	0.223664	0.111363	0.109867	0.0456163	0.0474269
156.6	0.714286	0.667231	0.549988	0.514929	0.347395	0.340974	0.191334	0.193992		156.6	0.643137	0.631572	0.417208	0.41067	0.225564	0.223838	0.111801	0.109968	0.0458874	0.047474
156.8	0.714449	0.667246	0.549891	0.515009	0.347466	0.341098	0.191728	0.194096		156.8	0.642939	0.631732	0.417233	0.410894	0.225493	0.224012	0.111599	0.110069	0.0459044	0.0475211
157	0.713586	0.667261	0.54942	0.515088	0.347182	0.34122	0.191647	0.194199		157	0.642629	0.631891	0.417344	0.411119	0.225338	0.224185	0.111564	0.110169	0.0456071	0.0475681
157.2	0.71266	0.667277	0.548954	0.515167	0.34684	0.341343	0.19115	0.194302		157.2	0.64279	0.632049	0.417246	0.411343	0.225578	0.224359	0.111643	0.11027	0.0458288	0.0476152
157.4	0.712274	0.667292	0.548655	0.515245	0.347173	0.341465	0.191545	0.194405		157.4	0.642439	0.632207	0.416993	0.411566	0.225348	0.224532	0.111828	0.11037	0.0456205	0.0476622
157.6	0.712271	0.667306	0.548331	0.515323	0.347541	0.341587	0.191407	0.194508		157.6	0.642549	0.632365	0.416794	0.41179	0.225273	0.224705	0.111769	0.110471	0.045628	0.0477092
157.8	0.712661	0.667321	0.548702	0.515401	0.347959	0.341708	0.191825	0.19461		157.8	0.6421	0.632521	0.416445	0.412012	0.224797	0.224878	0.111433	0.110571	0.0449701	0.0477561
158	0.712718	0.667336	0.548601	0.515479	0.347887	0.34183	0.192222	0.194713		158	0.641922	0.632678	0.416502	0.412235	0.225086	0.225051	0.111777	0.110671	0.0454519	0.047803
158.2	0.712582	0.66735	0.548992	0.515556	0.348263	0.34195	0.192337	0.194815		158.2	0.642507	0.632834	0.416814	0.412456	0.225061	0.225223	0.112439	0.110771	0.045883	0.0478499
158.4	0.712566	0.667365	0.549802	0.515633	0.348429	0.342071	0.192373	0.194917		158.4	0.642784	0.632989	0.416971	0.412678	0.224985	0.225395	0.113048	0.110872	0.0458055	0.0478968
158.6	0.712188	0.667379	0.549925	0.515709	0.348648	0.342191	0.192609	0.195018		158.6	0.642949	0.633144	0.416243	0.412899	0.225039	0.225567	0.112693	0.110972	0.0452299	0.0479436
158.8	0.712315	0.667393	0.549694	0.515785	0.349029	0.342311	0.192667	0.19512		158.8	0.642737	0.633298	0.416006	0.41312	0.225049	0.225739	0.112868	0.111071	0.0450361	0.0479904
159	0.712081	0.667408	0.549954	0.515861	0.349399	0.34243	0.193034	0.195221		159	0.642694	0.633452	0.41568	0.41334	0.224559	0.225911	0.11273	0.111171	0.0445363	0.0480372
159.2	0.712048	0.667422	0.550123	0.515936	0.349926	0.34255	0.193013	0.195322		159.2	0.642704	0.633605	0.415562	0.413559	0.225035	0.226082	0.113149	0.111271	0.044528	0.048084
159.4	0.7119	0.667436	0.549776	0.516012	0.349696	0.342668	0.192914	0.195423		159.4	0.642523	0.633758	0.415861	0.413779	0.225278	0.226253	0.113044	0.111371	0.0443145	0.0481307
159.6	0.711547	0.667449	0.549554	0.516087	0.349915	0.342787	0.192488	0.195524		159.6	0.642819	0.63391	0.416497	0.413998	0.225765	0.226425	0.113759	0.11147	0.0447555	0.0481774
159.8	0.711384	0.667463	0.54969	0.516161	0.349699	0.342905	0.19237	0.195624		159.8	0.643312	0.634061	0.417565	0.414216	0.226469	0.226595	0.114313	0.11157	0.0457567	0.048224
160	0.711102	0.667477	0.549297	0.516235	0.349808	0.343023	0.192966	0.195724		160	0.643024	0.634212	0.418002	0.414434	0.226853	0.226766	0.114423	0.111669	0.045712	0.0482707
160.2	0.710768	0.66749	0.549278	0.516309	0.349814	0.343141	0.19281	0.195824		160.2	0.642878	0.634363	0.418753	0.414652	0.226858	0.226936	0.114481	0.111769	0.0458446	0.0483173
160.4	0.710915	0.667504	0.549742	0.516383	0.35032	0.343258	0.193316	0.195924		160.4	0.643386	0.634513	0.419559	0.414869	0.227169	0.227107	0.115295	0.111868	0.046226	0.0483638
160.6	0.711407	0.667517	0.549953	0.516456	0.350522	0.343375	0.193378	0.196024		160.6	0.643929	0.634663	0.420633	0.415086	0.227717	0.227277	0.115985	0.111967	0.0467518	0.0484104
160.8	0.711496	0.66753	0.550599	0.516529	0.35089	0.343491	0.193323	0.196123		160.8	0.643279	0.634812	0.42087	0.415302	0.2267	0.227447	0.115251	0.112066	0.0467734	0.0484569
161	0.711224	0.667543	0.550918	0.516602	0.35067	0.343608	0.192872	0.196223		161	0.643464	0.63496	0.421529	0.415518	0.226821	0.227616	0.115189	0.112165	0.0466069	0.0485034
161.2	0.711328	0.667556	0.551336	0.516674	0.351202	0.343724	0.193114	0.196322		161.2	0.643639	0.635108	0.422024	0.415734	0.226637	0.227786	0.115113	0.112264	0.0470496	0.0485498
161.4	0.711839	0.667569	0.551317	0.516746	0.351496	0.343839	0.193819	0.196421		161.4	0.643589	0.635256	0.4221	0.415949	0.226535	0.227955	0.114975	0.112363	0.0472905	0.0485963
161.6	0.711891	0.667582	0.551112	0.516818	0.351255	0.343955	0.193723	0.196519		161.6	0.643521	0.635403	0.422314	0.416164	0.226213	0.228124	0.114865	0.112462	0.0473052	0.0486427
161.8	0.71181	0.667595	0.551436	0.516889	0.351317	0.34407	0.193738	0.196618		161.8	0.643936	0.635549	0.422367	0.416378	0.22612	0.228293	0.114341	0.112561	0.0470022	0.0486891
162	0.712311	0.667608	0.551981	0.51696	0.351843	0.344184	0.194512	0.196716		162	0.64406	0.635695	0.422459	0.416592	0.226277	0.228461	0.11444	0.112659	0.0475985	0.0487354
162.2	0.711935	0.66762	0.55238	0.517031	0.352258	0.344299	0.194289	0.196814		162.2	0.644532	0.635841	0.422342	0.416805	0.22649	0.22863	0.114848	0.112758	0.0478792	0.0487817
162.4	0.711995	0.667633	0.552155	0.517101	0.351882	0.344413	0.194728	0.196912		162.4	0.644496	0.635986	0.421466	0.417018	0.226536	0.228798	0.114111	0.112856	0.0476096	0.048828
162.6	0.711511	0.667645	0.551915	0.517172	0.352317	0.344526	0.194734	0.19701		162.6	0.64469	0.636131	0.420956	0.417231	0.227103	0.228966	0.113731	0.112955	0.0472467	0.0488743
162.8	0.711145	0.667657	0.551753	0.517242	0.352388	0.34464	0.194599	0.197108		162.8	0.645433	0.636275	0.421064	0.417443	0.227534	0.229134	0.113802	0.113053	0.047553	0.0489205
163	0.710682	0.667669	0.551619	0.517311	0.352228	0.344753	0.194681	0.197205		163	0.645843	0.636418	0.420912	0.417655	0.227111	0.229302	0.113636	0.113151	0.047521	0.0489667
163.2	0.71042	0.667682	0.551302	0.51738	0.352125	0.344866	0.194468	0.197302		163.2	0.645923	0.636561	0.420304	0.417867	0.226934	0.229469	0.113533	0.113249	0.0470371	0.0490129
163.4	0.710078	0.667694	0.550897	0.517449	0.351718	0.344978	0.194434	0.197399		163.4	0.646296	0.636704	0.420591	0.418078	0.227154	0.229636	0.113706	0.113348	0.0470001	0.049059
163.6	0.709025	0.667705	0.550502	0.517518	0.351671	0.34509	0.194382	0.197496		163.6	0.646361	0.636846	0.420785	0.418288	0.227349	0.229803	0.113936	0.113446	0.0468287	0.0491051
163.8	0.708824	0.667717	0.550581	0.517587	0.351319	0.345202	0.194864	0.197592		163.8	0.646073	0.636988	0.421048	0.418498	0.227195	0.22997	0.113541	0.113543	0.0465364	0.0491512
164	0.708298	0.667729	0.550612	0.517655	0.35116	0.345314	0.195214	0.197689		164	0.646044	0.637129	0.421045	0.418708	0.226967	0.230137	0.113969	0.113641	0.0459873	0.0491973
164.2	0.708205	0.667741	0.551195	0.517722	0.351428	0.345425	0.195556	0.197785		164.2	0.646411	0.637269	0.421574	0.418918	0.226756	0.230303	0.113956	0.113739	0.0458457	0.0492433
164.4	0.708334	0.667752	0.551421	0.51779	0.351727	0.345536	0.19597	0.197881		164.4	0.647076	0.63741	0.422591	0.419127	0.227269	0.23047	0.114994	0.113837	0.0465345	0.0492893
164.6	0.708393	0.667764	0.551717	0.517857	0.35201	0.345647	0.195764	0.197977		164.6	0.647108	0.637549	0.423273	0.419335	0.227347	0.230636	0.115035	0.113934	0.0461068	0.0493353
164.8	0.708591	0.667775	0.552107	0.517924	0.351948	0.345757	0.195712	0.198072		164.8	0.647373	0.637689	0.424256	0.419544	0.22797	0.230801	0.11555	0.114032	0.0465325	0.0493812
165	0.708928	0.667787	0.55251	0.517991	0.352227	0.345867	0.196012	0.198168		165	0.647977	0.637827	0.42542	0.419751	0.229045	0.230967	0.116378	0.114129	0.0471645	0.0494271
165.2	0.709102	0.667798	0.552336	0.518057	0.352485	0.345977	0.196138	0.198263		165.2	0.648242	0.637966	0.426386	0.419959	0.229359	0.231133	0.116931	0.114227	0.0477892	0.049473
165.4	0.709304	0.667809	0.552221	0.518123	0.352467	0.346086	0.196632	0.198358		165.4	0.648653	0.638103	0.427215	0.420166	0.230645	0.231298	0.117546	0.114324	0.0480021	0.0495189
165.6	0.709389	0.66782	0.552452	0.518189	0.352914	0.346196	0.196642	0.198453		165.6	0.64853	0.638241	0.427558	0.420372	0.231176	0.231463	0.117448	0.114421	0.0484705	0.0495647
165.8	0.70908	0.667831	0.552356	0.518255	0.353205	0.346304	0.196125	0.198548		165.8	0.649015	0.638378	0.427924	0.420579	0.231953	0.231628	0.117909	0.114518	0.0487148	0.0496105
166	0.709148	0.667842	0.552221	0.51832	0.353659	0.346413	0.196627	0.198642		166	0.648906	0.638514	0.427948	0.420784	0.23253	0.231793	0.11815	0.114615	0.0491242	0.0496563
166.2	0.708887	0.667853	0.551937	0.518385	0.353328	0.346521	0.196395	0.198737		166.2	0.649134	0.63865	0.428005	0.42099	0.233039	0.231957	0.11826	0.114712	0.049431	0.049702
166.4	0.709455	0.667864	0.551789	0.51845	0.353739	0.346629	0.197047	0.198831		166.4	0.649335	0.638785	0.428302	0.421195	0.233349	0.232121	0.117687	0.114809	0.0495182	0.0497477
166.6	0.709121	0.667874	0.551701	0.518514	0.354246	0.346737	0.197252	0.198925		166.6	0.649739	0.63892	0.429019	0.4214	0.234215	0.232286	0.118011	0.114906	0.0499142	0.0497934
166.8	0.708322	0.667885	0.551276	0.518578	0.353966	0.346844	0.197403	0.199018		166.8	0.650662	0.639055	0.429086	0.421604	0.234169	0.23245	0.117967	0.115003	0.0503821	0.0498391
167	0.708162	0.667895	0.551122	0.518642	0.354161	0.346951	0.197899	0.199112		167	0.650214	0.639189	0.428905	0.421808	0.233593	0.232613	0.117632	0.1151	0.0499109	0.0498847
167.2	0.707531	0.667906	0.5511	0.518706	0.354188	0.347058	0.198108	0.199205		167.2	0.650689	0.639323	0.428786	0.422011	0.233602	0.232777	0.117445	0.115196	0.0495512	0.0499303
167.4	0.706744	0.667916	0.550783	0.518769	0.35412	0.347165	0.198345	0.199299		167.4	0.651159	0.639456	0.428779	0.422214	0.233688	0.23294	0.117789	0.115293	0.0493979	0.0499759
167.6	0.706355	0.667926	0.55065	0.518832	0.354166	0.347271	0.198863	0.199392		167.6	0.650888	0.639589	0.428539	0.422417	0.233145	0.233103	0.116964	0.115389	0.0490913	0.0500214
167.8	0.706485	0.667937	0.550884	0.518895	0.35393	0.347377	0.19945	0.199485		167.8	0.650948	0.639721	0.429076	0.422619	0.233019	0.233266	0.116957	0.115486	0.0490207	0.050067
168	0.706032	0.667947	0.55073	0.518957	0.354515	0.347482	0.199433	0.199577		168	0.651635	0.639853	0.429308	0.422821	0.233025	0.233429	0.117577	0.115582	0.0494558	0.0501125
168.2	0.705914	0.667957	0.550676	0.51902	0.354598	0.347588	0.199826	0.19967		168.2	0.651773	0.639984	0.429345	0.423023	0.232497	0.233592	0.117189	0.115678	0.049451	0.0501579
168.4	0.706086	0.667967	0.550475	0.519082	0.354798	0.347693	0.199541	0.199762		168.4	0.651506	0.640115	0.429425	0.423224	0.232451	0.233754	0.11752	0.115774	0.0495938	0.0502033
168.6	0.705805	0.667977	0.550364	0.519143	0.354735	0.347797	0.198718	0.199854		168.6	0.65149	0.640245	0.42974	0.423424	0.23298	0.233916	0.117772	0.11587	0.0495818	0.0502488
168.8	0.70566	0.667987	0.549804	0.519205	0.35447	0.347902	0.198355	0.199946		168.8	0.651395	0.640375	0.4298	0.423625	0.233335	0.234078	0.118234	0.115966	0.0501072	0.0502941
169	0.705661	0.667996	0.550066	0.519266	0.354731	0.348006	0.198378	0.200038		169	0.651176	0.640505	0.429782	0.423825	0.232903	0.23424	0.118089	0.116062	0.0498547	0.0503395
169.2	0.705173	0.668006	0.549879	0.519327	0.3544	0.34811	0.198136	0.200129		169.2	0.651	0.640634	0.429794	0.424024	0.232898	0.234402	0.118362	0.116158	0.0498995	0.0503848
169.4	0.705226	0.668016	0.549978	0.519388	0.354475	0.348213	0.198096	0.200221		169.4	0.650915	0.640763	0.429477	0.424224	0.23323	0.234563	0.118019	0.116254	0.0496004	0.0504301
169.6	0.704934	0.668025	0.549823	0.519448	0.354149	0.348317	0.196992	0.200312		169.6	0.650786	0.640891	0.429489	0.424422	0.233166	0.234724	0.117666	0.116349	0.0490843	0.0504754
169.8	0.704623	0.668035	0.549984	0.519508	0.353943	0.34842	0.196247	0.200403		169.8	0.650565	0.641019	0.429693	0.424621	0.233108	0.234885	0.117747	0.116445	0.0487845	0.0505206
170	0.704587	0.668044	0.549719	0.519568	0.354172	0.348523	0.196593	0.200494		170	0.650531	0.641146	0.429992	0.424819	0.23357	0.235046	0.117953	0.11654	0.0484646	0.0505658
170.2	0.704855	0.668054	0.549931	0.519628	0.35456	0.348625	0.196651	0.200584		170.2	0.650577	0.641273	0.430147	0.425017	0.233823	0.235207	0.117975	0.116636	0.0484468	0.050611
170.4	0.704662	0.668063	0.549987	0.519687	0.355238	0.348727	0.196793	0.200675		170.4	0.650511	0.6414	0.43054	0.425214	0.234117	0.235368	0.11763	0.116731	0.04846	0.0506561
170.6	0.703975	0.668072	0.549925	0.519746	0.35473	0.348829	0.196864	0.200765		170.6	0.650278	0.641526	0.430836	0.425411	0.234546	0.235528	0.117976	0.116826	0.0482908	0.0507013
170.8	0.703525	0.668081	0.549611	0.519805	0.354419	0.348931	0.196543	0.200855		170.8	0.650023	0.641652	0.430759	0.425607	0.234229	0.235688	0.117706	0.116922	0.0474719	0.0507464
171	0.703703	0.66809	0.549662	0.519864	0.354465	0.349032	0.196736	0.200945		171	0.649399	0.641777	0.430966	0.425804	0.234584	0.235848	0.117214	0.117017	0.0469205	0.0507914
171.2	0.703415	0.668099	0.549663	0.519922	0.354506	0.349133	0.196907	0.201035		171.2	0.649717	0.641902	0.430826	0.425999	0.234471	0.236008	0.117171	0.117112	0.0467349	0.0508365
171.4	0.702884	0.668108	0.549591	0.51998	0.354212	0.349234	0.197017	0.201125		171.4	0.6504	0.642026	0.431025	0.426195	0.234551	0.236167	0.11766	0.117207	0.0468265	0.0508815
171.6	0.703318	0.668117	0.550038	0.520038	0.354159	0.349334	0.197495	0.201214		171.6	0.650415	0.64215	0.43165	0.42639	0.234588	0.236327	0.117472	0.117302	0.0474468	0.0509265
171.8	0.703048	0.668126	0.550121	0.520096	0.35411	0.349435	0.197635	0.201303		171.8	0.650697	0.642274	0.432172	0.426584	0.235295	0.236486	0.117846	0.117396	0.0479919	0.0509714
172	0.702691	0.668135	0.550536	0.520153	0.354857	0.349535	0.197651	0.201392		172	0.650765	0.642397	0.432131	0.426779	0.235503	0.236645	0.118286	0.117491	0.0481238	0.0510164
172.2	0.703416	0.668143	0.550903	0.52021	0.355213	0.349634	0.198281	0.201481		172.2	0.650396	0.642519	0.43184	0.426973	0.235325	0.236803	0.118066	0.117586	0.0474238	0.0510613
172.4	0.704024	0.668152	0.551355	0.520267	0.355951	0.349734	0.198883	0.20157		172.4	0.65066	0.642642	0.432122	0.427166	0.236194	0.236962	0.118443	0.11768	0.0479863	0.0511061
172.6	0.703779	0.668161	0.551174	0.520324	0.356012	0.349833	0.19874	0.201658		172.6	0.65134	0.642764	0.432385	0.427359	0.236666	0.237121	0.119113	0.117775	0.0483979	0.051151
172.8	0.703604	0.668169	0.551115	0.52038	0.356499	0.349932	0.19918	0.201747		172.8	0.651456	0.642885	0.431922	0.427552	0.236334	0.237279	0.118733	0.117869	0.0478565	0.0511958
173	0.703657	0.668178	0.551347	0.520436	0.356809	0.35003	0.19965	0.201835		173	0.65213	0.643006	0.431968	0.427745	0.236132	0.237437	0.118807	0.117964	0.0478107	0.0512406
173.2	0.70354	0.668186	0.551501	0.520492	0.357172	0.350129	0.19978	0.201923		173.2	0.652275	0.643127	0.43152	0.427937	0.236392	0.237595	0.118696	0.118058	0.0477261	0.0512854
173.4	0.703725	0.668194	0.551939	0.520548	0.358007	0.350227	0.200178	0.202011		173.4	0.653029	0.643247	0.432075	0.428128	0.237036	0.237752	0.118667	0.118152	0.0476588	0.0513301
173.6	0.703736	0.668202	0.552202	0.520603	0.358347	0.350325	0.200386	0.202098		173.6	0.653436	0.643367	0.432848	0.42832	0.237107	0.23791	0.119303	0.118246	0.0478225	0.0513748
173.8	0.704078	0.668211	0.552731	0.520658	0.359294	0.350422	0.200928	0.202186		173.8	0.653635	0.643486	0.433056	0.428511	0.237794	0.238067	0.119908	0.118341	0.0485892	0.0514195
174	0.703773	0.668219	0.552242	0.520713	0.359593	0.350519	0.201162	0.202273		174	0.654186	0.643605	0.43331	0.428701	0.23865	0.238224	0.120601	0.118434	0.048767	0.0514641
174.2	0.703314	0.668227	0.552012	0.520768	0.359976	0.350616	0.20091	0.20236		174.2	0.654433	0.643724	0.433435	0.428891	0.239121	0.238381	0.1206	0.118528	0.049157	0.0515088
174.4	0.702873	0.668235	0.5515	0.520823	0.359689	0.350713	0.200426	0.202447		174.4	0.654018	0.643842	0.433687	0.429081	0.239613	0.238538	0.12064	0.118622	0.0484726	0.0515534
174.6	0.702739	0.668243	0.550686	0.520877	0.359383	0.350809	0.200405	0.202534		174.6	0.653854	0.64396	0.434062	0.429271	0.239526	0.238695	0.120987	0.118716	0.0481938	0.0515979
174.8	0.702442	0.668251	0.550267	0.520931	0.35963	0.350906	0.199795	0.202621		174.8	0.653281	0.644077	0.434286	0.42946	0.239218	0.238851	0.120941	0.11881	0.0477142	0.0516425
175	0.701933	0.668259	0.550226	0.520985	0.359395	0.351002	0.199562	0.202707		175	0.653125	0.644194	0.434507	0.429649	0.238761	0.239007	0.120742	0.118903	0.0476891	0.051687
175.2	0.70136	0.668266	0.550005	0.521038	0.358616	0.351097	0.199529	0.202794		175.2	0.653754	0.64431	0.435214	0.429837	0.238744	0.239163	0.121013	0.118997	0.0480925	0.0517315
175.4	0.700801	0.668274	0.549947	0.521092	0.358521	0.351193	0.199554	0.20288		175.4	0.654014	0.644427	0.435633	0.430025	0.238996	0.239319	0.121263	0.11909	0.0479565	0.0517759
175.6	0.70115	0.668282	0.549932	0.521145	0.358145	0.351288	0.200015	0.202966		175.6	0.65384	0.644542	0.436342	0.430213	0.239072	0.239475	0.12104	0.119184	0.0480766	0.0518204
175.8	0.700299	0.668289	0.549525	0.521198	0.357775	0.351383	0.199996	0.203051		175.8	0.653929	0.644658	0.436628	0.4304	0.239541	0.23963	0.121138	0.119277	0.0481176	0.0518648
176	0.700559	0.668297	0.550309	0.52125	0.358438	0.351477	0.200915	0.203137		176	0.653102	0.644773	0.436487	0.430587	0.239388	0.239785	0.121011	0.11937	0.047555	0.0519091
176.2	0.700887	0.668304	0.550052	0.521303	0.358959	0.351572	0.201333	0.203222		176.2	0.653083	0.644887	0.436617	0.430773	0.239314	0.23994	0.120653	0.119463	0.0473887	0.0519535
176.4	0.700955	0.668312	0.55021	0.521355	0.359288	0.351666	0.201694	0.203308		176.4	0.653006	0.645002	0.436374	0.43096	0.238935	0.240095	0.120353	0.119556	0.047154	0.0519978
176.6	0.700291	0.668319	0.549303	0.521407	0.359325	0.35176	0.201099	0.203393		176.6	0.653338	0.645115	0.436203	0.431146	0.238377	0.24025	0.120278	0.119649	0.0473113	0.0520421
176.8	0.700575	0.668327	0.549144	0.521459	0.35976	0.351853	0.201412	0.203478		176.8	0.653422	0.645229	0.436268	0.431331	0.238191	0.240405	0.119965	0.119742	0.0473441	0.0520864
177	0.700744	0.668334	0.548965	0.52151	0.359788	0.351947	0.201625	0.203563		177	0.654083	0.645342	0.436875	0.431516	0.238568	0.240559	0.120345	0.119835	0.0479919	0.0521306
177.2	0.700575	0.668341	0.548979	0.521562	0.360115	0.35204	0.201762	0.203647		177.2	0.654126	0.645455	0.437118	0.431701	0.239248	0.240713	0.120614	0.119928	0.0482379	0.0521748
177.4	0.701054	0.668348	0.549175	0.521613	0.360455	0.352132	0.202243	0.203732		177.4	0.654631	0.645567	0.437835	0.431886	0.239965	0.240867	0.120916	0.120021	0.0487138	0.052219
177.6	0.70104	0.668355	0.549018	0.521664	0.360191	0.352225	0.201814	0.203816		177.6	0.65478	0.645679	0.437587	0.43207	0.240016	0.241021	0.121388	0.120113	0.0492308	0.0522632
177.8	0.700233	0.668362	0.548739	0.521714	0.360169	0.352317	0.2014	0.2039		177.8	0.655028	0.64579	0.437714	0.432253	0.241154	0.241175	0.121836	0.120206	0.049772	0.0523073
178	0.699407	0.668369	0.548201	0.521765	0.359937	0.352409	0.200808	0.203984		178	0.655349	0.645901	0.438303	0.432437	0.24125	0.241328	0.122211	0.120298	0.0498549	0.0523514
178.2	0.699091	0.668376	0.548054	0.521815	0.360313	0.352501	0.20076	0.204068		178.2	0.655408	0.646012	0.43858	0.43262	0.241331	0.241481	0.122189	0.120391	0.0496856	0.0523955
178.4	0.698566	0.668383	0.547606	0.521865	0.360232	0.352593	0.200719	0.204151		178.4	0.655565	0.646123	0.438709	0.432802	0.241854	0.241635	0.122723	0.120483	0.049603	0.0524395
178.6	0.698257	0.66839	0.547503	0.521915	0.360648	0.352684	0.201078	0.204235		178.6	0.655601	0.646233	0.438918	0.432985	0.241461	0.241787	0.123146	0.120575	0.0500019	0.0524835
178.8	0.698276	0.668397	0.547895	0.521964	0.360884	0.352775	0.20121	0.204318		178.8	0.655184	0.646342	0.439468	0.433167	0.24128	0.24194	0.123055	0.120668	0.0500534	0.0525275
179	0.698107	0.668404	0.548235	0.522014	0.360984	0.352866	0.201786	0.204401		179	0.65586	0.646451	0.43995	0.433348	0.241563	0.242093	0.123391	0.12076	0.0506149	0.0525715
179.2	0.698641	0.66841	0.548417	0.522063	0.361224	0.352956	0.20229	0.204484		179.2	0.656103	0.64656	0.440904	0.43353	0.242105	0.242245	0.12363	0.120852	0.0507914	0.0526155
179.4	0.699015	0.668417	0.548807	0.522112	0.361871	0.353047	0.202694	0.204567		179.4	0.655777	0.646669	0.440571	0.433711	0.241589	0.242397	0.123696	0.120944	0.0502225	0.0526594
179.6	0.698944	0.668424	0.548919	0.522161	0.361283	0.353137	0.202607	0.204649		179.6	0.656172	0.646777	0.441218	0.433891	0.241714	0.242549	0.124018	0.121036	0.0502435	0.0527033
179.8	0.698569	0.66843	0.54903	0.522209	0.361411	0.353227	0.203387	0.204732		179.8	0.656009	0.646885	0.440914	0.434071	0.241475	0.242701	0.124112	0.121127	0.0501599	0.0527471
180	0.69896	0.668437	0.549845	0.522258	0.362234	0.353316	0.204316	0.204814		180	0.655511	0.646992	0.440584	0.434251	0.240994	0.242853	0.123796	0.121219	0.0490859	0.0527909
180.2	0.699215	0.668443	0.54956	0.522306	0.362321	0.353405	0.204485	0.204896		180.2	0.655859	0.647099	0.44089	0.434431	0.240861	0.243004	0.124175	0.121311	0.0487917	0.0528347
180.4	0.699283	0.66845	0.549321	0.522354	0.362243	0.353494	0.204609	0.204978		180.4	0.656456	0.647206	0.441193	0.43461	0.241131	0.243156	0.124325	0.121402	0.0490674	0.0528785
180.6	0.699592	0.668456	0.548659	0.522401	0.362436	0.353583	0.204705	0.20506		180.6	0.657266	0.647312	0.441544	0.434789	0.241437	0.243307	0.124379	0.121494	0.0496761	0.0529223
180.8	0.700103	0.668462	0.548809	0.522449	0.362476	0.353672	0.205173	0.205142		180.8	0.657787	0.647418	0.441829	0.434967	0.242035	0.243458	0.124557	0.121585	0.0495937	0.052966
181	0.69996	0.668469	0.548857	0.522496	0.362215	0.35376	0.2051	0.205223		181	0.657967	0.647524	0.441706	0.435146	0.241822	0.243609	0.124592	0.121677	0.0492581	0.0530097
181.2	0.699157	0.668475	0.548656	0.522543	0.361715	0.353848	0.204616	0.205304		181.2	0.658262	0.647629	0.441427	0.435323	0.242097	0.243759	0.124711	0.121768	0.0493088	0.0530533
181.4	0.69889	0.668481	0.54864	0.52259	0.361398	0.353936	0.204411	0.205386		181.4	0.658561	0.647734	0.441682	0.435501	0.24268	0.24391	0.124623	0.121859	0.0492987	0.053097
181.6	0.69826	0.668487	0.548852	0.522637	0.361107	0.354024	0.203947	0.205467		181.6	0.658261	0.647838	0.441429	0.435678	0.2431	0.24406	0.124783	0.12195	0.0496651	0.0531406
181.8	0.697418	0.668493	0.548919	0.522683	0.360973	0.354111	0.20414	0.205547		181.8	0.658157	0.647942	0.441706	0.435855	0.24315	0.24421	0.124674	0.122041	0.0493619	0.0531842
182	0.697183	0.668499	0.549178	0.52273	0.361316	0.354198	0.204428	0.205628		182	0.658465	0.648046	0.441461	0.436031	0.243142	0.24436	0.124334	0.122132	0.0491754	0.0532277
182.2	0.697141	0.668505	0.549752	0.522776	0.361643	0.354285	0.204865	0.205709		182.2	0.658565	0.64815	0.441296	0.436208	0.244117	0.244509	0.124159	0.122223	0.0495261	0.0532713
182.4	0.696857	0.668511	0.55004	0.522822	0.36155	0.354372	0.204771	0.205789		182.4	0.658753	0.648253	0.441133	0.436383	0.244759	0.244659	0.124033	0.122314	0.0497389	0.0533148
182.6	0.697217	0.668517	0.550642	0.522867	0.361983	0.354458	0.205144	0.205869		182.6	0.658719	0.648355	0.441226	0.436559	0.244506	0.244808	0.124281	0.122405	0.0501356	0.0533583
182.8	0.697328	0.668523	0.550933	0.522913	0.362629	0.354544	0.205222	0.205949		182.8	0.658613	0.648458	0.441882	0.436734	0.244861	0.244958	0.124038	0.122496	0.05038	0.0534017
183	0.697186	0.668529	0.551303	0.522958	0.363096	0.35463	0.205083	0.206029		183	0.658771	0.64856	0.442074	0.436909	0.245624	0.245107	0.124597	0.122586	0.0504861	0.0534451
183.2	0.697272	0.668535	0.551409	0.523003	0.363123	0.354716	0.204911	0.206109		183.2	0.65829	0.648662	0.442228	0.437083	0.245374	0.245255	0.124591	0.122677	0.0502924	0.0534886
183.4	0.69702	0.668541	0.551716	0.523048	0.362956	0.354802	0.205006	0.206188		183.4	0.658471	0.648763	0.442275	0.437257	0.245419	0.245404	0.125309	0.122767	0.0508023	0.0535319
183.6	0.696662	0.668546	0.55132	0.523093	0.362693	0.354887	0.20512	0.206268		183.6	0.658437	0.648864	0.442283	0.437431	0.245571	0.245553	0.12531	0.122858	0.0505359	0.0535753
183.8	0.696612	0.668552	0.551053	0.523138	0.363151	0.354972	0.205725	0.206347		183.8	0.657675	0.648965	0.442191	0.437604	0.245226	0.245701	0.125049	0.122948	0.0503979	0.0536186
184	0.696685	0.668558	0.550785	0.523182	0.363456	0.355057	0.2056	0.206426		184	0.657624	0.649065	0.442764	0.437778	0.245167	0.245849	0.125219	0.123038	0.0501109	0.0536619
184.2	0.696831	0.668563	0.550147	0.523226	0.363337	0.355141	0.205436	0.206505		184.2	0.657665	0.649165	0.443642	0.43795	0.245761	0.245997	0.125981	0.123129	0.0514646	0.0537051
184.4	0.696284	0.668569	0.549731	0.52327	0.363723	0.355225	0.205309	0.206584		184.4	0.657825	0.649265	0.444025	0.438123	0.246006	0.246145	0.125774	0.123219	0.0519028	0.0537484
184.6	0.696155	0.668574	0.549228	0.523314	0.363845	0.35531	0.205293	0.206663		184.6	0.657966	0.649364	0.443836	0.438295	0.245452	0.246292	0.125528	0.123309	0.0516188	0.0537916
184.8	0.695733	0.66858	0.54935	0.523358	0.363621	0.355393	0.205417	0.206741		184.8	0.657502	0.649463	0.443335	0.438467	0.245026	0.24644	0.125043	0.123399	0.0511066	0.0538348
185	0.695607	0.668585	0.549622	0.523401	0.363742	0.355477	0.205592	0.206819		185	0.657335	0.649561	0.443722	0.438638	0.244981	0.246587	0.125455	0.123489	0.0515007	0.0538779
185.2	0.694956	0.66859	0.549425	0.523444	0.364062	0.35556	0.205423	0.206898		185.2	0.657743	0.64966	0.444341	0.438809	0.245715	0.246734	0.125609	0.123578	0.0522261	0.0539211
185.4	0.695353	0.668596	0.54944	0.523487	0.364274	0.355644	0.205361	0.206976		185.4	0.65753	0.649758	0.444542	0.43898	0.245864	0.246881	0.125536	0.123668	0.0521414	0.0539642
185.6	0.695398	0.668601	0.549673	0.52353	0.364449	0.355726	0.205445	0.207053		185.6	0.657198	0.649855	0.444381	0.43915	0.245806	0.247028	0.125072	0.123758	0.0517387	0.0540072
185.8	0.694953	0.668606	0.54921	0.523573	0.364519	0.355809	0.205675	0.207131		185.8	0.657634	0.649953	0.444544	0.439321	0.245687	0.247174	0.124864	0.123848	0.0513953	0.0540503
186	0.695326	0.668612	0.54913	0.523615	0.364949	0.355892	0.20592	0.207209		186	0.657957	0.650049	0.444123	0.43949	0.245691	0.247321	0.124958	0.123937	0.0511568	0.0540933
186.2	0.695351	0.668617	0.549281	0.523658	0.3651	0.355974	0.205862	0.207286		186.2	0.658268	0.650146	0.444207	0.43966	0.245908	0.247467	0.124652	0.124027	0.0516525	0.0541363
186.4	0.695125	0.668622	0.549234	0.5237	0.365121	0.356056	0.205933	0.207363		186.4	0.658541	0.650242	0.443793	0.439829	0.245039	0.247613	0.123833	0.124116	0.0507834	0.0541793
186.6	0.694298	0.668627	0.548772	0.523742	0.364883	0.356138	0.205996	0.20744		186.6	0.658897	0.650338	0.443969	0.439998	0.244659	0.247759	0.12379	0.124205	0.0507334	0.0542222
186.8	0.693891	0.668632	0.548348	0.523783	0.365109	0.356219	0.206092	0.207517		186.8	0.659062	0.650434	0.444372	0.440166	0.245493	0.247905	0.123581	0.124295	0.0505664	0.0542651
187	0.693373	0.668637	0.548262	0.523825	0.364469	0.356301	0.206224	0.207594		187	0.658817	0.650529	0.444214	0.440335	0.245684	0.24805	0.123629	0.124384	0.0499704	0.054308
187.2	0.693252	0.668642	0.548387	0.523867	0.363928	0.356382	0.206765	0.207671		187.2	0.658651	0.650624	0.443794	0.440502	0.245409	0.248196	0.123157	0.124473	0.0493595	0.0543509
187.4	0.693313	0.668647	0.548696	0.523908	0.364081	0.356463	0.20751	0.207747		187.4	0.659377	0.650719	0.443769	0.44067	0.246112	0.248341	0.1235	0.124562	0.0493042	0.0543937
187.6	0.692545	0.668652	0.547934	0.523949	0.363835	0.356543	0.207093	0.207824		187.6	0.659155	0.650813	0.443366	0.440837	0.246016	0.248486	0.122805	0.124651	0.0488561	0.0544365
187.8	0.692323	0.668657	0.547667	0.52399	0.363682	0.356624	0.206391	0.2079		187.8	0.659463	0.650907	0.443457	0.441004	0.246478	0.248631	0.123172	0.12474	0.0492863	0.0544793
188	0.691856	0.668662	0.547468	0.52403	0.363212	0.356704	0.206127	0.207976		188	0.65956	0.651001	0.443701	0.441171	0.247429	0.248775	0.123823	0.124829	0.0495747	0.0545221
188.2	0.69175	0.668667	0.547401	0.524071	0.362924	0.356784	0.205894	0.208052		188.2	0.659575	0.651094	0.443892	0.441337	0.247974	0.24892	0.124089	0.124917	0.0498792	0.0545648
188.4	0.691138	0.668671	0.547436	0.524111	0.363146	0.356864	0.205938	0.208127		188.4	0.660362	0.651187	0.444354	0.441503	0.248068	0.249064	0.124188	0.125006	0.0499206	0.0546075
188.6	0.691335	0.668676	0.547658	0.524152	0.36283	0.356943	0.20624	0.208203		188.6	0.660419	0.65128	0.44419	0.441668	0.248047	0.249208	0.124497	0.125095	0.0497067	0.0546502
188.8	0.691765	0.668681	0.548463	0.524192	0.362885	0.357023	0.206663	0.208279		188.8	0.660668	0.651373	0.444477	0.441834	0.24884	0.249352	0.12482	0.125183	0.0501825	0.0546929
189	0.691929	0.668686	0.548827	0.524231	0.363336	0.357102	0.206897	0.208354		189	0.661502	0.651465	0.445963	0.441999	0.249523	0.249496	0.12584	0.125272	0.0515082	0.0547355
189.2	0.69156	0.66869	0.549211	0.524271	0.363523	0.357181	0.206753	0.208429		189.2	0.662597	0.651556	0.446876	0.442163	0.250278	0.24964	0.126779	0.12536	0.0521238	0.0547781
189.4	0.691777	0.668695	0.5491	0.524311	0.363424	0.35726	0.206378	0.208504		189.4	0.66282	0.651648	0.447144	0.442328	0.250499	0.249783	0.127377	0.125448	0.0526763	0.0548206
189.6	0.691619	0.668699	0.548824	0.52435	0.363714	0.357338	0.20652	0.208579		189.6	0.662943	0.651739	0.44768	0.442492	0.250944	0.249927	0.127431	0.125537	0.0529338	0.0548632
189.8	0.691688	0.668704	0.548397	0.524389	0.364265	0.357416	0.206837	0.208653		189.8	0.663065	0.65183	0.448144	0.442655	0.250759	0.25007	0.128244	0.125625	0.0540964	0.0549057
190	0.691782	0.668708	0.548216	0.524428	0.364523	0.357494	0.207258	0.208728		190	0.662729	0.65192	0.447986	0.442819	0.250209	0.250213	0.128145	0.125713	0.0542172	0.0549482
190.2	0.691123	0.668713	0.548316	0.524467	0.364985	0.357572	0.207472	0.208802		190.2	0.662418	0.652011	0.447701	0.442982	0.250039	0.250356	0.127226	0.125801	0.054247	0.0549907
190.4	0.690863	0.668717	0.548338	0.524506	0.365399	0.35765	0.207974	0.208877		190.4	0.661905	0.652101	0.447649	0.443145	0.249197	0.250498	0.126932	0.125889	0.0537887	0.0550331
190.6	0.690865	0.668722	0.548216	0.524544	0.36544	0.357727	0.208413	0.208951		190.6	0.661662	0.65219	0.447788	0.443307	0.249462	0.250641	0.12684	0.125977	0.0540576	0.0550755
190.8	0.691118	0.668726	0.548024	0.524582	0.36573	0.357805	0.208496	0.209025		190.8	0.661455	0.65228	0.447728	0.443469	0.249522	0.250783	0.126346	0.126065	0.0539265	0.0551179
191	0.691519	0.66873	0.547995	0.524621	0.366017	0.357882	0.208928	0.209099		191	0.660615	0.652369	0.446936	0.443631	0.249047	0.250925	0.125941	0.126153	0.0530086	0.0551603
191.2	0.692267	0.668735	0.54837	0.524659	0.366747	0.357958	0.209855	0.209172		191.2	0.660553	0.652457	0.446737	0.443793	0.24925	0.251067	0.126025	0.12624	0.0528961	0.0552026
191.4	0.692365	0.668739	0.548266	0.524697	0.367346	0.358035	0.210247	0.209246		191.4	0.660896	0.652546	0.446586	0.443954	0.24968	0.251209	0.126482	0.126328	0.0531091	0.0552449
191.6	0.691643	0.668743	0.547778	0.524734	0.367322	0.358111	0.20989	0.209319		191.6	0.660317	0.652634	0.446522	0.444115	0.249716	0.251351	0.126662	0.126415	0.0532442	0.0552872
191.8	0.691292	0.668748	0.547373	0.524772	0.36714	0.358187	0.20972	0.209392		191.8	0.660497	0.652722	0.44659	0.444275	0.250059	0.251492	0.127416	0.126503	0.0529568	0.0553295
192	0.691472	0.668752	0.547869	0.524809	0.367595	0.358263	0.210421	0.209465		192	0.660412	0.652809	0.446904	0.444436	0.250639	0.251633	0.128074	0.12659	0.0529867	0.0553717
192.2	0.691632	0.668756	0.547977	0.524846	0.367621	0.358339	0.210953	0.209538		192.2	0.661273	0.652896	0.447719	0.444596	0.250705	0.251775	0.127927	0.126678	0.0527839	0.0554139
192.4	0.691581	0.66876	0.548499	0.524883	0.367768	0.358415	0.211362	0.209611		192.4	0.662038	0.652983	0.448185	0.444755	0.250966	0.251916	0.128079	0.126765	0.0527782	0.0554561
192.6	0.691735	0.668764	0.548673	0.52492	0.367449	0.35849	0.211802	0.209684		192.6	0.662027	0.65307	0.448691	0.444915	0.251409	0.252056	0.128079	0.126852	0.0525392	0.0554982
192.8	0.691442	0.668768	0.549029	0.524957	0.367293	0.358565	0.211269	0.209756		192.8	0.662765	0.653156	0.449469	0.445074	0.251911	0.252197	0.128087	0.126939	0.0526435	0.0555404
193	0.691162	0.668772	0.54952	0.524994	0.367085	0.35864	0.21099	0.209829		193	0.663547	0.653242	0.450644	0.445232	0.252215	0.252338	0.128541	0.127026	0.0524224	0.0555825
193.2	0.69047	0.668776	0.549417	0.52503	0.366775	0.358715	0.210113	0.209901		193.2	0.664003	0.653328	0.451177	0.445391	0.253017	0.252478	0.129181	0.127113	0.0524868	0.0556245
193.4	0.690492	0.66878	0.549204	0.525066	0.366712	0.358789	0.209629	0.209973		193.4	0.663665	0.653413	0.451309	0.445549	0.253185	0.252618	0.128668	0.1272	0.0523825	0.0556666
193.6	0.690217	0.668784	0.549026	0.525102	0.366453	0.358864	0.209195	0.210045		193.6	0.662928	0.653499	0.451373	0.445707	0.252821	0.252758	0.127714	0.127287	0.0517701	0.0557086
193.8	0.689683	0.668788	0.549025	0.525138	0.366435	0.358938	0.209314	0.210117		193.8	0.662681	0.653583	0.451867	0.445864	0.252755	0.252898	0.127942	0.127374	0.0518821	0.0557506
194	0.688547	0.668792	0.548694	0.525174	0.365817	0.359012	0.208598	0.210188		194	0.661992	0.653668	0.451412	0.446022	0.252545	0.253037	0.127098	0.12746	0.0511776	0.0557926
194.2	0.68814	0.668796	0.549113	0.52521	0.366119	0.359085	0.208275	0.21026		194.2	0.661018	0.653752	0.451154	0.446179	0.252135	0.253177	0.126979	0.127547	0.0504742	0.0558345
194.4	0.688302	0.6688	0.54899	0.525245	0.365956	0.359159	0.208114	0.210331		194.4	0.660038	0.653836	0.451171	0.446335	0.251564	0.253316	0.126988	0.127634	0.0503639	0.0558764
194.6	0.688068	0.668803	0.548226	0.525281	0.365573	0.359232	0.207709	0.210402		194.6	0.660143	0.65392	0.451013	0.446492	0.251546	0.253455	0.127028	0.12772	0.0500514	0.0559183
194.8	0.687685	0.668807	0.547528	0.525316	0.365315	0.359305	0.207315	0.210474		194.8	0.660181	0.654003	0.451019	0.446648	0.25121	0.253594	0.127047	0.127807	0.0500657	0.0559602
195	0.68797	0.668811	0.547427	0.525351	0.365496	0.359378	0.207656	0.210545		195	0.65983	0.654087	0.450689	0.446803	0.251022	0.253733	0.127656	0.127893	0.0496585	0.056002
195.2	0.687578	0.668815	0.547104	0.525386	0.365367	0.359451	0.208163	0.210615		195.2	0.65995	0.654169	0.450654	0.446959	0.251116	0.253872	0.128125	0.127979	0.0498881	0.0560439
195.4	0.687106	0.668818	0.547022	0.52542	0.365589	0.359523	0.20842	0.210686		195.4	0.660039	0.654252	0.450467	0.447114	0.251181	0.25401	0.128515	0.128065	0.049973	0.0560857
195.6	0.686557	0.668822	0.546768	0.525455	0.365872	0.359595	0.208674	0.210757		195.6	0.660283	0.654334	0.451196	0.447269	0.251642	0.254149	0.129618	0.128152	0.0508392	0.0561274
195.8	0.686843	0.668826	0.546267	0.52549	0.365724	0.359667	0.209039	0.210827		195.8	0.661209	0.654416	0.451018	0.447423	0.25178	0.254287	0.130391	0.128238	0.0515178	0.0561692
196	0.687438	0.668829	0.54682	0.525524	0.365904	0.359739	0.209455	0.210897		196	0.661907	0.654498	0.451393	0.447577	0.252784	0.254425	0.131063	0.128324	0.0523848	0.0562109
196.2	0.686921	0.668833	0.546695	0.525558	0.365689	0.359811	0.20971	0.210967		196.2	0.662667	0.654579	0.451287	0.447731	0.25265	0.254563	0.130689	0.12841	0.0523739	0.0562525
196.4	0.686898	0.668836	0.546462	0.525592	0.366237	0.359883	0.209973	0.211037		196.4	0.66301	0.654661	0.451472	0.447885	0.252913	0.254701	0.130474	0.128496	0.0528676	0.0562942
196.6	0.68612	0.66884	0.546185	0.525626	0.365881	0.359954	0.209479	0.211107		196.6	0.663674	0.654742	0.452064	0.448038	0.253654	0.254838	0.130962	0.128581	0.0536105	0.0563358
196.8	0.686078	0.668844	0.546201	0.52566	0.366031	0.360025	0.208793	0.211177		196.8	0.664151	0.654822	0.451852	0.448191	0.253981	0.254975	0.131076	0.128667	0.0537118	0.0563775
197	0.686482	0.668847	0.546666	0.525693	0.366324	0.360096	0.209129	0.211246		197	0.664591	0.654903	0.452203	0.448344	0.254323	0.255113	0.130982	0.128753	0.0538073	0.056419
197.2	0.686261	0.66885	0.546519	0.525727	0.366514	0.360167	0.208693	0.211316		197.2	0.664616	0.654983	0.45188	0.448497	0.254393	0.25525	0.130416	0.128838	0.0537114	0.0564606
197.4	0.686076	0.668854	0.546815	0.52576	0.367094	0.360237	0.208857	0.211385		197.4	0.664384	0.655062	0.451837	0.448649	0.254268	0.255387	0.129944	0.128924	0.0534564	0.0565021
197.6	0.68596	0.668857	0.547286	0.525793	0.367342	0.360307	0.209117	0.211454		197.6	0.664425	0.655142	0.45222	0.448801	0.254139	0.255523	0.12985	0.129009	0.0535372	0.0565436
197.8	0.686115	0.668861	0.547846	0.525826	0.367739	0.360378	0.209549	0.211523		197.8	0.66442	0.655221	0.452784	0.448952	0.254689	0.25566	0.130168	0.129095	0.0536426	0.0565851
198	0.685744	0.668864	0.547774	0.525859	0.367498	0.360448	0.209159	0.211592		198	0.664051	0.6553	0.452554	0.449104	0.254284	0.255796	0.130179	0.12918	0.0531545	0.0566266
198.2	0.686443	0.668867	0.548177	0.525892	0.367678	0.360517	0.209822	0.211661		198.2	0.66402	0.655379	0.452949	0.449255	0.254523	0.255933	0.130292	0.129265	0.0529325	0.056668
198.4	0.686271	0.668871	0.547688	0.525924	0.367292	0.360587	0.209507	0.211729		198.4	0.664777	0.655457	0.452582	0.449405	0.254522	0.256069	0.129815	0.12935	0.0528456	0.0567094
198.6	0.685842	0.668874	0.547614	0.525957	0.367169	0.360656	0.209871	0.211798		198.6	0.665563	0.655536	0.452714	0.449556	0.254667	0.256205	0.129871	0.129436	0.0527945	0.0567508
198.8	0.685573	0.668877	0.547723	0.525989	0.366702	0.360725	0.210071	0.211866		198.8	0.66568	0.655613	0.452806	0.449706	0.25517	0.25634	0.129783	0.129521	0.0527908	0.0567921
199	0.685425	0.66888	0.548019	0.526021	0.366815	0.360794	0.21047	0.211934		199	0.665073	0.655691	0.452706	0.449856	0.254737	0.256476	0.129338	0.129606	0.0525375	0.0568334
199.2	0.685066	0.668884	0.548058	0.526053	0.366895	0.360863	0.211232	0.212003		199.2	0.664829	0.655768	0.452852	0.450005	0.254877	0.256611	0.129405	0.129691	0.0526038	0.0568747
199.4	0.68497	0.668887	0.54881	0.526085	0.367367	0.360932	0.211571	0.21207		199.4	0.665327	0.655846	0.453515	0.450155	0.255479	0.256747	0.130551	0.129775	0.0533258	0.056916
199.6	0.684668	0.66889	0.548663	0.526117	0.367287	0.361	0.211902	0.212138		199.6	0.665247	0.655922	0.453903	0.450304	0.255405	0.256882	0.131288	0.12986	0.0536074	0.0569573
199.8	0.685103	0.668893	0.548069	0.526148	0.366665	0.361068	0.212508	0.212206		199.8	0.665481	0.655999	0.453708	0.450452	0.255679	0.257017	0.131443	0.129945	0.05398	0.0569985
200	0.684577	0.668896	0.547822	0.52618	0.366559	0.361136	0.212276	0.212273		200	0.665483	0.656075	0.453781	0.450601	0.256051	0.257152	0.131506	0.130029	0.05403	0.0570397
200.2	0.684252	0.668899	0.54795	0.526211	0.367329	0.361204	0.212538	0.212341		200.2	0.665517	0.656151	0.453401	0.450749	0.255055	0.257286	0.131045	0.130114	0.0539242	0.0570809
200.4	0.683941	0.668902	0.547308	0.526242	0.367776	0.361272	0.212849	0.212408		200.4	0.665405	0.656227	0.453989	0.450897	0.25534	0.257421	0.13081	0.130199	0.0540101	0.057122
200.6	0.683498	0.668906	0.54721	0.526273	0.368113	0.361339	0.212398	0.212475		200.6	0.66518	0.656303	0.454158	0.451044	0.255744	0.257555	0.131319	0.130283	0.0542072	0.0571631
200.8	0.683557	0.668909	0.547107	0.526304	0.368852	0.361407	0.212227	0.212542		200.8	0.664743	0.656378	0.453863	0.451191	0.25572	0.257689	0.130917	0.130367	0.05419	0.0572042
201	0.683206	0.668912	0.547229	0.526335	0.369273	0.361474	0.212797	0.212609		201	0.664574	0.656453	0.454019	0.451338	0.25527	0.257823	0.13042	0.130452	0.053888	0.0572453
201.2	0.682975	0.668915	0.547422	0.526366	0.36949	0.361541	0.21286	0.212676		201.2	0.664304	0.656528	0.453628	0.451485	0.254615	0.257957	0.130498	0.130536	0.0535231	0.0572863
201.4	0.682812	0.668918	0.546945	0.526396	0.369847	0.361608	0.212657	0.212742		201.4	0.663928	0.656603	0.454004	0.451632	0.25466	0.258091	0.130527	0.13062	0.0534055	0.0573274
201.6	0.683225	0.66892	0.546565	0.526427	0.369435	0.361674	0.212376	0.212809		201.6	0.663831	0.656677	0.454345	0.451778	0.254591	0.258224	0.130284	0.130704	0.0534165	0.0573683
201.8	0.683362	0.668923	0.54626	0.526457	0.369099	0.361741	0.212415	0.212875		201.8	0.663184	0.656751	0.454167	0.451924	0.254322	0.258358	0.1299	0.130788	0.0528402	0.0574093
202	0.68304	0.668926	0.545666	0.526487	0.368734	0.361807	0.21207	0.212941		202	0.663586	0.656825	0.454196	0.452069	0.254058	0.258491	0.130208	0.130872	0.0526335	0.0574503
202.2	0.68315	0.668929	0.545657	0.526517	0.368905	0.361873	0.212056	0.213008		202.2	0.66386	0.656898	0.454563	0.452214	0.25474	0.258624	0.130156	0.130956	0.0528782	0.0574912
202.4	0.682378	0.668932	0.545526	0.526547	0.368756	0.361939	0.211199	0.213073		202.4	0.66443	0.656971	0.45474	0.452359	0.255264	0.258757	0.130358	0.13104	0.0528762	0.0575321
202.6	0.682007	0.668935	0.545308	0.526577	0.368319	0.362004	0.211184	0.213139		202.6	0.664	0.657044	0.454948	0.452504	0.255981	0.25889	0.130917	0.131124	0.0536045	0.0575729
202.8	0.681278	0.668938	0.544608	0.526607	0.367879	0.36207	0.210464	0.213205		202.8	0.663605	0.657117	0.455321	0.452649	0.256304	0.259022	0.131313	0.131207	0.0536874	0.0576138
203	0.68105	0.66894	0.545078	0.526636	0.367983	0.362135	0.210307	0.213271		203	0.663141	0.65719	0.45546	0.452793	0.256039	0.259155	0.130879	0.131291	0.0532238	0.0576546
203.2	0.680395	0.668943	0.544624	0.526666	0.366692	0.3622	0.20986	0.213336		203.2	0.663233	0.657262	0.455316	0.452937	0.256419	0.259287	0.131368	0.131374	0.0531564	0.0576954
203.4	0.680323	0.668946	0.544499	0.526695	0.366652	0.362265	0.210218	0.213401		203.4	0.663795	0.657334	0.4562	0.45308	0.257364	0.259419	0.13242	0.131458	0.0537228	0.0577362
203.6	0.679915	0.668949	0.544301	0.526724	0.366493	0.36233	0.210514	0.213466		203.6	0.663882	0.657406	0.4565	0.453224	0.257423	0.259551	0.132383	0.131541	0.0535929	0.0577769
203.8	0.680158	0.668951	0.543614	0.526753	0.366205	0.362394	0.210983	0.213531		203.8	0.664617	0.657477	0.456966	0.453367	0.258342	0.259683	0.132826	0.131625	0.0537888	0.0578176
204	0.679653	0.668954	0.543712	0.526782	0.366498	0.362459	0.21081	0.213596		204	0.664914	0.657549	0.457213	0.45351	0.258253	0.259815	0.133202	0.131708	0.053584	0.0578583
204.2	0.680188	0.668957	0.54478	0.526811	0.367733	0.362523	0.212141	0.213661		204.2	0.665302	0.65762	0.457475	0.453652	0.258126	0.259946	0.133219	0.131791	0.0536068	0.057899
204.4	0.680031	0.668959	0.544775	0.526839	0.368179	0.362587	0.212784	0.213726		204.4	0.665454	0.657691	0.458107	0.453795	0.258679	0.260077	0.133463	0.131874	0.0539544	0.0579396
204.6	0.679995	0.668962	0.545312	0.526868	0.368874	0.362651	0.212776	0.21379		204.6	0.665575	0.657761	0.458557	0.453937	0.25913	0.260209	0.133901	0.131957	0.0546483	0.0579802
204.8	0.679729	0.668965	0.545735	0.526896	0.368994	0.362715	0.212862	0.213855		204.8	0.665833	0.657831	0.458575	0.454078	0.259412	0.26034	0.133886	0.13204	0.0548752	0.0580208
205	0.680088	0.668967	0.545963	0.526924	0.369336	0.362778	0.213675	0.213919		205	0.666266	0.657902	0.45882	0.45422	0.259321	0.260471	0.134078	0.132123	0.0551323	0.0580614
205.2	0.6805	0.66897	0.546044	0.526953	0.369294	0.362842	0.213288	0.213983		205.2	0.666214	0.657971	0.45842	0.454361	0.259163	0.260601	0.133955	0.132206	0.0549505	0.0581019
205.4	0.680389	0.668972	0.545231	0.526981	0.36912	0.362905	0.212666	0.214047		205.4	0.665819	0.658041	0.458616	0.454502	0.259601	0.260732	0.133935	0.132289	0.0547336	0.0581424
205.6	0.68101	0.668975	0.545109	0.527009	0.369332	0.362968	0.212709	0.214111		205.6	0.665897	0.65811	0.45858	0.454642	0.259304	0.260862	0.133691	0.132372	0.0549323	0.0581829
205.8	0.680871	0.668977	0.545489	0.527036	0.369785	0.363031	0.212946	0.214175		205.8	0.666048	0.65818	0.458831	0.454783	0.259153	0.260993	0.133891	0.132455	0.0548711	0.0582234
206	0.680753	0.66898	0.545572	0.527064	0.370233	0.363093	0.213022	0.214238		206	0.666243	0.658248	0.459283	0.454923	0.259571	0.261123	0.13462	0.132537	0.055162	0.0582638
206.2	0.680526	0.668982	0.545877	0.527092	0.370733	0.363156	0.212778	0.214302		206.2	0.666644	0.658317	0.459679	0.455063	0.26047	0.261253	0.134486	0.13262	0.0552636	0.0583042
206.4	0.680048	0.668985	0.545421	0.527119	0.370479	0.363218	0.212228	0.214365		206.4	0.666625	0.658386	0.459027	0.455202	0.260397	0.261383	0.134259	0.132702	0.0553767	0.0583446
206.6	0.679734	0.668987	0.544748	0.527146	0.370323	0.36328	0.211668	0.214429		206.6	0.666532	0.658454	0.458996	0.455341	0.260611	0.261512	0.134526	0.132785	0.0560646	0.058385
206.8	0.679053	0.66899	0.544326	0.527174	0.370119	0.363342	0.21141	0.214492		206.8	0.666751	0.658522	0.458832	0.455481	0.260186	0.261642	0.134401	0.132867	0.0554162	0.0584253
207	0.678503	0.668992	0.544154	0.527201	0.369355	0.363404	0.211271	0.214555		207	0.666237	0.658589	0.458102	0.455619	0.260504	0.261771	0.133711	0.132949	0.0545336	0.0584657
207.2	0.67804	0.668995	0.543141	0.527228	0.368779	0.363466	0.211193	0.214618		207.2	0.665842	0.658657	0.457449	0.455758	0.260691	0.2619	0.133562	0.133031	0.0547447	0.0585059
207.4	0.678429	0.668997	0.543277	0.527255	0.369989	0.363527	0.211977	0.21468		207.4	0.666247	0.658724	0.457868	0.455896	0.261076	0.262029	0.133678	0.133114	0.0547912	0.0585462
207.6	0.677838	0.668999	0.543505	0.527281	0.370032	0.363588	0.211849	0.214743		207.6	0.666498	0.658791	0.457503	0.456034	0.261187	0.262158	0.133598	0.133196	0.0544671	0.0585864
207.8	0.677487	0.669002	0.543184	0.527308	0.370007	0.36365	0.212384	0.214806		207.8	0.666719	0.658858	0.4577	0.456172	0.261593	0.262287	0.13398	0.133278	0.0544665	0.0586267
208	0.67704	0.669004	0.543007	0.527334	0.370343	0.363711	0.212611	0.214868		208	0.666537	0.658925	0.457575	0.456309	0.261849	0.262416	0.134062	0.13336	0.054365	0.0586668
208.2	0.677084	0.669006	0.543284	0.527361	0.370872	0.363771	0.213159	0.21493		208.2	0.666763	0.658991	0.457475	0.456446	0.261718	0.262544	0.134167	0.133441	0.0546388	0.058707
208.4	0.676184	0.669009	0.542821	0.527387	0.370688	0.363832	0.212583	0.214992		208.4	0.666276	0.659057	0.457477	0.456583	0.261709	0.262672	0.134428	0.133523	0.0548386	0.0587471
208.6	0.676379	0.669011	0.54326	0.527413	0.371033	0.363892	0.213192	0.215054		208.6	0.665861	0.659123	0.457325	0.45672	0.26128	0.2628	0.134087	0.133605	0.0544399	0.0587873
208.8	0.67644	0.669013	0.543477	0.527439	0.371395	0.363953	0.213121	0.215116		208.8	0.666124	0.659189	0.457195	0.456856	0.261541	0.262929	0.133863	0.133687	0.0547816	0.0588274
209	0.676627	0.669015	0.543372	0.527465	0.371669	0.364013	0.213429	0.215178		209	0.666308	0.659254	0.457602	0.456992	0.261429	0.263056	0.133829	0.133768	0.0551639	0.0588674
209.2	0.676664	0.669018	0.543196	0.527491	0.371621	0.364073	0.213649	0.21524		209.2	0.666205	0.659319	0.457648	0.457128	0.260874	0.263184	0.13357	0.13385	0.0549312	0.0589075
209.4	0.676338	0.66902	0.543058	0.527517	0.371498	0.364133	0.213772	0.215301		209.4	0.66611	0.659385	0.458293	0.457264	0.261153	0.263312	0.134323	0.133931	0.0553277	0.0589475
209.6	0.6766	0.669022	0.542875	0.527543	0.371634	0.364192	0.213982	0.215363		209.6	0.666468	0.659449	0.45923	0.457399	0.261246	0.263439	0.134212	0.134013	0.0561224	0.0589875
209.8	0.676073	0.669024	0.542832	0.527568	0.371626	0.364252	0.214495	0.215424		209.8	0.666387	0.659514	0.460475	0.457534	0.261517	0.263566	0.134853	0.134094	0.0563218	0.0590274
210	0.676057	0.669026	0.543046	0.527593	0.371786	0.364311	0.215243	0.215485		210	0.666711	0.659578	0.461442	0.457669	0.261959	0.263693	0.135288	0.134176	0.0569278	0.0590674
210.2	0.676325	0.669028	0.543295	0.527619	0.372137	0.36437	0.215605	0.215546		210.2	0.667237	0.659642	0.461932	0.457803	0.261876	0.26382	0.135115	0.134257	0.0568425	0.0591073
210.4	0.676723	0.669031	0.54348	0.527644	0.372186	0.364429	0.216486	0.215607		210.4	0.666772	0.659706	0.461937	0.457938	0.26156	0.263947	0.134903	0.134338	0.0568252	0.0591472
210.6	0.676503	0.669033	0.543655	0.527669	0.372069	0.364488	0.216188	0.215668		210.6	0.667316	0.65977	0.463275	0.458072	0.261973	0.264074	0.135612	0.134419	0.0577137	0.059187
210.8	0.676437	0.669035	0.543056	0.527694	0.371893	0.364547	0.216224	0.215729		210.8	0.667219	0.659833	0.46296	0.458205	0.262043	0.2642	0.135518	0.1345	0.0573559	0.0592269
211	0.676406	0.669037	0.542959	0.527719	0.37169	0.364605	0.21603	0.215789		211	0.666319	0.659897	0.463005	0.458339	0.262755	0.264327	0.135308	0.134581	0.0571919	0.0592667
211.2	0.677155	0.669039	0.54341	0.527744	0.372229	0.364664	0.216615	0.21585		211.2	0.666519	0.65996	0.463363	0.458472	0.262833	0.264453	0.135595	0.134662	0.0579696	0.0593065
211.4	0.677549	0.669041	0.543815	0.527768	0.372494	0.364722	0.216862	0.21591		211.4	0.667058	0.660023	0.464068	0.458605	0.263609	0.264579	0.136339	0.134743	0.058452	0.0593463
211.6	0.676966	0.669043	0.543691	0.527793	0.371847	0.36478	0.216294	0.21597		211.6	0.667385	0.660085	0.464592	0.458738	0.26463	0.264705	0.137171	0.134824	0.0589956	0.059386
211.8	0.676488	0.669045	0.543605	0.527817	0.371534	0.364838	0.216514	0.21603		211.8	0.667695	0.660148	0.464744	0.45887	0.265729	0.26483	0.137856	0.134904	0.0592917	0.0594257
212	0.675934	0.669047	0.542971	0.527842	0.371352	0.364895	0.216066	0.21609		212	0.667838	0.66021	0.464425	0.459003	0.265545	0.264956	0.137919	0.134985	0.0592439	0.0594654
212.2	0.675689	0.669049	0.542848	0.527866	0.371363	0.364953	0.215816	0.21615		212.2	0.667923	0.660272	0.464487	0.459135	0.26514	0.265081	0.138309	0.135065	0.0592934	0.0595051
212.4	0.675378	0.669051	0.542868	0.52789	0.371318	0.36501	0.21601	0.21621		212.4	0.6673	0.660334	0.4638	0.459266	0.264819	0.265207	0.137919	0.135146	0.0587868	0.0595448
212.6	0.675686	0.669053	0.543063	0.527914	0.371504	0.365067	0.216164	0.21627		212.6	0.666832	0.660395	0.463006	0.459398	0.264177	0.265332	0.13688	0.135226	0.0578184	0.0595844
212.8	0.675161	0.669055	0.542642	0.527938	0.371309	0.365125	0.215548	0.216329		212.8	0.667432	0.660457	0.462907	0.459529	0.264336	0.265457	0.136811	0.135307	0.0581594	0.059624
213	0.674634	0.669057	0.542058	0.527962	0.37113	0.365181	0.215674	0.216388		213	0.667807	0.660518	0.462972	0.45966	0.264412	0.265582	0.136999	0.135387	0.0583125	0.0596635
213.2	0.674488	0.669059	0.542003	0.527985	0.370862	0.365238	0.216042	0.216448		213.2	0.66769	0.660579	0.462624	0.459791	0.264149	0.265707	0.137098	0.135467	0.0579504	0.0597031
213.4	0.674223	0.669061	0.541602	0.528009	0.370592	0.365295	0.215715	0.216507		213.4	0.667551	0.660639	0.462693	0.459921	0.264218	0.265831	0.137512	0.135548	0.0581311	0.0597426
213.6	0.674355	0.669063	0.541505	0.528033	0.370561	0.365351	0.216393	0.216566		213.6	0.667597	0.6607	0.462979	0.460051	0.264089	0.265956	0.137343	0.135628	0.0581137	0.0597821
213.8	0.674826	0.669064	0.542653	0.528056	0.371562	0.365408	0.217449	0.216625		213.8	0.667587	0.66076	0.463138	0.460181	0.264093	0.26608	0.1377	0.135708	0.0580357	0.0598216
214	0.674911	0.669066	0.542882	0.528079	0.371966	0.365464	0.217607	0.216684		214	0.66794	0.66082	0.463337	0.460311	0.264175	0.266204	0.13744	0.135788	0.0579709	0.059861
214.2	0.675323	0.669068	0.543416	0.528103	0.372654	0.36552	0.218137	0.216742		214.2	0.667522	0.66088	0.463222	0.460441	0.26399	0.266328	0.136903	0.135868	0.0576346	0.0599005
214.4	0.675131	0.66907	0.54387	0.528126	0.372571	0.365576	0.217827	0.216801		214.4	0.666847	0.66094	0.462958	0.46057	0.263978	0.266452	0.136014	0.135948	0.0571446	0.0599399
214.6	0.67462	0.669072	0.543386	0.528149	0.371644	0.365631	0.216843	0.216859		214.6	0.667168	0.660999	0.463832	0.460699	0.264272	0.266575	0.136571	0.136027	0.057587	0.0599792
214.8	0.674238	0.669074	0.542691	0.528172	0.371724	0.365687	0.216729	0.216918		214.8	0.667059	0.661059	0.463803	0.460827	0.26484	0.266699	0.136721	0.136107	0.0571891	0.0600186
215	0.674134	0.669075	0.543356	0.528194	0.371325	0.365742	0.216625	0.216976		215	0.667101	0.661118	0.464812	0.460956	0.265638	0.266822	0.137159	0.136187	0.0579076	0.0600579
215.2	0.673781	0.669077	0.543283	0.528217	0.3709	0.365797	0.216609	0.217034		215.2	0.667906	0.661177	0.46547	0.461084	0.266132	0.266946	0.137978	0.136266	0.0585832	0.0600972
215.4	0.672787	0.669079	0.542667	0.52824	0.370431	0.365852	0.215795	0.217092		215.4	0.667796	0.661235	0.46568	0.461212	0.266965	0.267069	0.138291	0.136346	0.0589406	0.0601365
215.6	0.67189	0.669081	0.542167	0.528262	0.370238	0.365907	0.215218	0.21715		215.6	0.667975	0.661294	0.465585	0.46134	0.267279	0.267192	0.138584	0.136425	0.0588623	0.0601758
215.8	0.671139	0.669082	0.541379	0.528285	0.369791	0.365962	0.214863	0.217208		215.8	0.668198	0.661352	0.465182	0.461467	0.267326	0.267315	0.138358	0.136505	0.0584275	0.060215
216	0.670298	0.669084	0.54049	0.528307	0.369696	0.366017	0.214553	0.217265		216	0.668315	0.66141	0.465288	0.461595	0.266776	0.267437	0.138343	0.136584	0.058304	0.0602542
216.2	0.669685	0.669086	0.539991	0.528329	0.369924	0.366071	0.214152	0.217323		216.2	0.668241	0.661468	0.465325	0.461722	0.266532	0.26756	0.138446	0.136663	0.057889	0.0602934
216.4	0.66918	0.669088	0.539647	0.528351	0.369821	0.366126	0.214161	0.21738		216.4	0.667898	0.661526	0.464797	0.461848	0.266115	0.267682	0.137716	0.136743	0.0570852	0.0603325
216.6	0.66931	0.669089	0.539229	0.528374	0.370243	0.36618	0.214314	0.217438		216.6	0.668058	0.661583	0.464493	0.461975	0.265863	0.267804	0.137568	0.136822	0.0567269	0.0603717
216.8	0.669164	0.669091	0.539273	0.528395	0.370548	0.366234	0.214586	0.217495		216.8	0.668625	0.661641	0.464651	0.462101	0.266087	0.267927	0.137958	0.136901	0.0568389	0.0604108
217	0.669066	0.669093	0.538553	0.528417	0.370461	0.366288	0.214312	0.217552		217	0.669157	0.661698	0.464754	0.462227	0.26606	0.268049	0.138037	0.13698	0.0568292	0.0604498
217.2	0.669952	0.669094	0.538926	0.528439	0.371263	0.366341	0.215071	0.217609		217.2	0.668787	0.661755	0.464968	0.462353	0.265695	0.26817	0.137851	0.137059	0.0560468	0.0604889
217.4	0.670617	0.669096	0.539182	0.528461	0.372009	0.366395	0.215891	0.217666		217.4	0.668773	0.661811	0.465359	0.462479	0.265593	0.268292	0.13809	0.137138	0.0565569	0.0605279
217.6	0.671328	0.669098	0.539859	0.528482	0.372324	0.366448	0.216377	0.217722		217.6	0.668543	0.661868	0.465501	0.462604	0.265653	0.268414	0.137686	0.137217	0.0561507	0.060567
217.8	0.671832	0.669099	0.54055	0.528504	0.373168	0.366502	0.216672	0.217779		217.8	0.668729	0.661924	0.46635	0.462729	0.266142	0.268535	0.138001	0.137295	0.0567964	0.0606059
218	0.671795	0.669101	0.540452	0.528525	0.373425	0.366555	0.216616	0.217836		218	0.668594	0.66198	0.46695	0.462854	0.266391	0.268656	0.138015	0.137374	0.0569325	0.0606449
218.2	0.672375	0.669102	0.540691	0.528547	0.373711	0.366608	0.217101	0.217892		218.2	0.667951	0.662036	0.467362	0.462978	0.266446	0.268777	0.13762	0.137453	0.0566597	0.0606838
218.4	0.672154	0.669104	0.540569	0.528568	0.37318	0.366661	0.216993	0.217948		218.4	0.667695	0.662092	0.467407	0.463103	0.266588	0.268898	0.137536	0.137531	0.0560985	0.0607228
218.6	0.67228	0.669106	0.540122	0.528589	0.372456	0.366713	0.216886	0.218005		218.6	0.66794	0.662148	0.468693	0.463227	0.267386	0.269019	0.138108	0.13761	0.0567558	0.0607617
218.8	0.671882	0.669107	0.539734	0.52861	0.372487	0.366766	0.217224	0.218061		218.8	0.667773	0.662203	0.469091	0.463351	0.267883	0.26914	0.138266	0.137688	0.0567934	0.0608005
219	0.67194	0.669109	0.539619	0.528631	0.371915	0.366818	0.217175	0.218117		219	0.667858	0.662258	0.470343	0.463474	0.268479	0.26926	0.139091	0.137767	0.0578248	0.0608394
219.2	0.670933	0.66911	0.538743	0.528652	0.371888	0.366871	0.216861	0.218172		219.2	0.667839	0.662313	0.470634	0.463598	0.26868	0.269381	0.139608	0.137845	0.0582897	0.0608782
219.4	0.669993	0.669112	0.537964	0.528673	0.37169	0.366923	0.216625	0.218228		219.4	0.66752	0.662368	0.470344	0.463721	0.268793	0.269501	0.139412	0.137923	0.0584561	0.060917
219.6	0.669392	0.669113	0.537487	0.528693	0.371801	0.366975	0.216453	0.218284		219.6	0.667797	0.662423	0.470201	0.463844	0.268553	0.269621	0.139889	0.138002	0.05874	0.0609558
219.8	0.668779	0.669115	0.537348	0.528714	0.371605	0.367026	0.216028	0.218339		219.8	0.668271	0.662477	0.470345	0.463966	0.268798	0.269741	0.140041	0.13808	0.0591578	0.0609945
220	0.668079	0.669116	0.537519	0.528734	0.371798	0.367078	0.216213	0.218395		220	0.668859	0.662531	0.470396	0.464089	0.269025	0.269861	0.140667	0.138158	0.0596584	0.0610332
220.2	0.667969	0.669118	0.538057	0.528755	0.372268	0.36713	0.216339	0.21845		220.2	0.669266	0.662585	0.470274	0.464211	0.268565	0.26998	0.140741	0.138236	0.0593815	0.0610719
220.4	0.668077	0.669119	0.538337	0.528775	0.372561	0.367181	0.216903	0.218505		220.4	0.669659	0.662639	0.469922	0.464333	0.268702	0.2701	0.140741	0.138314	0.059289	0.0611106
220.6	0.668099	0.669121	0.53864	0.528795	0.372954	0.367232	0.217425	0.21856		220.6	0.669821	0.662693	0.469567	0.464455	0.268778	0.270219	0.141404	0.138392	0.0593869	0.0611493
220.8	0.667307	0.669122	0.538793	0.528815	0.373015	0.367284	0.217106	0.218615		220.8	0.669607	0.662747	0.469033	0.464576	0.268739	0.270339	0.14093	0.13847	0.0588463	0.0611879
221	0.667172	0.669123	0.538152	0.528835	0.372749	0.367335	0.21681	0.21867		221	0.669714	0.6628	0.469159	0.464697	0.268321	0.270458	0.140756	0.138547	0.0588323	0.0612265
221.2	0.667407	0.669125	0.538907	0.528855	0.373431	0.367385	0.217311	0.218725		221.2	0.669092	0.662853	0.46936	0.464819	0.268435	0.270577	0.140297	0.138625	0.0585791	0.0612651
221.4	0.667635	0.669126	0.539305	0.528875	0.373434	0.367436	0.217711	0.21878		221.4	0.668514	0.662906	0.469324	0.464939	0.268357	0.270696	0.139515	0.138703	0.0586656	0.0613036
221.6	0.668118	0.669128	0.539309	0.528895	0.373155	0.367487	0.21775	0.218834		221.6	0.668188	0.662959	0.468971	0.46506	0.267883	0.270814	0.139049	0.13878	0.0580175	0.0613421
221.8	0.667869	0.669129	0.539379	0.528915	0.373297	0.367537	0.217916	0.218889		221.8	0.668509	0.663011	0.469602	0.46518	0.267857	0.270933	0.139318	0.138858	0.0586101	0.0613807
222	0.668201	0.669131	0.539784	0.528935	0.373826	0.367587	0.218495	0.218943		222	0.667745	0.663064	0.469214	0.4653	0.267762	0.271051	0.138903	0.138935	0.0580185	0.0614191
222.2	0.668902	0.669132	0.539859	0.528954	0.373966	0.367638	0.219056	0.218997		222.2	0.667626	0.663116	0.469536	0.46542	0.268024	0.271169	0.138906	0.139013	0.0578008	0.0614576
222.4	0.669083	0.669133	0.539801	0.528974	0.374072	0.367688	0.219299	0.219051		222.4	0.667592	0.663168	0.469294	0.46554	0.267796	0.271288	0.139201	0.13909	0.0580463	0.061496
222.6	0.669211	0.669135	0.539363	0.528993	0.373577	0.367738	0.219215	0.219105		222.6	0.667719	0.66322	0.470197	0.465659	0.268038	0.271406	0.139284	0.139167	0.0586334	0.0615344
222.8	0.669211	0.669136	0.539003	0.529012	0.373789	0.367787	0.219755	0.219159		222.8	0.667112	0.663272	0.469962	0.465778	0.268229	0.271523	0.139263	0.139244	0.0585612	0.0615728
223	0.668919	0.669137	0.53869	0.529031	0.3735	0.367837	0.219492	0.219213		223	0.66732	0.663323	0.47059	0.465897	0.26898	0.271641	0.139868	0.139322	0.0591197	0.0616112
223.2	0.668267	0.669139	0.538305	0.529051	0.373546	0.367886	0.21902	0.219267		223.2	0.667933	0.663375	0.470192	0.466016	0.26936	0.271759	0.13958	0.139399	0.059146	0.0616495
223.4	0.667908	0.66914	0.537776	0.52907	0.373061	0.367936	0.218557	0.21932		223.4	0.668523	0.663426	0.469983	0.466135	0.269952	0.271876	0.139687	0.139476	0.0593512	0.0616879
223.6	0.667572	0.669141	0.537624	0.529089	0.372954	0.367985	0.217991	0.219374		223.6	0.668998	0.663477	0.470231	0.466253	0.270454	0.271994	0.140146	0.139553	0.0598561	0.0617262
223.8	0.66753	0.669143	0.537498	0.529108	0.373043	0.368034	0.217818	0.219427		223.8	0.669269	0.663528	0.470337	0.466371	0.27082	0.272111	0.140034	0.13963	0.0601412	0.0617644
224	0.667079	0.669144	0.537223	0.529126	0.372634	0.368083	0.21761	0.21948		224	0.67009	0.663579	0.470186	0.466489	0.270918	0.272228	0.140291	0.139706	0.0603526	0.0618027
224.2	0.666643	0.669145	0.536878	0.529145	0.372502	0.368132	0.217887	0.219534		224.2	0.670391	0.663629	0.469995	0.466606	0.271107	0.272345	0.14032	0.139783	0.0601062	0.0618409
224.4	0.666109	0.669146	0.536365	0.529164	0.372232	0.36818	0.218062	0.219587		224.4	0.670889	0.663679	0.46992	0.466724	0.271815	0.272461	0.140847	0.13986	0.0603231	0.0618791
224.6	0.665528	0.669148	0.536692	0.529182	0.372024	0.368229	0.218401	0.21964		224.6	0.670827	0.66373	0.46961	0.466841	0.271998	0.272578	0.141108	0.139936	0.0603276	0.0619173
224.8	0.66487	0.669149	0.536956	0.529201	0.371837	0.368277	0.218527	0.219692		224.8	0.670983	0.66378	0.469719	0.466958	0.272167	0.272694	0.141007	0.140013	0.0604212	0.0619554
225	0.664811	0.66915	0.537128	0.529219	0.372086	0.368326	0.218794	0.219745		225	0.670793	0.663829	0.469824	0.467075	0.272526	0.272811	0.140729	0.14009	0.060525	0.0619936
225.2	0.664399	0.669151	0.537153	0.529238	0.372058	0.368374	0.218536	0.219798		225.2	0.669992	0.663879	0.469773	0.467191	0.272137	0.272927	0.140098	0.140166	0.0597934	0.0620317
225.4	0.664826	0.669153	0.537517	0.529256	0.371901	0.368422	0.21872	0.21985		225.4	0.669903	0.663928	0.469753	0.467307	0.271923	0.273043	0.139752	0.140242	0.0593104	0.0620697
225.6	0.664695	0.669154	0.537314	0.529274	0.37194	0.36847	0.218481	0.219903		225.6	0.670182	0.663978	0.469929	0.467423	0.272097	0.273159	0.140504	0.140319	0.0591992	0.0621078
225.8	0.664419	0.669155	0.537422	0.529292	0.372284	0.368517	0.218166	0.219955		225.8	0.670588	0.664027	0.470217	0.467539	0.272366	0.273275	0.14118	0.140395	0.0594625	0.0621458
226	0.664713	0.669156	0.537884	0.52931	0.372725	0.368565	0.218729	0.220007		226	0.670661	0.664076	0.470655	0.467655	0.272561	0.27339	0.141806	0.140471	0.0596808	0.0621838
226.2	0.665512	0.669157	0.538168	0.529328	0.373071	0.368612	0.219698	0.220059		226.2	0.67016	0.664125	0.470761	0.46777	0.272195	0.273506	0.142086	0.140547	0.0597345	0.0622218
226.4	0.665907	0.669159	0.53823	0.529346	0.37329	0.36866	0.220198	0.220111		226.4	0.669647	0.664173	0.470199	0.467885	0.271447	0.273621	0.141569	0.140624	0.0594899	0.0622598
226.6	0.665762	0.66916	0.538228	0.529364	0.373288	0.368707	0.220273	0.220163		226.6	0.669307	0.664222	0.47026	0.468	0.271608	0.273737	0.141234	0.1407	0.0592589	0.0622977
226.8	0.665664	0.669161	0.538762	0.529382	0.374191	0.368754	0.220948	0.220215		226.8	0.66849	0.66427	0.469409	0.468115	0.271945	0.273852	0.140755	0.140776	0.0586278	0.0623356
227	0.664985	0.669162	0.538435	0.529399	0.373964	0.368801	0.220896	0.220267		227	0.668778	0.664318	0.469681	0.468229	0.272392	0.273967	0.140875	0.140851	0.0581245	0.0623735
227.2	0.664949	0.669163	0.538342	0.529417	0.37444	0.368848	0.221264	0.220318		227.2	0.669029	0.664366	0.469588	0.468343	0.272121	0.274082	0.140858	0.140927	0.0580913	0.0624114
227.4	0.664835	0.669164	0.538152	0.529434	0.374597	0.368895	0.221075	0.22037		227.4	0.668811	0.664414	0.470393	0.468457	0.272309	0.274196	0.141091	0.141003	0.0582076	0.0624492
227.6	0.663982	0.669165	0.537602	0.529452	0.374308	0.368941	0.220903	0.220421		227.6	0.669063	0.664462	0.470886	0.468571	0.27242	0.274311	0.141007	0.141079	0.0585067	0.0624871
227.8	0.663417	0.669167	0.536913	0.529469	0.373953	0.368988	0.220908	0.220473		227.8	0.669296	0.664509	0.470842	0.468685	0.272308	0.274425	0.141067	0.141155	0.0584352	0.0625249
228	0.662564	0.669168	0.536481	0.529486	0.373481	0.369034	0.220417	0.220524		228	0.670234	0.664557	0.471069	0.468798	0.272722	0.27454	0.141677	0.14123	0.0586554	0.0625626
228.2	0.661967	0.669169	0.536248	0.529503	0.373083	0.36908	0.22075	0.220575		228.2	0.671186	0.664604	0.471667	0.468911	0.273727	0.274654	0.142199	0.141306	0.0588581	0.0626004
228.4	0.661708	0.66917	0.536707	0.529521	0.37323	0.369126	0.220947	0.220626		228.4	0.671482	0.664651	0.472346	0.469024	0.274051	0.274768	0.142827	0.141381	0.0591776	0.0626381
228.6	0.661682	0.669171	0.537365	0.529538	0.373028	0.369172	0.220828	0.220677		228.6	0.671566	0.664698	0.472617	0.469137	0.274571	0.274882	0.142985	0.141457	0.0595921	0.0626758
228.8	0.661462	0.669172	0.537613	0.529555	0.373046	0.369218	0.221038	0.220728		228.8	0.671624	0.664744	0.4726	0.46925	0.275329	0.274995	0.143543	0.141532	0.0596857	0.0627135
229	0.661334	0.669173	0.537824	0.529572	0.373361	0.369264	0.220503	0.220778		229	0.671518	0.664791	0.472697	0.469362	0.275599	0.275109	0.143528	0.141607	0.0596662	0.0627512
229.2	0.661206	0.669174	0.537677	0.529588	0.372747	0.369309	0.21963	0.220829		229.2	0.671353	0.664837	0.473425	0.469474	0.275203	0.275223	0.143777	0.141683	0.0596829	0.0627888
229.4	0.66136	0.669175	0.537564	0.529605	0.372513	0.369355	0.219557	0.22088		229.4	0.671904	0.664883	0.474341	0.469586	0.275948	0.275336	0.144427	0.141758	0.0602499	0.0628264
229.6	0.661255	0.669176	0.537487	0.529622	0.372985	0.3694	0.219263	0.22093		229.6	0.671893	0.664929	0.475053	0.469697	0.276388	0.275449	0.144815	0.141833	0.060818	0.062864
229.8	0.661459	0.669177	0.537367	0.529638	0.372896	0.369445	0.219475	0.22098		229.8	0.671454	0.664975	0.475006	0.469809	0.275692	0.275562	0.144755	0.141908	0.0610276	0.0629016
230	0.661727	0.669178	0.537525	0.529655	0.372906	0.36949	0.21974	0.22103		230	0.671411	0.665021	0.475264	0.46992	0.275423	0.275675	0.144634	0.141983	0.0611399	0.0629391
230.2	0.662816	0.669179	0.537837	0.529671	0.373471	0.369535	0.22064	0.221081		230.2	0.670413	0.665067	0.47438	0.470031	0.274955	0.275788	0.144045	0.142058	0.0609017	0.0629766
230.4	0.662681	0.66918	0.537759	0.529688	0.373609	0.36958	0.220378	0.221131		230.4	0.670198	0.665112	0.474244	0.470142	0.274679	0.275901	0.143679	0.142133	0.0609952	0.0630141
230.6	0.662742	0.669181	0.538055	0.529704	0.374182	0.369625	0.220595	0.22118		230.6	0.670314	0.665157	0.474229	0.470252	0.274885	0.276013	0.143684	0.142208	0.0612531	0.0630516
230.8	0.662682	0.669182	0.53809	0.52972	0.374572	0.369669	0.220965	0.22123		230.8	0.669636	0.665203	0.473689	0.470363	0.274399	0.276126	0.143278	0.142282	0.0608997	0.0630891
231	0.662594	0.669183	0.537636	0.529737	0.374358	0.369714	0.220984	0.22128		231	0.669384	0.665247	0.473602	0.470473	0.274518	0.276238	0.143282	0.142357	0.0605645	0.0631265
231.2	0.662333	0.669184	0.537126	0.529753	0.374212	0.369758	0.220834	0.22133		231.2	0.669002	0.665292	0.473539	0.470583	0.27385	0.27635	0.143532	0.142432	0.0605392	0.0631639
231.4	0.661828	0.669185	0.536597	0.529769	0.374177	0.369802	0.220199	0.221379		231.4	0.669029	0.665337	0.473994	0.470693	0.274171	0.276462	0.143823	0.142506	0.0605461	0.0632013
231.6	0.660902	0.669186	0.535313	0.529785	0.373179	0.369846	0.219385	0.221428		231.6	0.669615	0.665381	0.473945	0.470802	0.274067	0.276574	0.143716	0.142581	0.0606386	0.0632386
231.8	0.660455	0.669187	0.535001	0.529801	0.372793	0.36989	0.218956	0.221478		231.8	0.66913	0.665426	0.472883	0.470911	0.273282	0.276686	0.143351	0.142655	0.0603876	0.063276
232	0.660536	0.669188	0.534916	0.529817	0.372933	0.369934	0.219389	0.221527		232	0.669205	0.66547	0.47271	0.471021	0.273346	0.276798	0.143716	0.14273	0.0605185	0.0633133
232.2	0.660479	0.669189	0.534865	0.529832	0.372775	0.369978	0.219816	0.221576		232.2	0.669486	0.665514	0.472924	0.471129	0.273262	0.276909	0.143986	0.142804	0.0608071	0.0633506
232.4	0.660187	0.66919	0.534661	0.529848	0.372643	0.370021	0.219884	0.221625		232.4	0.669497	0.665558	0.473236	0.471238	0.273618	0.277021	0.144734	0.142878	0.0610958	0.0633878
232.6	0.659964	0.669191	0.534404	0.529864	0.371838	0.370065	0.220069	0.221674		232.6	0.669943	0.665602	0.473425	0.471347	0.274207	0.277132	0.144718	0.142952	0.0612247	0.0634251
232.8	0.659919	0.669192	0.534479	0.529879	0.37202	0.370108	0.220812	0.221723		232.8	0.670261	0.665645	0.473253	0.471455	0.274254	0.277243	0.145129	0.143027	0.0613315	0.0634623
233	0.65986	0.669193	0.534535	0.529895	0.372622	0.370152	0.221328	0.221772		233	0.670346	0.665689	0.474026	0.471563	0.274386	0.277354	0.145159	0.143101	0.0611987	0.0634995
233.2	0.659819	0.669194	0.534361	0.52991	0.373011	0.370195	0.221531	0.22182		233.2	0.670275	0.665732	0.474382	0.471671	0.27448	0.277465	0.144908	0.143175	0.0609974	0.0635366
233.4	0.6595	0.669195	0.534523	0.529926	0.373583	0.370238	0.222016	0.221869		233.4	0.670587	0.665775	0.474824	0.471778	0.274643	0.277575	0.145007	0.143249	0.0611026	0.0635738
233.6	0.65963	0.669196	0.534783	0.529941	0.374088	0.370281	0.222235	0.221917		233.6	0.670708	0.665818	0.475248	0.471886	0.274717	0.277686	0.144447	0.143323	0.0611748	0.0636109
233.8	0.659397	0.669197	0.534283	0.529956	0.373715	0.370323	0.22189	0.221966		233.8	0.671169	0.665861	0.475519	0.471993	0.275166	0.277797	0.144466	0.143396	0.0609939	0.063648
234	0.659441	0.669198	0.534571	0.529971	0.374681	0.370366	0.222129	0.222014		234	0.671432	0.665904	0.476044	0.4721	0.275806	0.277907	0.144729	0.14347	0.0610625	0.0636851
234.2	0.660016	0.669198	0.535138	0.529987	0.375151	0.370408	0.222627	0.222062		234.2	0.670866	0.665946	0.47596	0.472207	0.275589	0.278017	0.144281	0.143544	0.0610683	0.0637222
234.4	0.659638	0.669199	0.535545	0.530002	0.375209	0.370451	0.222301	0.22211		234.4	0.670588	0.665989	0.476463	0.472313	0.275648	0.278127	0.144055	0.143618	0.0610784	0.0637592
234.6	0.660007	0.6692	0.535994	0.530017	0.375941	0.370493	0.223101	0.222158		234.6	0.670045	0.666031	0.475889	0.47242	0.275642	0.278237	0.143319	0.143691	0.0608963	0.0637962
234.8	0.659896	0.669201	0.53578	0.530031	0.376283	0.370535	0.222994	0.222206		234.8	0.66899	0.666073	0.475827	0.472526	0.275744	0.278347	0.142776	0.143765	0.0602969	0.0638332
235	0.659646	0.669202	0.535764	0.530046	0.376034	0.370577	0.222551	0.222254		235	0.66847	0.666115	0.47555	0.472632	0.276368	0.278457	0.142967	0.143838	0.0600867	0.0638702
235.2	0.659215	0.669203	0.535057	0.530061	0.375671	0.370619	0.221927	0.222301		235.2	0.667822	0.666157	0.475119	0.472738	0.275886	0.278566	0.143253	0.143912	0.0600396	0.0639071
235.4	0.659674	0.669204	0.535249	0.530076	0.376096	0.370661	0.221453	0.222349		235.4	0.668186	0.666199	0.475208	0.472843	0.276453	0.278676	0.143045	0.143985	0.0602154	0.063944
235.6	0.659696	0.669204	0.535127	0.530091	0.375796	0.370703	0.221157	0.222396		235.6	0.668057	0.66624	0.47506	0.472949	0.2762	0.278785	0.142692	0.144059	0.0603195	0.0639809
235.8	0.6594	0.669205	0.535394	0.530105	0.375577	0.370745	0.221389	0.222444		235.8	0.667644	0.666282	0.474372	0.473054	0.276115	0.278894	0.143039	0.144132	0.0605726	0.0640178
236	0.659396	0.669206	0.535262	0.53012	0.37558	0.370786	0.221475	0.222491		236	0.667808	0.666323	0.474328	0.473159	0.276475	0.279003	0.143352	0.144205	0.0610058	0.0640546
236.2	0.658475	0.669207	0.534142	0.530134	0.375124	0.370827	0.221162	0.222538		236.2	0.668081	0.666364	0.47415	0.473264	0.276141	0.279112	0.143417	0.144278	0.06086	0.0640915
236.4	0.657872	0.669208	0.533768	0.530149	0.37436	0.370869	0.221079	0.222586		236.4	0.669036	0.666405	0.475008	0.473368	0.27715	0.279221	0.144141	0.144351	0.0613252	0.0641283
236.6	0.65744	0.669209	0.533312	0.530163	0.373683	0.37091	0.221137	0.222633		236.6	0.669302	0.666446	0.47468	0.473473	0.277353	0.279329	0.143778	0.144424	0.0613176	0.0641651
236.8	0.657313	0.669209	0.533073	0.530177	0.37386	0.370951	0.221126	0.22268		236.8	0.669476	0.666487	0.474752	0.473577	0.277924	0.279438	0.144363	0.144497	0.0613762	0.0642018
237	0.656628	0.66921	0.532273	0.530192	0.373429	0.370992	0.220784	0.222726		237	0.66975	0.666528	0.475034	0.473681	0.278274	0.279546	0.144603	0.14457	0.061065	0.0642386
237.2	0.656328	0.669211	0.53222	0.530206	0.373713	0.371033	0.220594	0.222773		237.2	0.670514	0.666568	0.475541	0.473785	0.278694	0.279655	0.145013	0.144643	0.0613241	0.0642753
237.4	0.656306	0.669212	0.53222	0.53022	0.373499	0.371073	0.220435	0.22282		237.4	0.671243	0.666608	0.476281	0.473888	0.27849	0.279763	0.145689	0.144716	0.0617846	0.064312
237.6	0.656169	0.669212	0.531737	0.530234	0.373077	0.371114	0.219969	0.222866		237.6	0.671462	0.666648	0.476887	0.473991	0.279104	0.279871	0.14584	0.144789	0.0620249	0.0643486
237.8	0.655899	0.669213	0.53127	0.530248	0.372873	0.371155	0.219575	0.222913		237.8	0.671224	0.666689	0.477076	0.474095	0.27975	0.279979	0.146109	0.144861	0.0622059	0.0643853
238	0.6558	0.669214	0.531361	0.530262	0.373575	0.371195	0.220344	0.222959		238	0.670525	0.666728	0.47668	0.474198	0.27885	0.280086	0.145535	0.144934	0.0615289	0.0644219
238.2	0.655849	0.669215	0.531353	0.530276	0.37326	0.371235	0.220471	0.223005		238.2	0.670183	0.666768	0.476549	0.4743	0.2782	0.280194	0.14505	0.145006	0.0612063	0.0644585
238.4	0.655553	0.669216	0.531333	0.53029	0.373735	0.371275	0.221004	0.223052		238.4	0.670217	0.666808	0.47702	0.474403	0.278885	0.280302	0.145151	0.145079	0.061267	0.0644951
238.6	0.655871	0.669216	0.531259	0.530303	0.374029	0.371315	0.221478	0.223098		238.6	0.670124	0.666847	0.477078	0.474505	0.279044	0.280409	0.144858	0.145151	0.0612912	0.0645316
238.8	0.655597	0.669217	0.531131	0.530317	0.373567	0.371355	0.221062	0.223144		238.8	0.670135	0.666887	0.477454	0.474608	0.279705	0.280516	0.145012	0.145224	0.0609316	0.0645682
239	0.655757	0.669218	0.531203	0.530331	0.373224	0.371395	0.221193	0.22319		239	0.670307	0.666926	0.477292	0.47471	0.280182	0.280623	0.14513	0.145296	0.0613888	0.0646047
239.2	0.655989	0.669219	0.531383	0.530344	0.373597	0.371435	0.221636	0.223236		239.2	0.670337	0.666965	0.477497	0.474811	0.280277	0.28073	0.145039	0.145368	0.0615075	0.0646412
239.4	0.656434	0.669219	0.531583	0.530358	0.373828	0.371474	0.222151	0.223281		239.4	0.671368	0.667004	0.478383	0.474913	0.280853	0.280837	0.144907	0.145441	0.0615332	0.0646776
239.6	0.655942	0.66922	0.531681	0.530371	0.374368	0.371514	0.222759	0.223327		239.6	0.67094	0.667043	0.478301	0.475014	0.280573	0.280944	0.14504	0.145513	0.0615661	0.0647141
239.8	0.655206	0.669221	0.531477	0.530385	0.373763	0.371553	0.222707	0.223373		239.8	0.670687	0.667082	0.477983	0.475116	0.280325	0.281051	0.145038	0.145585	0.0610474	0.0647505
240	0.655097	0.669221	0.531561	0.530398	0.37416	0.371593	0.222834	0.223418		240	0.670319	0.66712	0.477536	0.475217	0.279589	0.281157	0.144186	0.145657	0.0610056	0.0647869
240.2	0.654509	0.669222	0.531281	0.530411	0.374361	0.371632	0.223384	0.223463		240.2	0.670398	0.667158	0.477755	0.475317	0.279321	0.281263	0.144438	0.145729	0.0603462	0.0648233
240.4	0.653725	0.669223	0.531211	0.530424	0.374003	0.371671	0.223481	0.223509		240.4	0.67051	0.667197	0.47828	0.475418	0.279804	0.28137	0.144782	0.145801	0.0609008	0.0648596
240.6	0.653352	0.669224	0.531088	0.530438	0.373415	0.37171	0.223337	0.223554		240.6	0.670675	0.667235	0.47789	0.475518	0.279788	0.281476	0.144744	0.145873	0.060968	0.0648959
240.8	0.65323	0.669224	0.531014	0.530451	0.37353	0.371749	0.223508	0.223599		240.8	0.670734	0.667273	0.478368	0.475619	0.279905	0.281582	0.145115	0.145944	0.0614196	0.0649322
241	0.653215	0.669225	0.530896	0.530464	0.373638	0.371787	0.223382	0.223644		241	0.6709	0.667311	0.478076	0.475719	0.279424	0.281688	0.145458	0.146016	0.0611345	0.0649685
241.2	0.653439	0.669226	0.531481	0.530477	0.374303	0.371826	0.223945	0.223689		241.2	0.671457	0.667349	0.478402	0.475819	0.280026	0.281793	0.146374	0.146088	0.0611104	0.0650048
241.4	0.653432	0.669226	0.531205	0.53049	0.373559	0.371865	0.223231	0.223734		241.4	0.671405	0.667386	0.478	0.475918	0.279231	0.281899	0.14613	0.14616	0.0609086	0.065041
241.6	0.653023	0.669227	0.530479	0.530503	0.373239	0.371903	0.222609	0.223779		241.6	0.671022	0.667424	0.477542	0.476018	0.279653	0.282005	0.146121	0.146231	0.0607968	0.0650773
241.8	0.65302	0.669228	0.529855	0.530516	0.373342	0.371941	0.222526	0.223823		241.8	0.671084	0.667461	0.477382	0.476117	0.27962	0.28211	0.146116	0.146303	0.0605913	0.0651135
242	0.652092	0.669228	0.529115	0.530528	0.372871	0.37198	0.22183	0.223868		242	0.670792	0.667499	0.476772	0.476216	0.278689	0.282215	0.145698	0.146374	0.0600309	0.0651496
242.2	0.651887	0.669229	0.52918	0.530541	0.373138	0.372018	0.221313	0.223912		242.2	0.671157	0.667536	0.476784	0.476315	0.278583	0.28232	0.145847	0.146446	0.0602681	0.0651858
242.4	0.651633	0.66923	0.528751	0.530554	0.373041	0.372056	0.221693	0.223957		242.4	0.67182	0.667573	0.477078	0.476414	0.279273	0.282425	0.146214	0.146517	0.0606014	0.0652219
242.6	0.651453	0.66923	0.528507	0.530566	0.372103	0.372094	0.221095	0.224001		242.6	0.671794	0.66761	0.476776	0.476512	0.279117	0.28253	0.146381	0.146588	0.0609622	0.065258
242.8	0.65105	0.669231	0.528694	0.530579	0.372097	0.372131	0.221206	0.224045		242.8	0.671351	0.667646	0.476698	0.476611	0.279491	0.282635	0.146421	0.146659	0.0606006	0.0652941
243	0.651772	0.669232	0.529134	0.530592	0.372649	0.372169	0.222169	0.224089		243	0.671672	0.667683	0.477004	0.476709	0.280277	0.28274	0.146891	0.146731	0.0611449	0.0653302
243.2	0.651693	0.669232	0.529056	0.530604	0.37287	0.372207	0.222174	0.224134		243.2	0.671335	0.66772	0.477024	0.476807	0.280221	0.282844	0.146983	0.146802	0.061151	0.0653662
243.4	0.651652	0.669233	0.528694	0.530616	0.373171	0.372244	0.222076	0.224178		243.4	0.671135	0.667756	0.477044	0.476904	0.280162	0.282949	0.147236	0.146873	0.0608975	0.0654022
243.6	0.651899	0.669233	0.528954	0.530629	0.373724	0.372281	0.221975	0.224221		243.6	0.670088	0.667792	0.476798	0.477002	0.279864	0.283053	0.147141	0.146944	0.0607098	0.0654382
243.8	0.651977	0.669234	0.528791	0.530641	0.373742	0.372319	0.222346	0.224265		243.8	0.67019	0.667828	0.477371	0.477099	0.280187	0.283157	0.147182	0.147015	0.0609459	0.0654742
244	0.65258	0.669235	0.529152	0.530653	0.374631	0.372356	0.222965	0.224309		244	0.670182	0.667864	0.477562	0.477197	0.280028	0.283261	0.147441	0.147086	0.0612924	0.0655101
244.2	0.652102	0.669235	0.52836	0.530666	0.374636	0.372393	0.222915	0.224353		244.2	0.670354	0.6679	0.478204	0.477294	0.280513	0.283365	0.148084	0.147156	0.0618379	0.065546
244.4	0.652554	0.669236	0.528648	0.530678	0.375343	0.37243	0.223759	0.224396		244.4	0.67019	0.667936	0.478369	0.47739	0.280556	0.283469	0.147865	0.147227	0.0618577	0.0655819
244.6	0.653197	0.669236	0.528911	0.53069	0.375579	0.372467	0.224039	0.22444		244.6	0.670885	0.667972	0.478495	0.477487	0.280862	0.283572	0.147815	0.147298	0.0615739	0.0656178
244.8	0.653649	0.669237	0.528942	0.530702	0.376138	0.372504	0.224727	0.224483		244.8	0.670817	0.668007	0.478959	0.477584	0.28097	0.283676	0.14815	0.147369	0.0616282	0.0656537
245	0.653609	0.669238	0.528943	0.530714	0.376259	0.37254	0.224904	0.224526		245	0.670986	0.668043	0.47938	0.47768	0.281048	0.283779	0.148356	0.147439	0.0610089	0.0656895
245.2	0.653333	0.669238	0.528485	0.530726	0.375719	0.372577	0.224758	0.224569		245.2	0.67124	0.668078	0.479814	0.477776	0.281558	0.283883	0.148404	0.14751	0.0608849	0.0657253
245.4	0.653161	0.669239	0.527683	0.530738	0.374943	0.372613	0.224062	0.224612		245.4	0.671242	0.668113	0.479918	0.477872	0.281156	0.283986	0.148025	0.14758	0.0608439	0.0657611
245.6	0.652824	0.669239	0.52729	0.53075	0.374773	0.37265	0.223762	0.224656		245.6	0.670815	0.668148	0.480016	0.477968	0.281096	0.284089	0.148163	0.147651	0.0607227	0.0657969
245.8	0.652784	0.66924	0.527827	0.530761	0.374821	0.372686	0.224175	0.224698		245.8	0.670835	0.668183	0.479952	0.478063	0.280665	0.284192	0.147878	0.147721	0.0609195	0.0658327
246	0.651924	0.669241	0.527497	0.530773	0.373885	0.372722	0.223378	0.224741		246	0.670732	0.668218	0.479483	0.478158	0.280565	0.284294	0.147297	0.147791	0.0613	0.0658684
246.2	0.651899	0.669241	0.527933	0.530785	0.374183	0.372758	0.223663	0.224784		246.2	0.670588	0.668253	0.479036	0.478254	0.280158	0.284397	0.14722	0.147862	0.0609682	0.0659041
246.4	0.651322	0.669242	0.527738	0.530796	0.373273	0.372794	0.224133	0.224827		246.4	0.670624	0.668287	0.478893	0.478349	0.280301	0.2845	0.147465	0.147932	0.061298	0.0659398
246.6	0.651441	0.669242	0.529019	0.530808	0.37355	0.37283	0.223968	0.224869		246.6	0.670388	0.668322	0.478772	0.478443	0.280605	0.284602	0.147971	0.148002	0.0619099	0.0659754
246.8	0.651355	0.669243	0.529427	0.530819	0.373996	0.372866	0.224259	0.224912		246.8	0.669769	0.668356	0.479063	0.478538	0.280696	0.284704	0.147704	0.148072	0.061742	0.0660111
247	0.651291	0.669243	0.529621	0.530831	0.373979	0.372902	0.224294	0.224954		247	0.669714	0.66839	0.479078	0.478632	0.280811	0.284807	0.147715	0.148142	0.0625278	0.0660467
247.2	0.650489	0.669244	0.528952	0.530842	0.373459	0.372937	0.223336	0.224997		247.2	0.668798	0.668424	0.47859	0.478727	0.280365	0.284909	0.147388	0.148212	0.0630779	0.0660823
247.4	0.650157	0.669244	0.529079	0.530854	0.373709	0.372973	0.223535	0.225039		247.4	0.668664	0.668458	0.47883	0.478821	0.280524	0.285011	0.147853	0.148282	0.0636811	0.0661179
247.6	0.649868	0.669245	0.528802	0.530865	0.373902	0.373008	0.223705	0.225081		247.6	0.668556	0.668492	0.478857	0.478915	0.280538	0.285113	0.148051	0.148352	0.0644928	0.0661534
247.8	0.649596	0.669246	0.528517	0.530876	0.374406	0.373043	0.223918	0.225123		247.8	0.668903	0.668526	0.479185	0.479008	0.281091	0.285214	0.148608	0.148422	0.0653108	0.0661889
248	0.649607	0.669246	0.528458	0.530888	0.374605	0.373078	0.223989	0.225165		248	0.668975	0.668559	0.479214	0.479102	0.281274	0.285316	0.148944	0.148491	0.0652708	0.0662244
248.2	0.649248	0.669247	0.527995	0.530899	0.374643	0.373114	0.223955	0.225207		248.2	0.669042	0.668593	0.47911	0.479195	0.281769	0.285417	0.148824	0.148561	0.0656875	0.0662599
248.4	0.649581	0.669247	0.528035	0.53091	0.375162	0.373149	0.224105	0.225249		248.4	0.669023	0.668626	0.479372	0.479288	0.281641	0.285519	0.14832	0.148631	0.0647695	0.0662954
248.6	0.649417	0.669248	0.527594	0.530921	0.374891	0.373183	0.223586	0.225291		248.6	0.669689	0.66866	0.479362	0.479381	0.282014	0.28562	0.148161	0.1487	0.0649041	0.0663308
248.8	0.649226	0.669248	0.527239	0.530932	0.374727	0.373218	0.223445	0.225332		248.8	0.669969	0.668693	0.480449	0.479474	0.282483	0.285721	0.148744	0.14877	0.0650895	0.0663663
249	0.648279	0.669249	0.52668	0.530943	0.374452	0.373253	0.22338	0.225374		249	0.66996	0.668726	0.480922	0.479567	0.282885	0.285822	0.148772	0.148839	0.064619	0.0664016
249.2	0.648313	0.669249	0.526072	0.530954	0.374131	0.373288	0.222791	0.225416		249.2	0.670132	0.668759	0.480934	0.479659	0.282988	0.285923	0.148961	0.148909	0.0641541	0.066437
249.4	0.649039	0.66925	0.526129	0.530965	0.374636	0.373322	0.22309	0.225457		249.4	0.670511	0.668792	0.481288	0.479752	0.283338	0.286024	0.149513	0.148978	0.0638038	0.0664724
249.6	0.649176	0.66925	0.526275	0.530976	0.374611	0.373357	0.223229	0.225498		249.6	0.670908	0.668825	0.481652	0.479844	0.283963	0.286124	0.149927	0.149047	0.0639535	0.0665077
249.8	0.649501	0.669251	0.526648	0.530987	0.374759	0.373391	0.223938	0.22554		249.8	0.67152	0.668857	0.482026	0.479936	0.284471	0.286225	0.150261	0.149117	0.0638327	0.066543
250	0.648934	0.669251	0.526145	0.530998	0.374597	0.373425	0.223437	0.225581		250	0.671931	0.66889	0.482319	0.480027	0.285228	0.286325	0.150259	0.149186	0.0635958	0.0665783
250.2	0.649419	0.669252	0.526855	0.531008	0.375008	0.373459	0.224124	0.225622		250.2	0.672134	0.668922	0.482141	0.480119	0.285122	0.286426	0.150605	0.149255	0.0630872	0.0666136
250.4	0.649419	0.669252	0.527223	0.531019	0.374721	0.373493	0.224493	0.225663		250.4	0.672946	0.668954	0.482452	0.48021	0.285429	0.286526	0.150838	0.149324	0.063079	0.0666488
250.6	0.64936	0.669253	0.527674	0.53103	0.375032	0.373527	0.224424	0.225704		250.6	0.672885	0.668987	0.482565	0.480302	0.28563	0.286626	0.150757	0.149393	0.0627792	0.066684
250.8	0.648901	0.669253	0.527446	0.53104	0.374335	0.373561	0.224308	0.225745		250.8	0.672485	0.669019	0.482677	0.480393	0.285055	0.286726	0.149919	0.149462	0.0617955	0.0667192
251	0.648354	0.669254	0.527692	0.531051	0.374085	0.373595	0.224366	0.225786		251	0.672602	0.669051	0.482642	0.480484	0.285091	0.286826	0.149997	0.149531	0.0621759	0.0667544
251.2	0.6476	0.669254	0.527356	0.531061	0.37365	0.373629	0.223815	0.225826		251.2	0.672398	0.669082	0.482568	0.480574	0.284677	0.286925	0.150249	0.1496	0.0622683	0.0667896
251.4	0.647042	0.669255	0.52745	0.531072	0.373711	0.373662	0.223745	0.225867		251.4	0.671928	0.669114	0.482533	0.480665	0.284402	0.287025	0.150311	0.149669	0.0618137	0.0668247
251.6	0.646614	0.669255	0.527076	0.531082	0.373754	0.373696	0.22341	0.225908		251.6	0.671265	0.669146	0.482223	0.480755	0.283771	0.287124	0.150048	0.149737	0.0616592	0.0668598
251.8	0.646611	0.669255	0.527274	0.531093	0.373705	0.373729	0.223774	0.225948		251.8	0.671365	0.669177	0.482308	0.480845	0.284117	0.287224	0.150341	0.149806	0.0616249	0.0668949
252	0.646157	0.669256	0.527086	0.531103	0.373365	0.373762	0.224008	0.225988		252	0.671157	0.669209	0.482243	0.480935	0.283964	0.287323	0.150147	0.149875	0.0619541	0.06693
252.2	0.645711	0.669256	0.526693	0.531113	0.372938	0.373796	0.223727	0.226029		252.2	0.670579	0.66924	0.481618	0.481025	0.283771	0.287422	0.149704	0.149943	0.0619046	0.066965
252.4	0.64524	0.669257	0.525967	0.531123	0.372778	0.373829	0.222871	0.226069		252.4	0.670756	0.669271	0.481926	0.481115	0.283775	0.287521	0.14964	0.150012	0.0624157	0.067
252.6	0.645055	0.669257	0.525958	0.531134	0.372744	0.373862	0.223003	0.226109		252.6	0.670487	0.669302	0.481628	0.481204	0.283882	0.28762	0.149894	0.15008	0.0631361	0.067035
252.8	0.644297	0.669258	0.525173	0.531144	0.372207	0.373895	0.222877	0.226149		252.8	0.670055	0.669333	0.482023	0.481294	0.28421	0.287719	0.150253	0.150149	0.0629982	0.06707
253	0.643858	0.669258	0.524917	0.531154	0.371887	0.373928	0.223249	0.226189		253	0.669171	0.669364	0.481744	0.481383	0.283969	0.287817	0.150548	0.150217	0.062909	0.067105
253.2	0.644461	0.669259	0.525244	0.531164	0.372695	0.37396	0.223432	0.226229		253.2	0.669147	0.669395	0.481861	0.481472	0.284519	0.287916	0.151253	0.150285	0.0635193	0.0671399
253.4	0.644759	0.669259	0.525273	0.531174	0.373326	0.373993	0.224117	0.226269		253.4	0.669251	0.669426	0.481892	0.48156	0.284765	0.288014	0.151939	0.150354	0.0638901	0.0671748
253.6	0.644663	0.669259	0.525099	0.531184	0.373559	0.374026	0.224765	0.226309		253.6	0.669876	0.669456	0.482379	0.481649	0.285275	0.288113	0.152145	0.150422	0.0644229	0.0672097
253.8	0.644522	0.66926	0.525138	0.531194	0.373965	0.374058	0.22525	0.226348		253.8	0.670068	0.669487	0.482511	0.481738	0.285143	0.288211	0.152104	0.15049	0.0642077	0.0672446
254	0.644395	0.66926	0.524775	0.531204	0.37387	0.374091	0.22532	0.226388		254	0.670329	0.669517	0.482501	0.481826	0.285496	0.288309	0.152256	0.150558	0.0645483	0.0672795
254.2	0.644504	0.669261	0.524983	0.531214	0.373887	0.374123	0.225486	0.226427		254.2	0.670678	0.669547	0.482537	0.481914	0.285689	0.288407	0.152527	0.150626	0.0651301	0.0673143
254.4	0.644009	0.669261	0.524901	0.531223	0.373518	0.374155	0.224925	0.226467		254.4	0.670512	0.669578	0.482266	0.482002	0.286062	0.288505	0.152267	0.150694	0.0647606	0.0673491
254.6	0.644302	0.669262	0.525454	0.531233	0.374084	0.374187	0.224937	0.226506		254.6	0.670499	0.669608	0.481952	0.48209	0.286214	0.288602	0.152027	0.150762	0.0648258	0.0673839
254.8	0.644787	0.669262	0.525774	0.531243	0.374409	0.374219	0.224931	0.226546		254.8	0.671168	0.669638	0.482223	0.482177	0.286337	0.2887	0.152198	0.15083	0.0646831	0.0674187
255	0.644663	0.669262	0.525111	0.531252	0.374488	0.374251	0.225116	0.226585		255	0.671119	0.669667	0.482769	0.482265	0.286674	0.288797	0.152374	0.150898	0.0651868	0.0674534
255.2	0.644681	0.669263	0.524984	0.531262	0.374711	0.374283	0.224767	0.226624		255.2	0.671498	0.669697	0.483317	0.482352	0.286905	0.288895	0.152562	0.150965	0.0648687	0.0674881
255.4	0.644514	0.669263	0.524731	0.531272	0.374874	0.374315	0.224949	0.226663		255.4	0.671023	0.669727	0.483316	0.482439	0.287193	0.288992	0.152479	0.151033	0.0643415	0.0675228
255.6	0.6446	0.669264	0.524825	0.531281	0.375358	0.374347	0.225656	0.226702		255.6	0.67135	0.669756	0.483666	0.482526	0.287328	0.289089	0.152613	0.151101	0.0647366	0.0675575
255.8	0.644508	0.669264	0.52492	0.531291	0.375408	0.374378	0.225872	0.226741		255.8	0.671636	0.669786	0.484038	0.482613	0.28813	0.289186	0.15291	0.151168	0.0651993	0.0675922
256	0.644502	0.669264	0.524638	0.5313	0.375534	0.37441	0.225618	0.22678		256	0.671906	0.669815	0.483952	0.482699	0.28809	0.289283	0.152697	0.151236	0.065341	0.0676268
256.2	0.64467	0.669265	0.524364	0.53131	0.37599	0.374441	0.225731	0.226818		256.2	0.672095	0.669844	0.483849	0.482786	0.288169	0.28938	0.152041	0.151303	0.0648118	0.0676614
256.4	0.644829	0.669265	0.524194	0.531319	0.375866	0.374473	0.225872	0.226857		256.4	0.671947	0.669874	0.484015	0.482872	0.28867	0.289477	0.151977	0.151371	0.0653776	0.067696
256.6	0.644598	0.669266	0.523944	0.531328	0.374997	0.374504	0.226073	0.226896		256.6	0.671714	0.669903	0.484044	0.482958	0.289008	0.289573	0.151793	0.151438	0.0653864	0.0677306
256.8	0.644194	0.669266	0.523826	0.531338	0.374703	0.374535	0.225864	0.226934		256.8	0.671326	0.669932	0.483802	0.483044	0.289211	0.28967	0.151014	0.151506	0.0650393	0.0677651
257	0.644462	0.669266	0.523773	0.531347	0.374816	0.374566	0.226335	0.226973		257	0.671133	0.66996	0.483721	0.48313	0.289603	0.289766	0.150966	0.151573	0.0651455	0.0677997
257.2	0.644081	0.669267	0.524231	0.531356	0.375308	0.374597	0.226806	0.227011		257.2	0.671466	0.669989	0.483779	0.483216	0.290364	0.289862	0.1512	0.15164	0.0651768	0.0678342
257.4	0.643527	0.669267	0.524024	0.531365	0.375132	0.374628	0.226719	0.227049		257.4	0.671263	0.670018	0.483476	0.483301	0.289907	0.289958	0.150913	0.151707	0.0644896	0.0678687
257.6	0.643061	0.669268	0.52336	0.531375	0.374977	0.374659	0.226737	0.227087		257.6	0.670922	0.670046	0.483442	0.483386	0.289675	0.290054	0.150572	0.151774	0.0642165	0.0679031
257.8	0.641772	0.669268	0.522898	0.531384	0.374233	0.37469	0.226251	0.227126		257.8	0.670567	0.670075	0.483545	0.483471	0.289161	0.29015	0.150423	0.151841	0.0640986	0.0679376
258	0.6415	0.669268	0.522749	0.531393	0.373684	0.37472	0.226347	0.227164		258	0.670431	0.670103	0.483672	0.483556	0.288807	0.290246	0.150576	0.151908	0.0639726	0.067972
258.2	0.64128	0.669269	0.523201	0.531402	0.373703	0.374751	0.226193	0.227202		258.2	0.670546	0.670131	0.483979	0.483641	0.288986	0.290342	0.150882	0.151975	0.0645785	0.0680064
258.4	0.641121	0.669269	0.523101	0.531411	0.373167	0.374781	0.226048	0.22724		258.4	0.670166	0.67016	0.4836	0.483726	0.288406	0.290437	0.150712	0.152042	0.0640796	0.0680408
258.6	0.640889	0.669269	0.52294	0.53142	0.372921	0.374812	0.226349	0.227277		258.6	0.670255	0.670188	0.48357	0.48381	0.287916	0.290533	0.15093	0.152109	0.0642015	0.0680752
258.8	0.641139	0.66927	0.522666	0.531429	0.373083	0.374842	0.226146	0.227315		258.8	0.670683	0.670216	0.484475	0.483895	0.288434	0.290628	0.151516	0.152176	0.064329	0.0681095
259	0.641012	0.66927	0.522705	0.531438	0.37292	0.374872	0.22622	0.227353		259	0.670491	0.670244	0.485424	0.483979	0.288434	0.290723	0.151673	0.152243	0.0648444	0.0681438
259.2	0.640648	0.66927	0.522834	0.531446	0.372721	0.374903	0.225613	0.227391		259.2	0.670916	0.670271	0.485581	0.484063	0.288824	0.290818	0.152093	0.152309	0.0651468	0.0681781
259.4	0.640185	0.669271	0.52273	0.531455	0.372341	0.374933	0.225139	0.227428		259.4	0.670418	0.670299	0.485623	0.484147	0.288513	0.290913	0.15251	0.152376	0.0655172	0.0682124
259.6	0.640361	0.669271	0.522866	0.531464	0.372226	0.374963	0.224664	0.227466		259.6	0.670837	0.670327	0.485602	0.48423	0.288547	0.291008	0.152608	0.152442	0.0657299	0.0682466
259.8	0.640321	0.669271	0.522919	0.531473	0.372482	0.374993	0.224401	0.227503		259.8	0.67092	0.670354	0.485349	0.484314	0.288823	0.291103	0.152533	0.152509	0.0657968	0.0682809
260	0.64051	0.669272	0.522703	0.531481	0.372778	0.375023	0.224432	0.22754		260	0.671346	0.670382	0.485029	0.484397	0.288882	0.291198	0.152439	0.152575	0.065897	0.0683151
260.2	0.64056	0.669272	0.522882	0.53149	0.372673	0.375052	0.224282	0.227577		260.2	0.671465	0.670409	0.484953	0.48448	0.289357	0.291292	0.152511	0.152642	0.0661037	0.0683493
260.4	0.640271	0.669272	0.522845	0.531499	0.371898	0.375082	0.223733	0.227615		260.4	0.671395	0.670436	0.484903	0.484563	0.290237	0.291387	0.152766	0.152708	0.066794	0.0683834
260.6	0.640187	0.669273	0.522469	0.531507	0.372029	0.375112	0.223514	0.227652		260.6	0.671563	0.670463	0.484903	0.484646	0.290687	0.291481	0.152956	0.152774	0.066856	0.0684176
260.8	0.640017	0.669273	0.522241	0.531516	0.371989	0.375141	0.223266	0.227689		260.8	0.671364	0.67049	0.484613	0.484729	0.291156	0.291575	0.153284	0.152841	0.0670371	0.0684517
261	0.639731	0.669273	0.521811	0.531524	0.37225	0.375171	0.223403	0.227726		261	0.670891	0.670517	0.484447	0.484811	0.291341	0.291669	0.153449	0.152907	0.0669001	0.0684858
261.2	0.639161	0.669274	0.521627	0.531533	0.37267	0.3752	0.222856	0.227763		261.2	0.670315	0.670544	0.484392	0.484894	0.291658	0.291763	0.154381	0.152973	0.0670373	0.0685199
261.4	0.638746	0.669274	0.520708	0.531541	0.372645	0.375229	0.221927	0.227799		261.4	0.669794	0.670571	0.484226	0.484976	0.291468	0.291857	0.154323	0.153039	0.0668216	0.068554
261.6	0.638366	0.669274	0.519709	0.53155	0.372504	0.375258	0.222132	0.227836		261.6	0.66929	0.670597	0.484451	0.485058	0.291147	0.291951	0.154465	0.153105	0.0668218	0.068588
261.8	0.63775	0.669275	0.519286	0.531558	0.372469	0.375287	0.221951	0.227873		261.8	0.668986	0.670624	0.484662	0.48514	0.291075	0.292045	0.154607	0.153171	0.0667593	0.068622
262	0.638212	0.669275	0.51925	0.531566	0.372494	0.375316	0.222516	0.227909		262	0.668917	0.670651	0.485208	0.485222	0.291861	0.292138	0.155194	0.153237	0.0669732	0.068656
262.2	0.638096	0.669275	0.519145	0.531575	0.373035	0.375345	0.222638	0.227946		262.2	0.668858	0.670677	0.48554	0.485303	0.292082	0.292232	0.15495	0.153303	0.0673412	0.06869
262.4	0.637358	0.669276	0.51849	0.531583	0.372626	0.375374	0.222099	0.227982		262.4	0.66866	0.670703	0.485835	0.485385	0.291829	0.292325	0.154738	0.153369	0.0667459	0.068724
262.6	0.637431	0.669276	0.51869	0.531591	0.372534	0.375403	0.222346	0.228019		262.6	0.668568	0.670729	0.486219	0.485466	0.291825	0.292418	0.154794	0.153435	0.0667552	0.0687579
262.8	0.638138	0.669276	0.519156	0.531599	0.373227	0.375432	0.222638	0.228055		262.8	0.668805	0.670756	0.486893	0.485547	0.291906	0.292511	0.154561	0.1535	0.067084	0.0687918
263	0.638044	0.669277	0.519075	0.531608	0.37293	0.37546	0.222778	0.228091		263	0.668828	0.670782	0.486843	0.485628	0.291241	0.292604	0.154023	0.153566	0.0668723	0.0688257
263.2	0.6377	0.669277	0.518494	0.531616	0.372396	0.375489	0.222528	0.228127		263.2	0.669092	0.670808	0.486658	0.485709	0.291396	0.292697	0.153873	0.153632	0.0668213	0.0688596
263.4	0.637881	0.669277	0.518753	0.531624	0.372619	0.375518	0.223049	0.228163		263.4	0.669298	0.670833	0.48695	0.485789	0.291271	0.29279	0.153729	0.153697	0.0666841	0.0688934
263.6	0.638276	0.669278	0.519257	0.531632	0.373167	0.375546	0.2237	0.228199		263.6	0.669733	0.670859	0.486848	0.48587	0.291262	0.292883	0.153745	0.153763	0.0661538	0.0689273
263.8	0.638287	0.669278	0.519688	0.53164	0.373726	0.375574	0.224633	0.228235		263.8	0.669609	0.670885	0.486734	0.48595	0.291379	0.292975	0.153596	0.153828	0.0659486	0.0689611
264	0.638565	0.669278	0.520197	0.531648	0.37402	0.375602	0.225116	0.228271		264	0.669478	0.67091	0.486329	0.486031	0.291196	0.293068	0.153349	0.153893	0.0654313	0.0689949
264.2	0.638861	0.669278	0.520953	0.531656	0.374048	0.375631	0.225454	0.228307		264.2	0.669737	0.670936	0.486355	0.486111	0.291063	0.29316	0.153792	0.153959	0.0654844	0.0690286
264.4	0.638981	0.669279	0.521098	0.531664	0.373975	0.375659	0.225646	0.228343		264.4	0.669821	0.670961	0.48614	0.48619	0.2907	0.293252	0.153899	0.154024	0.06506	0.0690624
264.6	0.639392	0.669279	0.521173	0.531672	0.374253	0.375687	0.22599	0.228379		264.6	0.66947	0.670987	0.485571	0.48627	0.290173	0.293344	0.153819	0.154089	0.0645168	0.0690961
264.8	0.639085	0.669279	0.520833	0.531679	0.373876	0.375715	0.225875	0.228414		264.8	0.669508	0.671012	0.485375	0.48635	0.290109	0.293436	0.15412	0.154155	0.0649806	0.0691298
265	0.638972	0.66928	0.520382	0.531687	0.373903	0.375743	0.2256	0.22845		265	0.669209	0.671037	0.48529	0.486429	0.289766	0.293528	0.153926	0.15422	0.064841	0.0691635
265.2	0.638668	0.66928	0.520206	0.531695	0.374037	0.37577	0.22536	0.228485		265.2	0.668869	0.671062	0.485087	0.486508	0.289955	0.29362	0.154675	0.154285	0.0651517	0.0691972
265.4	0.638148	0.66928	0.5199	0.531703	0.372962	0.375798	0.225174	0.22852		265.4	0.668889	0.671087	0.484957	0.486588	0.290613	0.293712	0.154323	0.15435	0.0650256	0.0692308
265.6	0.637438	0.66928	0.519231	0.53171	0.372778	0.375826	0.225661	0.228556		265.6	0.668714	0.671112	0.484973	0.486667	0.29121	0.293803	0.154293	0.154415	0.0657337	0.0692644
265.8	0.637267	0.669281	0.519281	0.531718	0.372694	0.375853	0.225672	0.228591		265.8	0.668611	0.671137	0.48491	0.486745	0.292135	0.293895	0.154296	0.15448	0.0659889	0.069298
266	0.636536	0.669281	0.519098	0.531726	0.372388	0.375881	0.225727	0.228626		266	0.668788	0.671162	0.485434	0.486824	0.292846	0.293986	0.154164	0.154545	0.0661724	0.0693316
266.2	0.635619	0.669281	0.518741	0.531733	0.372253	0.375908	0.225228	0.228661		266.2	0.66878	0.671186	0.485416	0.486903	0.292644	0.294078	0.153758	0.154609	0.0662832	0.0693652
[truncated: 1,668 more rows]

## Sheet: EDF2b BA.1
Fab8895 vs BA.1												Fab1061 vs BA.1	1000nM	Fit-1	500nM	Fit-2	250nM	Fit-3	125nM	Fit-4	62.5nM	Fit-5
[truncated: 3,001 more rows]

[truncated: 2 more sheets: EDF2b BA.1.1, EDF2b BA.2]
