# Supplementary material for: Resilience of S309 and AZD7442 monoclonal antibody treatments against infection by SARS-CoV-2 Omicron lineage strains
Source: Nat Commun. 2022 Jul 2;13:3824. doi: 10.1038/s41467-022-31615-7 (PMC9250508; doi:10.1038/s41467-022-31615-7)
Supplement: Supplementary file 4 — Source Data [file 41467_2022_31615_MOESM4_ESM.zip › Source Data/Supplementary Figure 9 Source Data.xlsx]

## Sheet: Sup. Fig. 9
		G-CSF								GM-CSF								IFNγ								IL-1α								IL-1β								IL-6
D614G	S309-GRLR	8.58804	7.76873	4.11937	7.0642	7.88193	6.67853	5.98622	4.99895	3.88346	2.32853	2.20815	4.20318	3.71543	3.51101	3.50743	3.86542	4.97646	6.29322	1.36827	5.15238	4.83607	4.3034	4.07836	3.51281	2.02971	2.50603	1.40547	2.82716	2.43578	2.3242	2.00041	2.42555	3.74444	2.85733	1.9906	3.2878	3.52438	2.97639	3.12982	3.21703	8.09543	7.96611	3.96302	8.63748	7.94541	7.12544	5.98643	6.27925
	Isotype	7.02561	8.64748	8.13542	7.26821	5.98249	6.56443	7.88792	10.2254	0	0	1.42265	1.38027	3.12426	1.81569	2.8099	1.84148	1.33861	0.245789	4.72583	4.67333	5.54378	5.8733	5.52533	0.930693	2.1494	-0.006506	1.5003	2.17119	2.46312	2.6318	2.36509	1.68273	1.17616	-0.018859	1.33313	2.07306	-0.62293	2.07306	1.71049	1.17616	7.69785	9.1481	6.6541	6.56487	6.66035	5.72317	6.22437	7.31637
BA.1.1	S309-GRLR	3.57083	3.57083	3.98089	3.39593	4.70756	4.88364	4.05179	6.32572	2.94291	3.00761	2.84148	1.91619	2.52875	3.45457	2.4093	3.87863	3.48407	3.17802	3.7168	3.72337	4.24636	3.99322	4.42582	4.84777	2.90115	2.85389	2.47979	2.10483	2.93761	2.22598	1.81775	2.71052	2.89308	2.7885	3.12982	2.0461	3.78578	2.39142	3.4267	3.54699	6.06356	5.53847	5.99671	6.4034	7.03052	7.23216	6.75899	8.52337
	Isotype	5.71722	5.18206	5.28519	5.02509	5.3177	6.0805	6.28085	6.27607	3.82362	3.49394	3.49755	3.87239	3.69593	4.36306	3.91349	3.00127	4.38806	4.02748	4.25432	4.03212	3.81776	5.38132	4.91211	3.73642	2.77168	2.82464	2.5346	3.22702	2.77926	2.30889	2.13174	1.78845	2.90814	2.63408	2.89308	3.00934	2.31818	3.11692	2.87276	2.13409	7.54436	7.12226	7.00091	7.01615	6.44904	8.34259	7.54574	7.43642
[truncated: 88 more columns]
