# Supplementary material for: Resilience of S309 and AZD7442 monoclonal antibody treatments against infection by SARS-CoV-2 Omicron lineage strains
Source: Nat Commun. 2022 Jul 2;13:3824. doi: 10.1038/s41467-022-31615-7 (PMC9250508; doi:10.1038/s41467-022-31615-7)
Supplement: Supplementary file 4 — Source Data [file 41467_2022_31615_MOESM4_ESM.zip › Source Data/Supplementary Figure 5 Source Data.xlsx]

## Sheet: Sup. Fig. 5
		G-CSF								GM-CSF								IFNγ								IL-1α								IL-1β								IL-6
BA.2	AZD7442-TM	3	2.19686	2.19686	2.72681	2.24748	2.83481	2.29639	2.98303	2.56532	1.8696	2.48761	1.60434	2.41885	2.80408	2.78057	3.24619	0.585864	-0.316525	-0.237813	-0.488136	0.290736	0.872746	0.46557	1.23663	2.02454	1.02733	1.22494	1.02733	1.26668	2.2944	2.04552	2.55462	0.566103	0.37707	1.25678	-0.459432	1.01862	1.54057	1.62803	2.39855	1.074	0.0960269	0.20138	0.280451	0.44395	1.074	1.76588	1.73111
	Isotype	4.56799	5.11353	3.08994	3.66696	5	4.83363	3.40233	3.5765	2.95346	3.39001	2.63906	3.0912	3.0912	4.22675	3.97627	3.87932	2.02149	2.36617	2.78121	2.24122	2.4498	1.99458	1.88745	1.88745	2.07317	1.81637	1.53151	1.12282	1.72899	1.94416	1.97421	2.21344	1.54057	0.733213	0.566103	-1.1472	0.882961	2.20082	1.699	2.94267	5.5796	6.89438	5.31549	5.27865	6.57715	6.63236	5.74207	4.83217
BA.1.1	AZD7442-TM	3.42764	2.90408	4.91865	1.12131	1.52466	4.49504	4.1501	4.03542	2.97044	2.95083	2.96001	2.15886	2.84997	2.50564	2.52168	3.06225	2.29074	3.46753	4.20175	2.22972	2.21113	3.27068	2.36617	3.3354	2.67995	2.67995	2.22945	2.77879	1.93146	2.06155	2.08124	1.81037	1.88296	0.733213	2.82597	0.733213	0.733213	2.25678	0.733213	0.591194	3.58106	4.50181	5.30015	3.82642	3.20645	4.69549	4.39148	4.66358
	Isotype	5.60659	4.92866	4.27563	5.48979	6.01886	2.94847	3.81816	1.00841	4.25047	3.85772	3.53579	5.06438	4.33258	2.17021	2.84432	-0.228342	4.23145	4.3056	3.43586	3.83151	4.11444	3.34289	2.91499	3	2.6616	2.40547	2.24116	2.55047	2.41798	2.09422	2.76382	2.9057	5.01977	4.44402	4.82729	3.99296	4.96323	3.47468	1.61586	0.514573	6.65108	5.36508	4.777	5.75034	6.39981	4.99854	4.31255	4.05022
BA.1.1	AZD7442-TM	-1.95842	1.152	1.04158	1.40233	0.974465	-0.0959244	7.81547	1.35033	-1.1472	0.934944	2.36849	2.65208	2.77761	1.94291	3.24404	-1.1472	-0.187627	0.425824	-5.05799	2.52321	-0.443282	-5.05799	4.76219	-0.77259	1.93486	2.09422	1.74312	2.39779	1.83877	1.78986	2.23532	1.63911	0.733213	-3.26679	0.733213	0.347923	0.862496	0.733213	3.93043	0.733213	-1.09039	1.55148	1.34625	3.57323	3.03177	2.04032	8.36175	0.0516328
	Isotype	7.1746	7.18369	8.58514	6.96774	0.582147	6.4182	7.33787	8.00631	4.4401	4.09537	4.08282	3.96263	-1.1472	3.69593	4.2109	4.76905	4.36512	5.70002	5.72767	4.15329	1.06613	4.54749	4.05445	6.59003	2.14537	2.79898	2.27542	2.35148	2.10747	3.10784	2.91412	2.80085	4.89435	5.05063	5.24891	5.08415	0.733213	4.12338	5.24595	5.27721	7.70962	8.11713	8.31871	6.34568	0.318419	7.04599	7.24946	9.10797
D614G	AZD7442-TM	0.440128	2.94847	-1.95842	2.08994	1.35033	0.582147	0.582147	-1.02554	1.41122	3.76718	1.9587	2.28951	1.67616	-1.1472	-1.1472	-1.1472	0.481167	1.44185	0.621488	1.34289	0.649367	-0.414135	-0.225102	-1.05799	1.96426	2.33807	2.32193	2.52081	3.03922	1.58117	3.36619	2.96156	0.733213	2.6401	0.733213	0.0551415	1.37707	0.733213	0.733213	0.733213	-0.488936	3.79815	0.00582908	1.39148	1.2708	0.0516328	-2.3634	0.0516328
	Isotype	7.50417	7.61832	6.77259	7.6059	7.97795	7.97634	7.74265	7.58567	2.20373	-1.1472	-1.1472	1.59089	-1.1472	-0.0597421	0.880701	2.33055	4.35828	2.45771	3.98161	5.14444	3.84514	2.69856	4.57045	4.25716	1.7167	-0.306192	1.30594	1.48936	0.712746	0.651044	1.3242	2.40792	3.22907	0.733213	3.6128	6.21753	-1.94486	0.733213	0.433653	5.16471	7.00328	5.21968	4.23403	4.80735	6.74773	4.70358	5.27503	4.46208
[truncated: 88 more columns]
