# Supplementary material for: Resilience of S309 and AZD7442 monoclonal antibody treatments against infection by SARS-CoV-2 Omicron lineage strains
Source: Nat Commun. 2022 Jul 2;13:3824. doi: 10.1038/s41467-022-31615-7 (PMC9250508; doi:10.1038/s41467-022-31615-7)
Supplement: Supplementary file 4 — Source Data [file 41467_2022_31615_MOESM4_ESM.zip › Source Data/Figure 3 Source data.xlsx]

## Sheet: 3a
hFcyRI	S309						S309-GRLR						AZD7442-TM
	0.949969	0.758469	0.888719	0.800594	0.758594	0.740094	0.056563	0.056563	0.056563	0.056563	0.056563	0.056563	0.056563	0.056563	0.056563	0.056563	0.056563	0.056563
hFcyRIIIa	S309						S309-GRLR						AZD7442-TM
	0.158281	0.161281	0.166531	0.240156	0.267906	0.272906	0.062061	0.062061	0.062061	0.062061	0.062061	0.062061	0.062061	0.062061	0.062061	0.062061	0.062061	0.062061
mFcyRIV	S309						S309-GRLR						AZD7442-TM
	0.828891	0.758141	0.739641	0.812667	0.856667	0.823467	0.123438	0.123438	0.123438	0.123438	0.123438	0.123438	0.123438	0.123438	0.123438	0.123438	0.123438	0.123438

## Sheet: 3c
VIR-7831		mock_VIR7831	mock_S2X324	BA.1+SUP_VIR7831	BA.1+SUP_S2X324	BA.2+SUP_VIR7831	BA.2+SUP_S2X324	WU5_24h_VIR7831	WU5_24h_S2X324
	10	47	41.6	5921	6635	3807	10830	7498	5833
	2	50	41.4	3313	6867	1303	8803	6175	6850
	0.4	49	42	992	5112	360	7252	2951	6007
	0.08	43.8	34	286	2172	128	2930	906	3760
	0.016	41.9	34.9	107	725	81.2	990	248	1375
	0.0032	42.3	32.5	65.7	286	66.7	390	147	761
	0.00064	38	42.6	52.7	208	55.9	265	102	450
	0	41.7	32.9	31.7	47.4	55.8	44.5	44.3	52.8
S2X324		mock_VIR7831	mock_S2X324	BA.1+SUP_VIR7831	BA.1+SUP_S2X324	BA.2+SUP_VIR7831	BA.2+SUP_S2X324	WU5_24h_VIR7831	WU5_24h_S2X324
	10	47	41.6	5921	6635	3807	10830	7498	5833
	2	50	41.4	3313	6867	1303	8803	6175	6850
	0.4	49	42	992	5112	360	7252	2951	6007
	0.08	43.8	34	286	2172	128	2930	906	3760
	0.016	41.9	34.9	107	725	81.2	990	248	1375
	0.0032	42.3	32.5	65.7	286	66.7	390	147	761
	0.00064	38	42.6	52.7	208	55.9	265	102	450
	0	41.7	32.9	31.7	47.4	55.8	44.5	44.3	52.8

## Sheet: 3d
	VIR-7831_Wuhan		S309-GRLR_Wuhan		VIR-7831_Omicron BA.1		S309-GRLR_Omicron BA.1		VIR-7831_Omicron BA.2		S309-GRLR_Omicron BA.2
50	4.99	1.49	0.28	1.15	4.32	2.18	-1.29	1.82	4.43	1.35	-1.66	1.24
6.3	10.53	1.48	-0.28	0.85	10.29	2.66	-0.43	1.6	9.64	2.03	-0.98	1.58
0.78	12.13	2.25	-0.83	0.94	11.65	2.63	-0.72	1.61	9.77	1.74	-0.43	1.32
0.1	6.51	1.08	-0.69	1.04	6.4	2.08	-0.86	1.63	4.57	1.53	-1.12	1.23
0.012	1.25	1.42	-1.52	0.89	1.37	1.78	-0.86	1.73	0.53	1.34	-1.53	1.15
0.0015	0.07	1.25	-1.66	0.87	-0.72	1.81	-1.29	1.68	-1.18	1.11	-1.53	1.09
0.00019	-0.35	1.35	-0.55	1.16	-0.86	1.66	-2.16	1.73	-1.25	1.33	-0.84	1.09

## Sheet: 3e
VIR-7831				S309-GRLR				VIR-7831				S309-GRLR				VIR-7831				S309-GRLR
12.25	20.68	17.9	29.88	2.248	5.473	3.217	4.752	17.88	49.63	18.23	29.38	5.643	2.109	1.233	5.311	16.71	35.45	13.89	25.41	2.635	2.119	0.9134	6.184

## Sheet: 3f
ng/ml	VIR-7831_Wuhan			S309-GRLR_Wuhan			VIR-7831_BA.1			S309-GRLR_BA.1			VIR-7831_BA.2			S309-GRLR_BA.2
5000	33.2	28.2		9.54				24.6		12.5			20.9	16.9		8.82
833	27.8	26		9.05				29.5		9.34			21.9	20.6		9.29
139	28.1	30.4		9.31			24.1	26.4		9.28			17.4	17.1		6.3
23	18.4	22		8.85			18.6	16.9		9.49			10.8	10.9		9.92
3.9	15.7	15.9		10.4			9.6	10.8		7.98			7.86	8.47		6.57
0.64	11.2	9.88		9.59			11.1	9.6		9.01			8.71	7.26		6.27
0.11	11.5	7.47		8.57			9.78	10.1		10			7.86	7.94		6.8

## Sheet: 3g
VIR-7831					S309-GRLR					VIR-7831					S309-GRLR					VIR-7831					S309-GRLR
91.95	108.7	95.43	58.73	55.47	46.17	54.29	43.67	31.31	27.95	75.4	101.2	85.73	54.22	46.3	44.34	52.51	43.74	27.54	27.44	73.39	64.29	61.31	46.12	59.8	48.13	41.04	35.84	24.98	27.76
