# Supplementary material for: Resilience of S309 and AZD7442 monoclonal antibody treatments against infection by SARS-CoV-2 Omicron lineage strains
Source: Nat Commun. 2022 Jul 2;13:3824. doi: 10.1038/s41467-022-31615-7 (PMC9250508; doi:10.1038/s41467-022-31615-7)
Supplement: Supplementary file 4 — Source Data [file 41467_2022_31615_MOESM4_ESM.zip › Source Data/Supplementary Figure 4 Source Data.xlsx]

## Sheet: Sup. Fig. 4
		G-CSF								GM-CSF								IFNγ								IL-1α								IL-1β								IL-6
BA.2	S309-LS	3.714	3.1746	2.42135	2.88593	4.10767	2.29639	3.226	2.13674	2.26219	3.28742	2.59595	3.35364	2.45271	2.83864	2.28325	1.93494	0.716795	1.08156	-0.0135976	1.2041	-0.0135976	-0.0807118	0.290736	-0.200011	1.45307	1.89788	1.74699	2.1516	1.34479	1.23945	0.848718	1.75615	2.09954	1.85215	-1.1472	2.39855	-0.459432	0.37707	-1.1472	1.91312	1.85253	2.51106	0.666343	1.79983	1.35541	0.858988	0.527366	3.04881
	Isotype	4.94847	5.69589	4.558	4.21696	5.72425	2.78182	2.57083	2.61005	3.75517	3.06468	3.70454	3.73008	4.02272	2.89308	2.63906	3.66095	1.94763	3.18875	3.22162	3.41368	1.73967	0.342888	-0.163174	1.26394	1.9289	2.24288	2.51372	2.81152	2.12617	1.34479	1.50945	1.89788	3.03242	3.08636	2.52763	2.60358	2.94267	1.25678	0.566103	1.54057	6.80756	7.62125	6.59853	6.79878	6.70111	4.73287	1.38255	4.19884
BA.1.1	S309-LS	-1.71741	-2.6105	0.582147	0.582147	0.582147	0.582147	-1.16993	0.582147	-1.1472	0.880701	-1.1472	-1.1472	-1.1472	-1.1472	-1.1472	-1.1472	-0.566139	-1.05799	1.26394	-1.05799	-4.25064	-2.88807	2.09429	1.72664	2.02414	2.06466	3.28511	1.62497	1.97132	1.83468	2.75807	2.6657	0.733213	0.733213	0.733213	0.733213	0.733213	0.733213	0.733213	0.733213	-1.19348	0.0516328	0.0516328	0.680989	1.00583	-1.48894	2.54749	2.52737
	Isotype	2.7769	4.11353	0.582147	1.84893	0.582147	2.99578	-1.51096	5.99048	2.79531	1.54279	-1.1472	-1.1472	-1.1472	2.04262	-1.1472	3.3153	3.41875	3.37037	1.87865	2.83075	-1.05799	3.54841	-3.59856	5.66268	2.08124	2.08775	2.58577	1.26195	0.517977	1.37764	1.34862	2.02054	3.19265	3.13409	1.2878	0.733213	0.733213	0.591194	0.733213	2.84174	4.63941	5.15623	0.0516328	5.23216	0.0516328	5.80108	0.0516328	8.29011
BA.1.1	S309-LS	0.582147	-1.02554	-1.33039	0.582147	0.71143	2.1746	3.7769	-0.288569	0.771658	-1.1472	-0.72094	-1.1472	-1.1472	-1.1472	-1.1472	-1.1472	1.44185	-0.343746	-0.682952	-1.05799	-1.05799	-1.05799	1.10188	-1.05799	2.53907	2.36698	2.13581	-0.196127	1.01373	0.982038	2.40547	1.24904	0.733213	0.733213	0.733213	0.733213	0.733213	0.733213	0.733213	0.733213	0.391483	1.24146	0.337035	0.994147	2.21654	2.29481	1.70268	0.7931
	Isotype	7.01756	6.29897	0.582147	0.0415791	2.89503	3.96369	5.50399	7.32824	3.76344	3.72547	-1.1472	-1.1472	-1.1472	-1.1472	3.44898	3.78057	4.78828	4.9799	-1.05799	-1.05799	3.41977	2.31922	5.11225	6.85171	2.11385	2.31379	2.65543	1.65311	2.21204	1.77713	3.29853	2.29473	4.90689	4.03013	0.733213	0.733213	0.733213	0.733213	3.29546	3.82333	7.89604	7.34668	0.0516328	-1.09039	5.76502	5.75856	8.89325	9.48922
D614G	S309-LS	-0.463656	-2.24793	0.582147	0.282587	-1.95842	0.582147			2.76568	2.28116	2.09597	2.49845	1.35264	2.20373			-0.631727	-3.05799	-1.05799	-1.3031	-1.05799	-1.05799			1.86663	1.36635	1.16179	1.96426	0.733391	1.26195			0.733213	0.733213	0.733213	1.2878	0.256775	-0.807355			1.66634	1.05163	1.56733	0.527366	-1.09039	-0.590815
	Isotype	7.24882	6.53598	5.47999	6.78916	7.57296	6.38224			2.00254	2.51457	2.01519	4.43117	4.00318	4.60183			3.46459	5.21697	5.49636	4.89402	4.68137	4.22857			1.51002	1.97132	3.22581	2.12021	2.30561	1.6011			1.82068	-1.26679	2.87276	4.65654	5.70548	4.42496			4.29956	5.03034	4.37356	8.05778	8.74963	7.39093
[truncated: 88 more columns]
