# Supplementary material for: Resilience of S309 and AZD7442 monoclonal antibody treatments against infection by SARS-CoV-2 Omicron lineage strains
Source: Nat Commun. 2022 Jul 2;13:3824. doi: 10.1038/s41467-022-31615-7 (PMC9250508; doi:10.1038/s41467-022-31615-7)
Supplement: Supplementary file 4 — Source Data [file 41467_2022_31615_MOESM4_ESM.zip › Source Data/Figure 2 Source data.xlsx]

## Sheet: 2a
	Isotype control								S309
D614G	3.14672e+06	1.96201e+08	1.25804e+08	3.66108e+06	1.13364e+07	1.35263e+07			104.712	104.712	104.712	104.712	104.712	104.712
BA.1	986918	4.82833e+06	631783	3.05476e+07	2.33012e+07	4.25016e+06	2.53355e+06	3.52788e+06	11921.4	113383	140979	81091.2	6912.16	17197	3141.41	13237.8
BA.1.1	2.74721e+06	609103	7.00762e+06	1.8712e+07	2.80369e+07	182837	253154	425794	752383	6621.84	3978.5	571640	146517	2381.5	1145.02	733.334
BA.2	3.37322e+07	6.32602e+06	8.99628e+06	7.54587e+06	1.98767e+07	2.45306e+07	351921	1.35188e+07	104.712	10677.4	10545	1046.49	24144.9	14388	40433.6	53337.7

## Sheet: 2b
	Isotype control								S309
D614G	69600	1710000	1430000	35200	163000	43100			1949.74	1949.74	1949.74	1949.74	1949.74	1949.74
BA.1	125000	409000	250000	87000	156000	100000	76200	130000	2830	8330	2555.9	3920	4550	4720	2555.9	2555.9
BA.1.1	30000	12700	92300	53800	12200	13800	23300	13600	2555.9	2555.9	2555.9	8820	5950	2555.9	4080	5000
BA.2	139000	85700	125000	89700	78900	188000	125000	143000	2830	2830	2830	2830	2830	2830	2830	2830

## Sheet: 2c
	Isotype control								S309
D614G	3.14672e+06	1.96201e+08	1.25804e+08	3.66108e+06	1.13364e+07	1.35263e+07			104.712	104.712	104.712	104.712	104.712	104.712
BA.1	986918	4.82833e+06	631783	3.05476e+07	2.33012e+07	4.25016e+06	2.53355e+06	3.52788e+06	11921.4	113383	140979	81091.2	6912.16	17197	3141.41	13237.8
BA.1.1	2.74721e+06	609103	7.00762e+06	1.8712e+07	2.80369e+07	182837	253154	425794	752383	6621.84	3978.5	571640	146517	2381.5	1145.02	733.334
BA.2	3.37322e+07	6.32602e+06	8.99628e+06	7.54587e+06	1.98767e+07	2.45306e+07	351921	1.35188e+07	104.712	10677.4	10545	1046.49	24144.9	14388	40433.6	53337.7

## Sheet: 2d
	Isotype control								S309
D614G	2.004e+06	656806	310397	2.95007e+06	1.52735e+06	3.05626e+06			34771.9	2511	2511	2511	2511	2511
BA.1	27069.2	9669.69	68029.5	196559	61000	10268.4	32252.1	13654.4	3473.43	19212.1	2511	2511	2511	2511	2511	2511
BA.1.1	64641.6	148085	126748	10429.3	76392.4	75027.1	191112	194933	5312.26	41267.5	18486.2	23288.4	2511	17879.2	12531	15340.4
BA.2	2511	2511	2511	2511	10958.5	2511	48494.6	2511	2511	2943.34	13038.2	2511	53370.3	2511	2511	2511

## Sheet: 2e
	Isotype control								AZD7442
D614G	1.76596e+07	4.84568e+07	5.64173e+06	1.62019e+07	2.0227e+07	1.70287e+07	7.46032e+06	1.19535e+07	104.712	104.712	104.712	104.712	104.712	104.712	104.712	104.712
BA.1	1.80147e+06	5.09516e+06	6.5255e+06	2.17474e+06	6.34263e+06	1.02239e+06	622317	2.4113e+06	72352.3	60513.1	38907.2	77781.9	16293.3	10915.2	1933.15	3586.44
BA.1.1	356823	332926	271382	146343	370437	572687	179862	1.09677e+06	29632.8	46260.1	98669	27299.8	72781	146899	297232	99019.2
BA.2	1.43107e+07	4.83618e+07	1.24415e+07	1.34195e+07	5.34507e+07	3.88156e+07	1.29357e+07	4.88372e+07	584.03	104.712	323.111	789.207	104.712	104.712	104.712	224.799

## Sheet: 2f
	Isotype control								AZD7442
D614G	2470000	3470000	2250000	1130000	1230000	1650000	976000	991000	2555.9	2555.9	2555.9	2555.9	2555.9	2555.9	2555.9	2555.9
BA.1	118000	128000	158000	484000	120000	107000	56500	30300	8700	11700	16300	4410	2555.9	4600	7970	10700
BA.1.1	26700	10800	67400	59700	86400	153000	76400	106000	27400	16700	16900	14300	17700	13700	15300	16300
BA.2	69000	231000	41700	80600	200000	90900	62500	600000	2555.9	2555.9	2555.9	2555.9	2555.9	2555.9	2555.9	2555.9

## Sheet: 2g
	Isotype control								AZD7442
D614G	1.22076e+06	3.3272e+06	749117	780562	1.07202e+06	170568	83522.6	246413	283443	547925	340728	423819	191215	20415.9	13317	11990.4
BA.1	5761.87	16770.8	1939.52	120.964	5971.5	4629.51	11681.7	4560.01	11591.5	2952.09	5184.82	4424.67	22529.9	5849.62	4683.22	20189.6
BA.1.1	6038.28	1779.13	1540.43	1101.31	4497.6	528.367	1754.49	77.6822	1491.29	5767.26	684.641	466.067	9831.27	767.401	1116.15	1448.46
BA.2	454.925	4347.55	881.411	3856.63	305.277	12.112	12.112	38174.7	564.381	1024.69	5905.77	8651.21	413.614	1648.13	12.112	182.8

## Sheet: 2h
	Isotype control								AZD7442
D614G	88491.8	1.0012e+06	68424	58384.8	48917.1	16733.8	986142	231283	78024	6455.53	4937.63	16204.5	45335.3	4343.86	2511	2511
BA.1	34575	98361	61303.7	77573.6	27813.2	10268.4	32252.1	13654.4	2511	16784.1	6557.88	2511	2511	2511	31273.6	2511
BA.1.1	29411.6	16641	15613.8	24714.2	6548.42	2511	191112	6548.42	12056.9	17195	29377.8	12028.6	9232.49	17879.2	12531	15340.4

## Sheet: 2i
		G-CSF								GM-CSF								IFNγ								IL-1α								IL-1β								IL-6
BA.2	S309-LS	3.714	3.1746	2.42135	2.88593	4.10767	2.29639	3.226	2.13674	2.26219	3.28742	2.59595	3.35364	2.45271	2.83864	2.28325	1.93494	0.716795	1.08156	-0.0135976	1.2041	-0.0135976	-0.0807118	0.290736	-0.200011	1.45307	1.89788	1.74699	2.1516	1.34479	1.23945	0.848718	1.75615	2.09954	1.85215	-1.1472	2.39855	-0.459432	0.37707	-1.1472	1.91312	1.85253	2.51106	0.666343	1.79983	1.35541	0.858988	0.527366	3.04881
	Isotype	4.94847	5.69589	4.558	4.21696	5.72425	2.78182	2.57083	2.61005	3.75517	3.06468	3.70454	3.73008	4.02272	2.89308	2.63906	3.66095	1.94763	3.18875	3.22162	3.41368	1.73967	0.342888	-0.163174	1.26394	1.9289	2.24288	2.51372	2.81152	2.12617	1.34479	1.50945	1.89788	3.03242	3.08636	2.52763	2.60358	2.94267	1.25678	0.566103	1.54057	6.80756	7.62125	6.59853	6.79878	6.70111	4.73287	1.38255	4.19884
BA.1.1	S309-LS	-1.71741	-2.6105	0.582147	0.582147	0.582147	0.582147	-1.16993	0.582147	-1.1472	0.880701	-1.1472	-1.1472	-1.1472	-1.1472	-1.1472	-1.1472	-0.566139	-1.05799	1.26394	-1.05799	-4.25064	-2.88807	2.09429	1.72664	2.02414	2.06466	3.28511	1.62497	1.97132	1.83468	2.75807	2.6657	0.733213	0.733213	0.733213	0.733213	0.733213	0.733213	0.733213	0.733213	-1.19348	0.0516328	0.0516328	0.680989	1.00583	-1.48894	2.54749	2.52737
	Isotype	2.7769	4.11353	0.582147	1.84893	0.582147	2.99578	-1.51096	5.99048	2.79531	1.54279	-1.1472	-1.1472	-1.1472	2.04262	-1.1472	3.3153	3.41875	3.37037	1.87865	2.83075	-1.05799	3.54841	-3.59856	5.66268	2.08124	2.08775	2.58577	1.26195	0.517977	1.37764	1.34862	2.02054	3.19265	3.13409	1.2878	0.733213	0.733213	0.591194	0.733213	2.84174	4.63941	5.15623	0.0516328	5.23216	0.0516328	5.80108	0.0516328	8.29011
BA.1.1	S309-LS	0.582147	-1.02554	-1.33039	0.582147	0.71143	2.1746	3.7769	-0.288569	0.771658	-1.1472	-0.72094	-1.1472	-1.1472	-1.1472	-1.1472	-1.1472	1.44185	-0.343746	-0.682952	-1.05799	-1.05799	-1.05799	1.10188	-1.05799	2.53907	2.36698	2.13581	-0.196127	1.01373	0.982038	2.40547	1.24904	0.733213	0.733213	0.733213	0.733213	0.733213	0.733213	0.733213	0.733213	0.391483	1.24146	0.337035	0.994147	2.21654	2.29481	1.70268	0.7931
	Isotype	7.01756	6.29897	0.582147	0.0415791	2.89503	3.96369	5.50399	7.32824	3.76344	3.72547	-1.1472	-1.1472	-1.1472	-1.1472	3.44898	3.78057	4.78828	4.9799	-1.05799	-1.05799	3.41977	2.31922	5.11225	6.85171	2.11385	2.31379	2.65543	1.65311	2.21204	1.77713	3.29853	2.29473	4.90689	4.03013	0.733213	0.733213	0.733213	0.733213	3.29546	3.82333	7.89604	7.34668	0.0516328	-1.09039	5.76502	5.75856	8.89325	9.48922
D614G	S309-LS	-0.463656	-2.24793	0.582147	0.282587	-1.95842	0.582147			2.76568	2.28116	2.09597	2.49845	1.35264	2.20373			-0.631727	-3.05799	-1.05799	-1.3031	-1.05799	-1.05799			1.86663	1.36635	1.16179	1.96426	0.733391	1.26195			0.733213	0.733213	0.733213	1.2878	0.256775	-0.807355			1.66634	1.05163	1.56733	0.527366	-1.09039	-0.590815
	Isotype	7.24882	6.53598	5.47999	6.78916	7.57296	6.38224			2.00254	2.51457	2.01519	4.43117	4.00318	4.60183			3.46459	5.21697	5.49636	4.89402	4.68137	4.22857			1.51002	1.97132	3.22581	2.12021	2.30561	1.6011			1.82068	-1.26679	2.87276	4.65654	5.70548	4.42496			4.29956	5.03034	4.37356	8.05778	8.74963	7.39093
[truncated: 88 more columns]

## Sheet: 2j
		G-CSF								GM-CSF								IFNγ								IL-1α								IL-1β								IL-6
BA.2	AZD7442-TM	3	2.19686	2.19686	2.72681	2.24748	2.83481	2.29639	2.98303	2.56532	1.8696	2.48761	1.60434	2.41885	2.80408	2.78057	3.24619	0.585864	-0.316525	-0.237813	-0.488136	0.290736	0.872746	0.46557	1.23663	2.02454	1.02733	1.22494	1.02733	1.26668	2.2944	2.04552	2.55462	0.566103	0.37707	1.25678	-0.459432	1.01862	1.54057	1.62803	2.39855	1.074	0.0960269	0.20138	0.280451	0.44395	1.074	1.76588	1.73111
	Isotype	4.56799	5.11353	3.08994	3.66696	5	4.83363	3.40233	3.5765	2.95346	3.39001	2.63906	3.0912	3.0912	4.22675	3.97627	3.87932	2.02149	2.36617	2.78121	2.24122	2.4498	1.99458	1.88745	1.88745	2.07317	1.81637	1.53151	1.12282	1.72899	1.94416	1.97421	2.21344	1.54057	0.733213	0.566103	-1.1472	0.882961	2.20082	1.699	2.94267	5.5796	6.89438	5.31549	5.27865	6.57715	6.63236	5.74207	4.83217
BA.1.1	AZD7442-TM	3.42764	2.90408	4.91865	1.12131	1.52466	4.49504	4.1501	4.03542	2.97044	2.95083	2.96001	2.15886	2.84997	2.50564	2.52168	3.06225	2.29074	3.46753	4.20175	2.22972	2.21113	3.27068	2.36617	3.3354	2.67995	2.67995	2.22945	2.77879	1.93146	2.06155	2.08124	1.81037	1.88296	0.733213	2.82597	0.733213	0.733213	2.25678	0.733213	0.591194	3.58106	4.50181	5.30015	3.82642	3.20645	4.69549	4.39148	4.66358
	Isotype	5.60659	4.92866	4.27563	5.48979	6.01886	2.94847	3.81816	1.00841	4.25047	3.85772	3.53579	5.06438	4.33258	2.17021	2.84432	-0.228342	4.23145	4.3056	3.43586	3.83151	4.11444	3.34289	2.91499	3	2.6616	2.40547	2.24116	2.55047	2.41798	2.09422	2.76382	2.9057	5.01977	4.44402	4.82729	3.99296	4.96323	3.47468	1.61586	0.514573	6.65108	5.36508	4.777	5.75034	6.39981	4.99854	4.31255	4.05022
BA.1.1	AZD7442-TM	-1.95842	1.152	1.04158	1.40233	0.974465	-0.0959244	7.81547	1.35033	-1.1472	0.934944	2.36849	2.65208	2.77761	1.94291	3.24404	-1.1472	-0.187627	0.425824	-5.05799	2.52321	-0.443282	-5.05799	4.76219	-0.77259	1.93486	2.09422	1.74312	2.39779	1.83877	1.78986	2.23532	1.63911	0.733213	-3.26679	0.733213	0.347923	0.862496	0.733213	3.93043	0.733213	-1.09039	1.55148	1.34625	3.57323	3.03177	2.04032	8.36175	0.0516328
	Isotype	7.1746	7.18369	8.58514	6.96774	0.582147	6.4182	7.33787	8.00631	4.4401	4.09537	4.08282	3.96263	-1.1472	3.69593	4.2109	4.76905	4.36512	5.70002	5.72767	4.15329	1.06613	4.54749	4.05445	6.59003	2.14537	2.79898	2.27542	2.35148	2.10747	3.10784	2.91412	2.80085	4.89435	5.05063	5.24891	5.08415	0.733213	4.12338	5.24595	5.27721	7.70962	8.11713	8.31871	6.34568	0.318419	7.04599	7.24946	9.10797
D614G	AZD7442-TM	0.440128	2.94847	-1.95842	2.08994	1.35033	0.582147	0.582147	-1.02554	1.41122	3.76718	1.9587	2.28951	1.67616	-1.1472	-1.1472	-1.1472	0.481167	1.44185	0.621488	1.34289	0.649367	-0.414135	-0.225102	-1.05799	1.96426	2.33807	2.32193	2.52081	3.03922	1.58117	3.36619	2.96156	0.733213	2.6401	0.733213	0.0551415	1.37707	0.733213	0.733213	0.733213	-0.488936	3.79815	0.00582908	1.39148	1.2708	0.0516328	-2.3634	0.0516328
	Isotype	7.50417	7.61832	6.77259	7.6059	7.97795	7.97634	7.74265	7.58567	2.20373	-1.1472	-1.1472	1.59089	-1.1472	-0.0597421	0.880701	2.33055	4.35828	2.45771	3.98161	5.14444	3.84514	2.69856	4.57045	4.25716	1.7167	-0.306192	1.30594	1.48936	0.712746	0.651044	1.3242	2.40792	3.22907	0.733213	3.6128	6.21753	-1.94486	0.733213	0.433653	5.16471	7.00328	5.21968	4.23403	4.80735	6.74773	4.70358	5.27503	4.46208
[truncated: 88 more columns]

[truncated: 2 more sheets: 2k, 2l]
